# Supplementary material for: Novel Pancreatic Endocrine Maturation Pathways Identified by Genomic Profiling and Causal Reasoning
Source: PLoS One. 2013 Feb 13;8(2):e56024. doi: 10.1371/journal.pone.0056024 (PMC3572136; doi:10.1371/journal.pone.0056024)
Supplement: Table S2 — Top 20 differentially expressed genes: List of the 20 genes showing the most significant expression changes at each time interval (D0–D1, D1–D2, D2–D5, D5–D8 and D8–D11). Illumina probe and target IDs are given along with the log base 2 fold change (‘logFC’), t statistic (‘t’), raw P value (‘P.Value’) and Benjamini-Hochberg corrected P value (‘adj.P.Val’). All other columns are standard output from limma. (XLS) [file pone.0056024.s010.xls]

## Sheet: mRNA_top20.txt
D0-D1											D1-D2											D2-D5											D5-D8											D8-D11
ProbeID	TargetID	PROBE_ID	SYMBOL	Status	logFC	AveExpr	t	P.Value	adj.P.Val	B	ProbeID	TargetID	PROBE_ID	SYMBOL	Status	logFC	AveExpr	t	P.Value	adj.P.Val	B	ProbeID	TargetID	PROBE_ID	SYMBOL	Status	logFC	AveExpr	t	P.Value	adj.P.Val	B	ProbeID	TargetID	PROBE_ID	SYMBOL	Status	logFC	AveExpr	t	P.Value	adj.P.Val	B	ProbeID	TargetID	PROBE_ID	SYMBOL	Status	logFC
ILMN_1712729	DKK4	ILMN_1712729	DKK4	Gene	7.88794	8.22443	92.5185	3.60807e-61	1.76085e-56	124.652	ILMN_1712729	DKK4	ILMN_1712729	DKK4	Gene	-7.42176	8.22443	-87.0506	9.47679e-60	4.62496e-55	120.647	ILMN_1731062	NPY	ILMN_1731062	NPY	Gene	8.25657	10.0521	92.9584	2.79709e-61	1.36506e-56	126.982	ILMN_1774207	ANGPT2	ILMN_1774207	ANGPT2	Gene	6.79238	10.2137	69.0577	2.28686e-54	8.06741e-50	112.654	ILMN_1666966	INS	ILMN_1666966	INS	Gene	8.04898
ILMN_1760509	EOMES	ILMN_1760509	EOMES	Gene	6.80868	9.20466	82.2138	2.03007e-58	4.95368e-54	119.552	ILMN_1752755	VWF	ILMN_1752755	VWF	Gene	4.43681	8.24732	52.5303	4.80128e-48	1.17159e-43	97.955	ILMN_1781390	FGF17	ILMN_1781390	FGF17	Gene	-6.24407	8.90184	-78.4134	2.56127e-57	4.1952e-53	118.994	ILMN_1746013	SPOCK1	ILMN_1746013	SPOCK1	Gene	6.26615	9.48115	68.5827	3.30611e-54	8.06741e-50	112.317	ILMN_1741265	CRYBA2	ILMN_1741265	CRYBA2	Gene	6.23965
ILMN_1781390	FGF17	ILMN_1781390	FGF17	Gene	5.64633	8.90184	70.9069	5.57354e-55	9.06685e-51	112.851	ILMN_1760088	CCKBR	ILMN_1760088	CCKBR	Gene	5.05854	9.8673	49.4873	1.12957e-46	1.83755e-42	95.0758	ILMN_1660317	LEFTY1	ILMN_1660317	LEFTY1	Gene	-7.7282	10.9267	-78.4034	2.57886e-57	4.1952e-53	118.988	ILMN_1737981	FSTL5	ILMN_1737981	FSTL5	Gene	4.96804	8.43292	66.883	1.26228e-53	2.05344e-49	111.089	ILMN_1724396	GCG	ILMN_1724396	GCG	Gene	8.46987
ILMN_1668052	FOXA2	ILMN_1668052	FOXA2	Gene	5.45376	12.315	61.6819	9.45485e-52	1.15356e-47	106.283	ILMN_2413158	PODXL	ILMN_2413158	PODXL	Gene	3.94569	11.3406	46.2784	3.88703e-45	4.0491e-41	91.8103	ILMN_1760509	EOMES	ILMN_1760509	EOMES	Gene	-6.32844	9.20466	-76.4149	1.02004e-56	1.24452e-52	117.753	ILMN_2125869	ACTA1	ILMN_2125869	ACTA1	Gene	7.20448	9.79859	65.9629	2.64359e-53	3.22537e-49	110.409	ILMN_1812824	SST	ILMN_1812824	SST	Gene	5.73269
ILMN_2413158	PODXL	ILMN_2413158	PODXL	Gene	-5.10541	11.3406	-59.8806	4.58051e-51	4.47085e-47	104.86	ILMN_1720048	CCL2	ILMN_1720048	CCL2	Gene	4.40938	8.62113	46.2212	4.14842e-45	4.0491e-41	91.7499	ILMN_1690192	CER1	ILMN_1690192	CER1	Gene	-7.24617	9.8221	-72.343	1.90847e-55	1.86278e-51	115.098	ILMN_1778668	TAGLN	ILMN_1778668	TAGLN	Gene	6.73851	11.7019	62.3812	5.18642e-52	5.06226e-48	107.652	ILMN_1696380	GHRL	ILMN_1696380	GHRL	Gene	4.36373
ILMN_1668969	MIXL1	ILMN_1668969	MIXL1	Gene	5.97801	8.5183	58.4209	1.7025e-50	1.3106e-46	103.669	ILMN_1665425	RPRM	ILMN_1665425	RPRM	Gene	4.07639	9.2155	43.3371	1.23017e-43	1.0006e-39	88.5857	ILMN_2115143	CER1	ILMN_2115143	CER1	Gene	-6.49147	9.36455	-70.6723	6.6531e-55	5.41152e-51	113.957	ILMN_1768705	SYT4	ILMN_1768705	SYT4	Gene	4.60638	8.73399	59.7639	5.08162e-51	4.1333e-47	105.521	ILMN_1770338	TM4SF1	ILMN_1770338	TM4SF1	Gene	4.22242
ILMN_1715452	FREM1	ILMN_1715452	FREM1	Gene	4.96713	9.01128	58.3121	1.87984e-50	1.3106e-46	103.579	ILMN_1764690	NTS	ILMN_1764690	NTS	Gene	-4.84107	10.4745	-41.0769	2.04104e-42	1.42298e-38	85.9399	ILMN_1788131	CYP26A1	ILMN_1788131	CYP26A1	Gene	-7.73696	10.1738	-67.2054	9.7658e-54	6.80857e-50	111.484	ILMN_2148527	H19	ILMN_2148527	H19	Gene	6.53619	9.38925	55.717	2.11182e-49	1.47233e-45	102.01	ILMN_1748751	NLF2	ILMN_1748751	NLF2	Gene	3.18596
ILMN_1671092	SOX17	ILMN_1671092	SOX17	Gene	5.09386	8.7662	57.5453	3.79959e-50	2.3179e-46	102.938	ILMN_1748844	CNKSR3	ILMN_1748844	CNKSR3	Gene	-3.78915	9.2729	-40.7757	3.00034e-42	1.76106e-38	85.5755	ILMN_1729117	COL5A2	ILMN_1729117	COL5A2	Gene	-5.79995	9.80169	-67.0302	1.12259e-53	6.84824e-50	111.355	ILMN_1791270	CDH10	ILMN_1791270	CDH10	Gene	4.56421	8.41504	54.1012	1.0068e-48	6.14183e-45	100.528	ILMN_1709348	ALDH1A1	ILMN_1709348	ALDH1A1	Gene	4.0939
ILMN_1805665	FLRT3	ILMN_1805665	FLRT3	Gene	4.32028	11.3557	57.1743	5.3583e-50	2.90557e-46	102.624	ILMN_1689088	COLEC12	ILMN_1689088	COLEC12	Gene	4.17145	8.87486	40.714	3.24765e-42	1.76106e-38	85.5005	ILMN_1746085	IGFBP3	ILMN_1746085	IGFBP3	Gene	6.32794	8.94319	65.5839	3.59505e-53	1.94943e-49	110.276	ILMN_2177156	SOX2	ILMN_2177156	SOX2	Gene	4.98786	9.93071	51.8639	9.44223e-48	5.1201e-44	98.395	ILMN_1798360	CXCR7	ILMN_1798360	CXCR7	Gene	-3.86101
ILMN_1683405	LHX1	ILMN_1683405	LHX1	Gene	4.31188	8.72467	53.0908	2.73561e-48	1.33506e-44	99.0048	ILMN_1766054	ABCA1	ILMN_1766054	ABCA1	Gene	3.72632	10.1533	40.5028	4.26363e-42	2.08078e-38	85.2427	ILMN_1651490	CYP26A1	ILMN_1651490	CYP26A1	Gene	-5.44848	8.37019	-64.8038	6.8058e-53	3.32143e-49	109.683	ILMN_1831106	HS.19193	ILMN_1831106		Gene	5.25151	8.90431	51.7487	1.06221e-47	5.18388e-44	98.2825	ILMN_1651354	SPP1	ILMN_1651354	SPP1	Gene	3.36265
ILMN_1651354	SPP1	ILMN_1651354	SPP1	Gene	-4.60578	8.48188	-51.6175	1.21502e-47	5.39059e-44	97.6201	ILMN_1698732	PALLD	ILMN_1698732	PALLD	Gene	2.93293	9.96038	37.7063	1.78384e-40	7.91427e-37	81.6895	ILMN_1798360	CXCR7	ILMN_1798360	CXCR7	Gene	-6.03733	9.86622	-59.9365	4.35891e-51	1.93389e-47	105.787	ILMN_1763382	NPPB	ILMN_1763382	NPPB	Gene	5.93701	9.1631	50.986	2.33118e-47	1.03426e-43	97.5306	ILMN_1746517	KYNU	ILMN_1746517	KYNU	Gene	-3.75714
ILMN_1894104	HS.148659	ILMN_1894104		Gene	-4.60591	7.77748	-50.4868	3.92346e-47	1.59564e-43	96.5268	ILMN_2149226	CAV1	ILMN_2149226	CAV1	Gene	-3.61207	8.80784	-36.7484	6.80197e-40	2.7663e-36	80.4084	ILMN_2396875	IGFBP3	ILMN_2396875	IGFBP3	Gene	5.65098	8.54732	59.7426	5.17911e-51	2.1063e-47	105.624	ILMN_1811387	TFF3	ILMN_1811387	TFF3	Gene	5.48252	9.07926	50.6897	3.17338e-47	1.28079e-43	97.2352	ILMN_1660501	LY6H	ILMN_1660501	LY6H	Gene	3.59177
ILMN_1816925	LOC728473	ILMN_1816925	LOC728473	Gene	4.35022	9.29895	50.1116	5.8214e-47	2.1854e-43	96.158	ILMN_2414962	MOBP	ILMN_2414962	MOBP	Gene	3.11124	7.40271	36.5834	8.5932e-40	3.12692e-36	80.1843	ILMN_1712537	NODAL	ILMN_1712537	NODAL	Gene	-5.21436	9.5751	-57.8014	3.00072e-50	1.12649e-46	103.964	ILMN_1804593	LOC253012	ILMN_1804593	LOC253012	Gene	5.14046	8.62289	50.6204	3.41172e-47	1.28079e-43	97.1658	ILMN_1731062	NPY	ILMN_1731062	NPY	Gene	-3.14766
ILMN_2115143	CER1	ILMN_2115143	CER1	Gene	4.46247	9.36455	48.5827	2.99397e-46	1.04368e-42	94.6224	ILMN_1768947	MOBP	ILMN_1768947	MOBP	Gene	2.94939	7.32731	36.5532	8.97012e-40	3.12692e-36	80.1431	ILMN_1715452	FREM1	ILMN_1715452	FREM1	Gene	-4.90075	9.01128	-57.5329	3.84365e-50	1.33987e-46	103.73	ILMN_2388263	LOC253012	ILMN_2388263	LOC253012	Gene	4.91501	8.55442	50.0431	6.25806e-47	2.18152e-43	96.5841	ILMN_1795679	STMN2	ILMN_1795679	STMN2	Gene	4.25214
ILMN_1655849	GSC	ILMN_1655849	GSC	Gene	4.83616	8.59127	47.9161	6.20941e-46	2.00161e-42	93.936	ILMN_1675857	COL4A6	ILMN_1675857	COL4A6	Gene	3.25228	10.4995	35.9782	2.04298e-39	6.6469e-36	79.3529	ILMN_2198912	TTR	ILMN_2198912	TTR	Gene	6.63336	10.1417	57.2359	5.06032e-50	1.64639e-46	103.469	ILMN_1757807	AGXT2L1	ILMN_1757807	AGXT2L1	Gene	-4.15059	7.78325	-49.7222	8.79385e-47	2.86111e-43	96.2575	ILMN_2161577	CXCL6	ILMN_2161577	CXCL6	Gene	2.92127
ILMN_1748844	CNKSR3	ILMN_1748844	CNKSR3	Gene	4.44803	9.2729	47.8659	6.56227e-46	2.00161e-42	93.884	ILMN_1730777	KRT19	ILMN_1730777	KRT19	Gene	2.99688	12.2343	35.5663	3.71174e-39	1.13215e-35	78.7789	ILMN_1781256	LEFTY2	ILMN_1781256	LEFTY2	Gene	-8.34397	10.4021	-56.3278	1.18357e-49	3.61011e-46	102.663	ILMN_1669410	CHGA	ILMN_1669410	CHGA	Gene	4.98615	9.84029	49.5179	1.09318e-46	3.3344e-43	96.0485	ILMN_1789648	SCGN	ILMN_1789648	SCGN	Gene	2.73473
ILMN_1710219	CALCR	ILMN_1710219	CALCR	Gene	3.90524	8.09728	46.808	2.13364e-45	6.12519e-42	92.7715	ILMN_2120762	T	ILMN_2120762	T	Gene	-2.97436	7.31881	-34.6736	1.38418e-38	3.97365e-35	77.5112	ILMN_2407314	CYP26A1	ILMN_2407314	CYP26A1	Gene	-5.67529	8.66341	-55.9469	1.69715e-49	4.87213e-46	102.32	ILMN_1766675	CDH6	ILMN_1766675	CDH6	Gene	4.23375	8.53694	48.1818	4.6375e-46	1.33132e-42	94.6583	ILMN_1782070	NPL	ILMN_1782070	NPL	Gene	-2.96247
ILMN_1699829	CTGF	ILMN_1699829	CTGF	Gene	-5.059	10.6679	-45.3569	1.12125e-44	3.04002e-41	91.2003	ILMN_1730229	CGNL1	ILMN_1730229	CGNL1	Gene	2.94983	10.9188	34.5075	1.77435e-38	4.81077e-35	77.2717	ILMN_2038775	TUBB2A	ILMN_2038775	TUBB2A	Gene	-4.10822	10.5377	-55.1513	3.63018e-49	9.84242e-46	101.596	ILMN_1670899	FBN2	ILMN_1670899	FBN2	Gene	-4.46885	9.772	-47.7802	7.21368e-46	1.88739e-42	94.2325	ILMN_2108735	EEF1A2	ILMN_2108735	EEF1A2	Gene	3.30122
ILMN_2115125	CTGF	ILMN_2115125	CTGF	Gene	-5.05583	10.6453	-45.1053	1.50272e-44	3.85985e-41	90.9223	ILMN_1696699	C6ORF60	ILMN_1696699	C6orf60	Gene	3.68075	9.86139	33.7589	5.50804e-38	1.41478e-34	76.1775	ILMN_1793990	ID2	ILMN_1793990	ID2	Gene	4.88876	10.0533	54.8139	5.02765e-49	1.29139e-45	101.285	ILMN_1678841	UBD	ILMN_1678841	UBD	Gene	4.43878	8.52822	47.7494	7.46289e-46	1.88739e-42	94.1997	ILMN_1788874	SERPINA3	ILMN_1788874	SERPINA3	Gene	3.35865
ILMN_1690192	CER1	ILMN_1690192	CER1	Gene	4.45092	9.8221	44.4363	3.29832e-44	8.0484e-41	90.175	ILMN_1675656	PPFIBP2	ILMN_1675656	PPFIBP2	Gene	2.9869	9.60356	33.5712	7.34369e-38	1.78375e-34	75.8993	ILMN_1696339	ZIC2	ILMN_1696339	ZIC2	Gene	-5.8092	10.1146	-54.4549	7.1251e-49	1.73863e-45	100.953	ILMN_1798360	CXCR7	ILMN_1798360	CXCR7	Gene	4.80649	9.86622	47.7171	7.73472e-46	1.88739e-42	94.1652	ILMN_2126038	STMN2	ILMN_2126038	STMN2	Gene	4.22079
[truncated: 5 more columns]
