# Supplementary material for: Novel Pancreatic Endocrine Maturation Pathways Identified by Genomic Profiling and Causal Reasoning
Source: PLoS One. 2013 Feb 13;8(2):e56024. doi: 10.1371/journal.pone.0056024 (PMC3572136; doi:10.1371/journal.pone.0056024)
Supplement: Table S3 — Top 20 differentially expressed miRNAs: List of the 20 miRNAs showing the most significant expression changes at each time interval (D0–D1, D1–D2, D2–D5, D5–D8 and D8–D11). Illumina probe IDs are given along with the log base 2 fold change (‘logFC’), t statistic (‘t’), raw P value (‘P.Value’) and Benjamini-Hochberg corrected P value (‘adj.P.Val’). All other columns are standard output from limma. (XLS) [file pone.0056024.s011.xls]

## Sheet: miRNA_top20.txt
D0-D1											D1-D2											D2-D5											D5-D8											D8-D11
ProbeID	PROBE_ID	SYMBOL	Status	logFC	AveExpr	t	P.Value	adj.P.Val	B	ProbeID	PROBE_ID	SYMBOL	Status	logFC	AveExpr	t	P.Value	adj.P.Val	B	ProbeID	PROBE_ID	SYMBOL	Status	logFC	AveExpr	t	P.Value	adj.P.Val	B	ProbeID	PROBE_ID	SYMBOL	Status	logFC	AveExpr	t	P.Value	adj.P.Val	B	ProbeID	PROBE_ID	SYMBOL	Status	logFC	AveExpr	t	P.Value	adj.P.Val	B
hsa-miR-375	ILMN_3167229	ILMN_3167229	Gene	4.58502	13.9272	62.3749	2.2927e-35	2.62514e-32	68.5535	hsa-miR-548b-3p	ILMN_3167030	ILMN_3167030	Gene	2.23431	11.8259	17.2635	6.4782e-18	7.41754e-15	30.5337	hsa-miR-517a,hsa-miR-517b	ILMN_3167132	ILMN_3167132	Gene	-1.76477	12.3597	-21.4446	9.90704e-21	6.5166e-18	37.2691	hsa-miR-206	ILMN_3168019	ILMN_3168019	Gene	3.29999	10.32	39.8562	3.89203e-29	4.45638e-26	56.3135	hsa-miR-217	ILMN_3167478	ILMN_3167478	Gene	2.77642	9.60158	28.5543	1.4473e-24	1.65716e-21	45.5221
hsa-miR-326	ILMN_3167905	ILMN_3167905	Gene	2.37479	12.9389	22.7871	1.5562e-21	8.90927e-19	39.1489	hsa-miR-551b	ILMN_3166993	ILMN_3166993	Gene	1.17701	12.6522	12.6336	4.48877e-14	2.56982e-11	22.0619	hsa-miR-520c-3p,hsa-miR-520f	ILMN_3168043	ILMN_3168043	Gene	-2.37786	11.0567	-21.3468	1.13827e-20	6.5166e-18	37.1329	hsa-miR-216a	ILMN_3167355	ILMN_3167355	Gene	2.75773	10.0112	32.9977	1.54394e-26	8.83906e-24	50.5466	hsa-miR-216a	ILMN_3167355	ILMN_3167355	Gene	2.19286	10.0112	26.2387	2.0148e-23	1.15348e-20	43.069
hsa-miR-489	ILMN_3167272	ILMN_3167272	Gene	3.41833	11.3374	22.1275	3.81646e-21	1.45661e-18	38.2591	hsa-miR-376a*:9.1	ILMN_3167419	ILMN_3167419	Gene	1.50101	12.5028	11.7537	3.10531e-13	1.18519e-10	20.1764	HS_141	ILMN_3167414	ILMN_3167414	Gene	3.0947	10.4307	19.2332	2.63515e-19	1.00575e-16	34.0381	hsa-miR-483-3p	ILMN_3168173	ILMN_3168173	Gene	4.90984	11.4397	30.962	1.14573e-25	4.37287e-23	48.5872	hsa-miR-552	ILMN_3167849	ILMN_3167849	Gene	1.55567	8.91249	23.8514	3.8373e-22	1.46457e-19	40.2828
hsa-miR-519e*	ILMN_3168031	ILMN_3168031	Gene	-2.61294	10.1466	-18.9838	3.89213e-19	1.11412e-16	33.6479	hsa-miR-140-5p	ILMN_3167136	ILMN_3167136	Gene	1.15273	12.0888	10.3247	8.79026e-12	2.18976e-09	16.8982	hsa-miR-517a	ILMN_3168417	ILMN_3168417	Gene	-1.18999	12.7951	-17.8825	2.2957e-18	4.70729e-16	31.8932	hsa-miR-668	ILMN_3167824	ILMN_3167824	Gene	2.18014	10.8017	27.0418	7.89687e-24	2.26048e-21	44.4132	hsa-miR-139-5p	ILMN_3166992	ILMN_3166992	Gene	1.34279	12.8931	14.7595	5.98152e-16	1.71221e-13	26.3707
hsa-miR-218	ILMN_3168380	ILMN_3168380	Gene	1.38442	11.8754	17.0495	9.33994e-18	2.13885e-15	30.4604	hsa-miR-9*	ILMN_3167194	ILMN_3167194	Gene	1.85216	11.5876	10.2637	1.01982e-11	2.18976e-09	16.7521	hsa-miR-218	ILMN_3168380	ILMN_3168380	Gene	1.44357	11.8754	17.7779	2.7299e-18	4.70729e-16	31.7211	hsa-miR-122	ILMN_3167547	ILMN_3167547	Gene	3.70754	10.0781	23.0673	1.07054e-21	2.45154e-19	39.5235	hsa-miR-378	ILMN_3167006	ILMN_3167006	Gene	-0.900792	13.3873	-10.3923	7.46024e-12	1.7084e-09	16.9488
hsa-miR-139-5p	ILMN_3166992	ILMN_3166992	Gene	1.50717	12.8931	16.5663	2.16226e-17	4.12632e-15	29.6164	hsa-miR-498	ILMN_3167977	ILMN_3167977	Gene	-1.51318	10.3467	-10.2153	1.14747e-11	2.18976e-09	16.636	hsa-miR-150	ILMN_3167703	ILMN_3167703	Gene	-2.25836	11.8227	-17.7614	2.80595e-18	4.70729e-16	31.6938	hsa-miR-653:9.1	ILMN_3168070	ILMN_3168070	Gene	-3.09385	11.4214	-20.7596	2.64999e-20	5.05706e-18	36.3057	hsa-miR-372	ILMN_3167184	ILMN_3167184	Gene	-0.814124	13.3555	-10.1875	1.22826e-11	2.34393e-09	16.4486
hsa-miR-653:9.1	ILMN_3168070	ILMN_3168070	Gene	2.45101	11.4214	16.4461	2.67223e-17	4.37101e-15	29.4034	hsa-miR-377	ILMN_3168481	ILMN_3168481	Gene	1.76548	12.308	9.54266	6.1193e-11	1.00094e-08	14.9869	hsa-miR-876-3p	ILMN_3168250	ILMN_3168250	Gene	2.39235	11.8131	17.7462	2.87782e-18	4.70729e-16	31.6687	hsa-miR-145	ILMN_3167456	ILMN_3167456	Gene	1.16554	13.279	19.3042	2.36016e-19	3.86055e-17	34.1052	hsa-miR-371-3p	ILMN_3167164	ILMN_3167164	Gene	-0.655894	13.8835	-9.57808	5.59469e-11	9.15131e-09	14.9269
hsa-miR-519e	ILMN_3167306	ILMN_3167306	Gene	-1.5482	9.87985	-15.8085	8.39512e-17	1.20155e-14	28.251	hsa-miR-150	ILMN_3167703	ILMN_3167703	Gene	-1.10277	11.8227	-8.67299	5.81607e-10	8.32425e-08	12.7634	hsa-miR-518e*,hsa-miR-519a*,hsa-miR-519b-5p,hsa-miR-519c-5p,hsa-miR-522*,hsa-miR-523*	ILMN_3168075	ILMN_3168075	Gene	-2.11791	12.2018	-17.6078	3.62492e-18	5.18817e-16	31.4394	hsa-miR-217	ILMN_3167478	ILMN_3167478	Gene	1.78424	9.60158	18.3502	1.06889e-18	1.52984e-16	32.5821	hsa-miR-302c	ILMN_3166944	ILMN_3166944	Gene	-0.629944	14.5216	-9.41371	8.49154e-11	1.21535e-08	14.5081
hsa-miR-526b:9.1	ILMN_3168401	ILMN_3168401	Gene	-1.03743	8.94451	-14.8052	5.4792e-16	6.97076e-14	26.3601	hsa-miR-27b	ILMN_3168409	ILMN_3168409	Gene	0.38273	14.104	8.55627	7.92737e-10	1.00854e-07	12.4572	hsa-miR-516b	ILMN_3168252	ILMN_3168252	Gene	-2.44028	10.9411	-17.15	7.86125e-18	1.00013e-15	30.6695	hsa-miR-9	ILMN_3167447	ILMN_3167447	Gene	-1.61586	12.4869	-16.7836	1.47864e-17	1.88115e-15	29.9282	hsa-miR-20b	ILMN_3167565	ILMN_3167565	Gene	-0.541144	14.5114	-9.15308	1.6576e-10	1.91804e-08	13.8366
hsa-miR-520e	ILMN_3168242	ILMN_3168242	Gene	-1.51894	9.6842	-14.5542	8.89249e-16	1.01819e-13	25.8714	hsa-miR-29b	ILMN_3168172	ILMN_3168172	Gene	1.34247	12.5189	8.37179	1.29789e-09	1.48608e-07	11.9697	hsa-miR-373*	ILMN_3167267	ILMN_3167267	Gene	-2.25227	12.0857	-17.0437	9.43239e-18	1.08001e-15	30.4881	hsa-miR-212	ILMN_3167761	ILMN_3167761	Gene	2.44873	10.3507	16.3027	3.4463e-17	3.94602e-15	29.0722	hsa-miR-302b*	ILMN_3168322	ILMN_3168322	Gene	-0.845377	14.3459	-9.149	1.67514e-10	1.91804e-08	13.8261
hsa-miR-518a-5p,hsa-miR-527	ILMN_3168499	ILMN_3168499	Gene	-1.81184	9.81907	-14.3839	1.2395e-15	1.29021e-13	25.5363	hsa-miR-301a	ILMN_3168116	ILMN_3168116	Gene	1.09624	13.5109	8.09601	2.73371e-09	2.84554e-07	11.2328	hsa-miR-519d	ILMN_3168354	ILMN_3168354	Gene	-2.07105	11.6385	-16.8855	1.23906e-17	1.28975e-15	30.2165	hsa-miR-503	ILMN_3168273	ILMN_3168273	Gene	1.73383	12.8937	15.416	1.7294e-16	1.80015e-14	27.4391	hsa-miR-124a:9.1	ILMN_3168039	ILMN_3168039	Gene	1.35179	10.3492	9.08928	1.95511e-10	2.0351e-08	13.6709
hsa-miR-524-3p	ILMN_3167328	ILMN_3167328	Gene	-1.01872	9.20493	-14.2882	1.49585e-15	1.42729e-13	25.3465	hsa-let-7i	ILMN_3168316	ILMN_3168316	Gene	0.867558	10.655	7.94701	4.10435e-09	3.84026e-07	10.8307	hsa-miR-520a-5p	ILMN_3168001	ILMN_3168001	Gene	-2.12934	11.868	-16.8107	1.41081e-17	1.34614e-15	30.0872	hsa-miR-137	ILMN_3166940	ILMN_3166940	Gene	2.66279	10.1717	14.787	5.67375e-16	5.4137e-14	26.2353	hsa-miR-9	ILMN_3167447	ILMN_3167447	Gene	-0.870438	12.4869	-9.04107	2.21568e-10	2.11413e-08	13.5453
hsa-miR-516a-3p,hsa-miR-516b*	ILMN_3168114	ILMN_3168114	Gene	-1.25158	9.61456	-13.7812	4.11167e-15	3.62143e-13	24.3254	hsa-miR-141	ILMN_3168064	ILMN_3168064	Gene	0.611032	14.2889	7.92443	4.36605e-09	3.84026e-07	10.7695	hsa-miR-515-3p	ILMN_3167609	ILMN_3167609	Gene	-1.69439	10.5454	-16.325	3.3123e-17	2.91737e-15	29.2364	hsa-miR-181b	ILMN_3168257	ILMN_3168257	Gene	1.89495	12.6881	14.5048	9.78893e-16	8.62178e-14	25.6824	hsa-miR-373	ILMN_3167463	ILMN_3167463	Gene	-0.509995	14.4833	-8.9926	2.51337e-10	2.2137e-08	13.4187
hsa-miR-525-3p	ILMN_3167778	ILMN_3167778	Gene	-1.26858	9.76589	-13.734	4.52405e-15	3.70003e-13	24.2288	hsa-miR-29c	ILMN_3167643	ILMN_3167643	Gene	1.39243	11.9432	7.89789	4.69552e-09	3.84026e-07	10.6975	hsa-miR-660	ILMN_3168091	ILMN_3168091	Gene	2.05076	11.7967	16.1761	4.32044e-17	3.5335e-15	28.9713	hsa-miR-515-5p	ILMN_3166959	ILMN_3166959	Gene	-2.32798	11.4448	-14.3422	1.34513e-15	1.10012e-13	25.3602	HS_155	ILMN_3168500	ILMN_3168500	Gene	-1.31759	9.57124	-8.67681	5.75771e-10	4.42765e-08	12.5866
hsa-miR-520d-5p	ILMN_3167831	ILMN_3167831	Gene	-1.84792	9.69335	-13.3023	1.09547e-14	8.36209e-13	23.3352	hsa-miR-517*	ILMN_3168129	ILMN_3168129	Gene	-1.10757	10.288	-7.8024	6.10431e-09	4.65962e-07	10.4379	hsa-miR-518f:9.1	ILMN_3167757	ILMN_3167757	Gene	-1.99338	10.6077	-15.5625	1.31832e-16	1.00632e-14	27.8571	hsa-miR-542-5p	ILMN_3167175	ILMN_3167175	Gene	2.99645	11.166	13.6935	4.91122e-15	3.7489e-13	24.0468	hsa-miR-125b	ILMN_3168389	ILMN_3168389	Gene	1.00293	12.9899	8.67401	5.80041e-10	4.42765e-08	12.5792
hsa-miR-29b	ILMN_3168172	ILMN_3168172	Gene	-2.08821	12.5189	-13.0223	1.9655e-14	1.40656e-12	22.7443	hsa-miR-520d:9.1	ILMN_3167753	ILMN_3167753	Gene	-0.930671	9.58053	-7.77836	6.52236e-09	4.66757e-07	10.3723	hsa-miR-642	ILMN_3168055	ILMN_3168055	Gene	1.78191	12.1042	15.1354	2.92435e-16	2.09274e-14	27.0603	hsa-miR-218	ILMN_3168380	ILMN_3168380	Gene	-1.08239	11.8754	-13.3299	1.03465e-14	7.40423e-13	23.2909	hsa-miR-363	ILMN_3168344	ILMN_3168344	Gene	-0.378853	14.0143	-8.64253	6.3046e-10	4.51173e-08	12.4955
hsa-miR-625	ILMN_3168289	ILMN_3168289	Gene	1.17138	12.2164	12.7189	3.7392e-14	2.51846e-12	22.094	hsa-miR-486-5p	ILMN_3167240	ILMN_3167240	Gene	-1.09978	12.2028	-7.57305	1.15141e-08	7.7551e-07	9.80982	hsa-miR-517c	ILMN_3168510	ILMN_3168510	Gene	-1.52729	11.6084	-14.3643	1.288e-15	8.67503e-14	25.5755	hsa-miR-181a	ILMN_3167127	ILMN_3167127	Gene	2.00406	12.9051	12.7995	3.14855e-14	2.12064e-12	22.1616	hsa-miR-486-5p	ILMN_3167240	ILMN_3167240	Gene	1.22529	12.2028	8.43736	1.08872e-09	7.33286e-08	11.9472
hsa-miR-629*	ILMN_3167185	ILMN_3167185	Gene	2.01152	11.5608	12.5517	5.35407e-14	3.40579e-12	21.731	hsa-miR-517a	ILMN_3168417	ILMN_3168417	Gene	-0.499121	12.7951	-7.50049	1.40919e-08	8.96404e-07	9.60987	hsa-miR-518f*,hsa-miR-518d-5p,hsa-miR-520c-5p,hsa-miR-526a	ILMN_3168194	ILMN_3168194	Gene	-1.53577	10.1168	-14.1021	2.16122e-15	1.37478e-13	25.0565	hsa-miR-675	ILMN_3167407	ILMN_3167407	Gene	2.1924	13.0805	12.7168	3.75626e-14	2.3894e-12	21.9825	hsa-miR-585	ILMN_3166943	ILMN_3166943	Gene	0.71927	9.66164	8.12164	2.54984e-09	1.62198e-07	11.0931
hsa-miR-23b	ILMN_3167997	ILMN_3167997	Gene	0.578583	14.3139	12.4585	6.54861e-14	3.9464e-12	21.5273	hsa-miR-181b	ILMN_3168257	ILMN_3168257	Gene	-0.976155	12.6881	-7.47191	1.52615e-08	9.19709e-07	9.53096	hsa-miR-451	ILMN_3167614	ILMN_3167614	Gene	1.72703	10.0213	13.9114	3.1634e-15	1.90636e-13	24.6744	hsa-miR-132	ILMN_3168212	ILMN_3168212	Gene	1.24155	13.0539	12.3688	7.95751e-14	4.79544e-12	21.2205	HS_194	ILMN_3167733	ILMN_3167733	Gene	0.843583	9.11016	8.0966	2.72936e-09	1.6448e-07	11.0249
hsa-miR-526b*	ILMN_3167709	ILMN_3167709	Gene	-1.99602	9.43962	-12.4135	7.22013e-14	4.13352e-12	21.4285	hsa-miR-155	ILMN_3168170	ILMN_3168170	Gene	-1.10646	11.0232	-7.23017	3.0063e-08	1.72111e-06	8.86001	hsa-miR-524-5p	ILMN_3168284	ILMN_3168284	Gene	-2.27925	11.0424	-13.8039	3.92772e-15	2.24862e-13	24.4572	hsa-miR-517a,hsa-miR-517b	ILMN_3167132	ILMN_3167132	Gene	-1.00717	12.3597	-12.2386	1.05753e-13	6.05438e-12	20.9318	HS_285	ILMN_3167975	ILMN_3167975	Gene	0.905479	9.73219	7.91239	4.51252e-09	2.58342e-07	10.5205
