# Supplementary material for: Novel Pancreatic Endocrine Maturation Pathways Identified by Genomic Profiling and Causal Reasoning
Source: PLoS One. 2013 Feb 13;8(2):e56024. doi: 10.1371/journal.pone.0056024 (PMC3572136; doi:10.1371/journal.pone.0056024)
Supplement: Table S4 — Normalised data for mRNA: The full mRNA expression dataset giving expression levels for the indicated Illumina probes after log2 transformation and quantile normalization as described in the Materials and Methods. Column headers indicate the day (‘D0’), biological replicate (A–C) and technical replicate (1/2). (TXT) [file pone.0056024.s012.txt]

D0_A_1	D0_B_1	D0_C_1	D1_A_1	D1_B_1	D1_C_1	D2_A_1	D2_B_1	D2_C_1	D5_A_1	D5_B_1	D5_C_1	D8_A_1	D8_B_1	D8_C_1	D11_A_1	D11_B_1	D11_C_1	D0_A_2	D0_B_2	D0_C_2	D1_A_2	D1_B_2	D1_C_2	D2_A_2	D2_B_2	D2_C_2	D5_A_2	D5_B_2	D5_C_2	D8_A_2	D8_B_2	D8_C_2	D11_A_2	D11_B_2	D11_C_2	ProbeID	TargetID	PROBE_ID	SYMBOL	Status
6.83800613500838	6.83355904948667	6.94130653946017	6.81913398765884	6.71473360821008	6.87609339844395	6.76675144728314	7.02092320114162	6.70414236725498	7.01462593903291	6.72971154730604	6.67267115636202	6.95439981113508	6.89264209887831	6.8624077662699	6.96967224463779	6.96791313956548	6.8100651611737	6.97619106453339	6.86230662007938	6.83516953705691	6.81494688743412	6.84534918844452	6.76559271971187	6.83901824788833	6.67752588141853	7.18345051209697	6.72347229559322	6.81401894395651	6.83886360290562	6.87902041693239	6.72842988627453	6.96970439454905	6.80700135993532	6.94494699551251	6.78264063060708	ILMN_1762337	7A5	ILMN_1762337	7A5	Gene
6.90296525049535	7.08376707185533	6.94944860343842	7.04825971382613	6.88144177379324	6.72396546147051	6.86748544046235	6.95843651703333	6.97078650150351	6.96132020741956	7.34910603830152	7.21473319213647	6.91099098290183	6.82107902972007	7.18184414679263	6.99779648793427	7.02737443569417	6.89955493348659	7.03808337546053	6.83499634564585	6.93485246206961	6.9283342878243	7.16572532295179	7.13091308651969	6.8860994488173	6.85982679107994	6.96877283921202	6.91208884000249	6.7502821793001	6.71645026731394	6.93573579314384	6.87641183754769	6.95409627787147	6.94837954493943	7.0646554387427	6.81736421075974	ILMN_2055271	A1BG	ILMN_2055271	A1BG	Gene
6.93053028489269	6.75698273098675	6.86642338693916	6.79911836051977	6.93990394568077	7.00970991113645	7.04418740107192	6.84880213349766	7.03356830611993	6.79213131857513	6.86642338693916	7.00353347711081	6.85982679107994	6.84271721582525	7.12910669792691	6.8792217088376	6.79990973941803	6.92667683366538	6.96628553723118	6.92674051033508	6.86727950921558	6.6839999428866	6.95541421075272	6.89001572920328	6.82193145847269	6.91411106275341	6.92274457923297	6.87124818158098	6.81013615364493	7.06115390483032	6.89979181290746	6.82426627526156	7.00761839027713	6.71793553041847	6.8488375509655	6.93038690723029	ILMN_1736007	A1BG	ILMN_1736007	A1BG	Gene
6.63174898722497	6.82005478818318	6.87124818158098	6.98438162713891	6.77106103266972	6.89215523418443	6.83936958541377	6.97707860234297	7.10473749562763	7.31841290576225	7.56190888600197	7.45189668355614	7.08069342906584	6.8461952167461	7.17618919070286	8.43387737494441	8.24050350437585	8.68296459104917	6.84842130636404	6.78126086718592	6.86220226117311	6.89001572920328	6.67971395284331	6.67672101193204	6.67368663471794	6.89415603188937	6.58631617897725	7.68111846459915	7.53359783390726	7.3076308567278	7.06116980124617	7.22742125058992	7.61886249562387	8.19715371606888	8.26087078705356	8.83220079461939	ILMN_2383229	A1CF	ILMN_2383229	A1CF	Gene
6.79739184303038	7.04830489081412	6.79504933671161	6.89449365255173	6.89540255833023	6.86149678731868	7.07650418565726	6.7749032885627	6.90095917350338	7.92410129413077	7.70684304386972	7.72208989568093	7.25342879564973	7.25733228122742	7.38329087261898	8.96317326202379	8.91177451827235	9.52138442606437	6.70874140353463	6.95762134608241	7.0518664638779	6.84852503276965	6.85289085604263	6.82419411737482	6.89116157068448	6.88366341355772	6.81213825814944	7.79359372064866	7.790775134156	7.96148004197258	7.29496606097539	7.43166176694236	7.54013282583134	8.9266017361457	8.98228089273608	9.62428217857147	ILMN_1806310	A1CF	ILMN_1806310	A1CF	Gene
6.80062390252314	6.86460249211034	6.89788338668795	6.97656928996961	6.83912439557462	6.66084233704966	6.77692553169589	7.12407635024066	6.93892677733391	7.05045596790016	6.86367389188221	6.96656813199351	6.9283342878243	6.91383133661325	6.86120878011513	7.07492758672305	7.02412739530529	6.94489650380728	6.78105953754271	6.87334473980634	6.89495968447391	6.96710040409708	6.87514239008769	7.10882711500722	6.81373738620351	6.85371796418167	6.90221651853505	6.91345046564269	7.00200486670411	7.04461302083749	6.94146860339554	6.95415816260733	7.02630338662038	6.94267088314199	6.88091745442301	7.06459589882316	ILMN_1779670	A1CF	ILMN_1779670	A1CF	Gene
6.82288757021346	6.80227645716688	6.83432519673423	6.88259435088592	7.1888720636017	6.91801744887281	6.72846858725508	6.91172462882741	6.88362923456866	6.94504420093694	6.89677342513877	6.79910107942243	6.82028379832401	6.8799666044706	7.07641526110556	6.85506633204597	6.95319803356282	6.91145682992713	6.81586979513539	6.81670813483045	7.0351781934903	6.96839471720913	6.75853401839234	6.94212204951478	7.07827431443761	6.77954949221038	6.99860658072044	6.71198934294196	6.71053717539975	6.97969255632142	7.00007338182428	6.94146860339554	6.85700243189615	6.91140567583707	6.97018030127325	6.94633720589558	ILMN_2321282	A26A1	ILMN_2321282	A26A1	Gene
6.90102588322283	6.85031546511542	6.7134538448476	6.79357257501693	6.91897848084373	6.72736886675063	6.80340544781759	6.95120996174133	6.89041701598823	6.97877770764824	6.80578579255917	6.96372596813735	6.76897393455262	6.72846858725508	6.81124434526495	6.75836715925978	6.78242591903989	6.86504968582088	6.88024371553763	6.95879421981645	6.76417869473309	6.76310748400927	6.65658444765794	7.08844528703332	6.95212885440035	6.8586537456192	6.82856613142945	6.80976504352913	7.1279542266953	6.83765548354171	6.9573794219313	6.75406018559069	7.08815257861771	6.90423646368251	6.76507892372133	6.83422024328433	ILMN_1671474	A26A1	ILMN_1671474	A26A1	Gene
6.80187938831799	6.69110788227828	6.7712244608489	6.83663869473926	7.03548065698077	7.2524524505447	6.80189736717171	6.7515675067176	6.9118027683748	6.87981253449457	6.88271677536717	6.79360882546015	6.88040610160066	6.87891487782839	6.88978198099816	6.92702284752229	6.69910680506073	6.93269109714724	6.90276379362225	6.70626728685717	6.79901105037737	6.85404862792192	6.85779751503937	6.92744740555961	6.74924116862135	7.07175032223394	6.7652076581049	6.80539004387169	6.81013615364493	6.71496487564633	6.99580350622564	6.8582613408319	6.63706666381652	6.76332658473592	6.91924119537631	6.70471478207726	ILMN_1772582	A26B1	ILMN_1772582	A26B1	Gene
6.82824746428305	6.93164544440901	7.07576969907337	6.92695677054218	7.11058306491857	6.9021330473137	7.05183728669259	6.81561954446872	6.93364101755886	6.83881104939226	6.66337002587975	6.99297024630211	6.90556913010705	6.9225164264658	6.8529626281176	7.03846317525194	6.86199478450722	6.77944263128854	6.94192328619132	6.83859983102038	6.95370645365683	6.79418596279788	6.88349409008546	6.84932554123361	6.73561733960428	6.92826757000931	7.02969283922331	6.99026860176978	6.91391426084544	6.96845760296147	6.97923281629713	6.87641183754769	7.04783735081501	6.92051190240069	6.84998307711225	6.75440449473097	ILMN_1735698	A26C1B	ILMN_1735698	A26C1B	Gene
6.84037985295811	7.00029131293704	7.13493638911437	7.55955011044684	7.38702292007586	7.13267005133314	7.1105541059133	7.03767039101023	6.84699693895255	6.99177806589803	7.14729444775876	7.1760371558762	7.02823065618052	6.85961958229877	6.80539004387169	6.93814411419528	6.97675719908033	7.09487351076899	7.08155956283735	6.90939881201647	7.13823880417288	7.10571634675168	7.19575440112863	6.902265983063	7.16359896035487	6.94567275768865	6.90351653302272	6.88415433032147	7.0142867737235	6.90844725149555	6.96312189344082	7.0973354886255	6.99938627847256	6.93663188527265	6.86621620521131	6.84908484090425	ILMN_1653355	A26C3	ILMN_1653355	A26C3	Gene
6.57418865177111	6.68617465466342	6.85316702817267	6.77100861218361	6.68633240180138	7.03347771713609	6.7382883882503	6.94743896305392	6.76709774398974	6.82400350347633	6.86923416049081	6.91447770325374	6.61735284047439	6.77967716904999	7.09946702546273	6.93697192358838	7.03344504885842	6.83881104939226	6.89223975470866	6.73599824656888	6.87401352978494	6.63939788692813	6.92149097564016	6.98843366689981	6.65908118756155	6.78485769911072	6.6974006580167	7.02081068915935	6.7502821793001	6.76561045980255	6.74076141573901	6.70881963609084	6.89530126452912	6.9089818045184	6.8195246830124	6.94932164851661	ILMN_1717783	A26C3	ILMN_1717783	A26C3	Gene
6.96395232359512	7.03495159731465	6.85316702817267	6.75249568070351	7.16149586296925	6.84027862394203	6.90299868801273	7.00570437768419	6.89345030384695	7.01858728116476	7.01523948939448	6.96228909344513	6.76281582520635	6.85961958229877	6.96200270412853	6.93383516377165	7.06590778492604	6.954581689597	6.76700396479843	6.74684149063859	7.0592526948403	6.99804603911816	6.94276781773687	6.76443399672606	6.67674021407162	6.69900785849484	6.80256007227854	6.7443049591646	6.87111210224024	6.7987967905143	6.61619066321278	6.79750360368481	6.92142398503067	6.7992255297545	6.81028531597341	6.89148239271396	ILMN_1705025	A26C3	ILMN_1705025	A26C3	Gene
7.00048057330795	6.94578874005678	6.80585642585277	6.74550152943804	6.68327783156392	6.74795613950283	6.63041487222909	6.77345844561284	6.98224194530902	6.75274010272238	6.7670423690776	6.84980825231164	6.99277762231748	6.94312519583756	6.75272191168062	6.84838755910963	6.73539455976801	6.97548683582928	6.64808578004098	6.80338769200683	6.89365029583741	6.75557465756642	6.93926875808955	6.65943719011659	6.87678764117986	6.74896344121236	6.70594326531943	6.90938195258668	6.88300262778257	6.81097986533851	6.93790315070131	6.84550323194881	6.88352925890057	6.69410333555058	7.10459102477389	6.65466206056256	ILMN_1814316	A2BP1	ILMN_1814316	A2BP1	Gene
6.99950950488809	6.71153347661063	7.01502610357595	6.95319803356282	6.97355398756603	6.85744940349358	6.69963766181855	6.62416275420326	6.97355398756603	6.8615318966977	6.88640339222679	6.93494840964458	6.9747791128376	6.78601913015804	7.10601948160502	6.84838755910963	6.73539455976801	6.96465137076986	6.9819234461179	6.74970519178465	6.88675890476637	6.84059027276111	6.97853333443834	6.85341151825699	6.79339439867937	6.69752340425874	6.85088365676944	6.94348911272638	7.08136070404242	6.72895481391761	6.91801744887281	6.85941605806129	6.90686831840132	6.98264719221521	6.76825508954528	6.94633720589558	ILMN_2359168	A2BP1	ILMN_2359168	A2BP1	Gene
6.6794214092882	6.76917530000427	6.72665368762528	6.9928592393804	6.60337669595763	6.82210996177963	6.74896344121236	6.67971395284331	6.56327261286642	6.69979241476088	6.76836442637835	6.8874498410926	6.7000039338863	6.84027862394203	6.82125885363919	6.67141398817005	6.8162112192749	6.7664951238564	6.78478752715534	6.73195223114891	6.73425197901763	6.79269090036795	6.7493705958657	6.8507431636018	7.0919325419403	6.7515675067176	6.7652076581049	6.77900484425268	6.95956399235391	6.63714912964715	6.60218095642087	6.78237283733841	6.73935471625669	6.78304362022197	7.08885517056901	6.9345590305237	ILMN_1731507	A2BP1	ILMN_1731507	A2BP1	Gene
6.92424117258201	6.77155711319498	7.03457022441452	6.821965842741	7.30287470556627	6.71252483519344	6.83793462701765	7.04019186675063	7.10021991450056	6.954774051756	7.20774599783945	7.0368191549141	7.17049495799796	6.97029348820174	7.10953112369227	7.15138840919565	6.88856407795292	6.83881104939226	7.05719648167479	6.74970519178465	7.01035875977693	6.94983604325623	7.00502170184525	6.78071656850659	6.87678764117986	7.0672398117965	6.86974891073322	6.91716288710192	6.95039094612392	6.90076083764534	6.91029288780398	6.91103963712817	7.18559400810693	6.77638252519558	6.74814534986805	6.86864881212017	ILMN_1787689	A2BP1	ILMN_1787689	A2BP1	Gene
6.67643016334367	6.67566390888663	6.70929491020621	6.65080277230231	6.57129352336228	6.87025941719035	6.76675144728314	6.95378836847371	7.04481897855014	6.67544624348493	6.69882872276626	6.67951884886323	6.79901105037737	6.88598183301772	6.83828391776975	7.11288409731009	7.02176688446163	7.0811219904377	6.87452378673332	6.56482042436965	6.59464108706187	6.79821755846622	6.79357257501693	6.68592620335375	6.81505263225943	6.55670500903743	6.76218771828637	6.77738268199578	6.70656207006214	6.88765694899337	6.7978965010133	6.84024467657681	6.93403114837352	7.24514385696501	7.20396098358744	7.16710309122008	ILMN_1745607	A2M	ILMN_1745607	A2M	Gene
6.81470356548499	6.9225164264658	6.90923091301486	6.81771752443797	6.62279792735417	6.85744940349358	7.09674094861316	6.97100892499747	6.77144321887836	6.75893837909197	6.72245620271968	6.58795991201649	6.81106813417611	6.76349771457266	6.70912266039341	6.94478378582127	6.78645615043472	6.8722733012853	7.00228463797311	6.88613193756026	6.79207702475455	6.79976326052648	6.8644357258464	6.75182679893528	6.92019987383977	7.05903891687545	6.94423541863059	7.02222552553156	6.92797454710045	6.70013686891842	6.75631497691228	6.68835188114805	6.71588001613334	7.01791834299725	7.07270959105274	7.14641359600585	ILMN_2136495	A2ML1	ILMN_2136495	A2ML1	Gene
6.80546026737258	7.07281526205413	6.86099748317362	6.85982679107994	6.8997208207704	6.65390570651309	6.75438593295927	6.73937364628278	6.681524964238	6.81334965462913	6.89817964393524	6.79910107942243	6.86642338693916	6.58159266645397	6.95300121703174	6.73733128813003	6.82581398644849	6.70160064420365	6.80614319818995	6.68384158613572	6.78362674616859	6.85676085449717	6.81817689598561	6.81373738620351	6.80281462128925	6.76314440235573	6.72445821943292	6.64553248365302	6.90076083764534	6.87143658588687	6.71641149144033	6.71431878863846	6.70556612196134	6.71793553041847	6.70770412789007	6.64970606583263	ILMN_1668111	A3GALT2	ILMN_1668111	A3GALT2	Gene
6.98581980622283	6.82684130165822	6.66467568484141	6.9778404894248	6.83373313822476	6.82990445283365	6.89455671655933	6.77896829626816	6.84129128024398	6.71538131269963	6.71778434617448	6.75249568070351	6.81213825814944	6.80574856555952	6.80176925206117	6.9203658617633	7.04806163614077	6.82754861282564	6.76700396479843	6.86360581160142	6.81127926889439	6.98674596566371	6.86333471104713	6.80338769200683	6.77005029516776	6.79126260902406	6.75834784607166	6.67814930095414	7.06842687225044	6.7670423690776	6.77019639385208	6.98586881051139	6.70156010311547	6.81984659284638	6.76119089812391	6.788687729149	ILMN_2295559	A3GALT2	ILMN_2295559	A3GALT2	Gene
7.204740885079	7.24054699828779	7.4769255670676	7.12552861314939	6.99831292837684	7.06005357471945	7.22085996133128	7.38631900231906	7.37411791861999	6.91192186156237	7.05298026677616	6.86675117637851	7.21706820665661	7.26874380208345	7.2590460991288	7.30880329867636	7.29104331404539	7.49216850642354	7.20883407317051	7.35971580052151	7.35393534252268	7.02978555545805	7.24932033424735	6.95375478896508	7.1052501787777	7.33632233871171	7.39259280340786	6.82762130247938	7.00054457923343	7.12595328030058	7.35630225408439	7.18436859282335	7.40121348912269	7.32199775221677	7.36873681326006	7.41249634278646	ILMN_1735045	A4GALT	ILMN_1735045	A4GALT	Gene
6.97016426491296	6.97561470287077	6.7712244608489	7.00812652952706	7.1075603359382	6.90943065537312	6.79620531807704	6.86508371967621	6.96543636918052	6.9283342878243	6.93478425766245	6.90102588322283	7.06848809879474	7.07222643390828	7.10953112369227	7.0638524820076	6.90379979791642	6.85116207637858	7.07370161030596	7.29909297724848	6.85693417428949	6.80539004387169	6.84672466510616	7.05210480302207	6.79476665777048	6.70317898372133	6.71857743200259	7.21037727969885	6.6877912689402	7.27739421928426	6.82080038636696	6.86287404483109	6.96551502320094	7.0190576090021	6.97780941159289	6.89041701598823	ILMN_1680754	A4GNT	ILMN_1680754	A4GNT	Gene
6.73693573746854	6.81877976495151	6.81913398765884	6.97901265496349	7.02987859976619	6.9192583287088	7.09038275204811	6.72775008557045	6.7204841035963	7.01345559867571	6.87281993826025	7.11193678768434	7.01175449384322	6.79075481358636	6.90276379362225	6.98462401553014	7.11764649135693	7.09731993764985	6.86810395110009	6.84411061720922	6.86092863478843	7.00052908836979	6.66507187810254	6.86353865776568	6.70910354982342	7.04806163614077	6.91371187047338	6.91345046564269	7.12355522139616	6.94013508336944	6.83957893983913	6.78503933500988	6.84170842487293	7.14700317198226	7.00075710732801	6.93677964025546	ILMN_2375184	AAA1	ILMN_2375184	AAA1	Gene
6.93239642477405	7.02501342748737	7.30089816322295	6.86993040922194	6.84797355808925	7.26093218863464	7.00253524528573	6.98865436866062	6.83127265122736	7.25636834768682	7.13485402660477	7.22970227988698	6.86091135369109	6.89381853993048	6.92206075621747	7.0773011950059	7.17665125147086	7.0811219904377	7.0313986297857	6.75620427721229	6.87667023542704	7.03338164222715	6.88349409008546	6.85461741079229	7.03744343292666	7.00812652952706	6.97840571468597	7.35466510384173	7.27801719898032	6.9504252127889	6.82765761862346	6.87278578839688	7.03548065698077	7.05543648265963	7.08272606881632	7.16154803232618	ILMN_1659452	AAA1	ILMN_1659452	AAA1	Gene
6.92003316375728	6.86357416938718	6.63763032739316	6.74225549118849	6.78572977452044	6.9021330473137	6.75302922510671	6.85872502092412	6.80782185404403	6.81583418885828	6.85690059669033	7.04070425944764	6.7027958738676	6.90296525049535	7.15465573979699	6.90025915653202	6.95635157659448	7.12517265340133	6.73282066350347	6.74836724082631	6.87094103328833	6.77115232044049	6.75304828115297	6.902265983063	6.78122458392201	6.85737996415226	6.93218802662775	6.93121639857082	7.01198732515041	6.7573469938464	6.78503933500988	6.87641183754769	6.83130759895197	6.65851419875756	6.93469003861338	6.76550048374408	ILMN_1767388	AAA1	ILMN_1767388	AAA1	Gene
6.73806045215512	6.72812535572246	6.77958487840451	6.58121241972547	6.77406283064678	6.91801744887281	6.74412012574964	6.91323643375659	6.74896344121236	6.764656078683	6.89677342513877	6.76281582520635	6.56776099189104	6.8022387041144	6.99165235721694	6.77685389791936	6.75553746511619	6.74408380960556	7.0214285993418	6.62020082861669	6.72876682409374	6.62970925363262	6.92843127351329	6.72714698632736	6.97885697041846	6.87556242103632	6.75293993520928	6.69886869769451	6.82856613142945	6.7696862801879	6.63219531058864	6.9505820981254	6.76108106172938	6.86834648295076	6.82992168933461	6.66191251387808	ILMN_1675204	AAA1	ILMN_1675204	AAA1	Gene
6.76445175253682	6.89764919549127	6.83924385585056	6.95840725462805	6.83373313822476	6.76147045521093	6.70636524006514	6.92326665822642	6.92682073491068	6.88883929666793	6.77418929051904	6.72669020230867	6.88171564202293	6.85696882613968	6.9502430899436	6.81594076159505	6.55934139963441	6.75086013651564	6.84020782612617	6.89126669209637	7.08738014983911	6.79688749298811	6.9203658617633	6.8685139968331	6.7300148170761	6.73937364628278	6.71053717539975	6.90553546789402	6.94400523072696	6.81821136898752	6.80227645716688	6.83894964982858	6.777548556828	6.76843947568808	6.62507954013599	6.82620985625466	ILMN_1673870	AAA1	ILMN_1673870	AAA1	Gene
7.96027389641248	7.86872455431147	7.9238017580253	7.9986086974524	7.75662015559104	8.05906471749381	7.85916888196663	8.15539342882462	7.96897177734422	8.1133782956143	7.74791780497094	7.97698432881028	8.05007943366711	7.7539635294566	7.63179745101419	7.67122217985924	7.471818498323	7.52230547307993	8.10343705938825	7.88262475212225	8.03242098023129	8.21169513117296	8.1706030006291	8.38306807920315	8.18887984992345	7.90567363766145	7.78672433889796	7.74848953202333	7.78736241391458	7.82548716622676	7.58893944222038	7.98628557686705	7.6326624692666	7.59402859284359	7.5024281652171	7.42517640753364	ILMN_1755321	AAAS	ILMN_1755321	AAAS	Gene
9.44807804370186	9.99635941662958	9.7597109978652	8.95715360117017	8.86100208232607	8.98945205220342	9.85394114433929	9.79807876216062	9.82433453618202	8.75003485863983	8.46153646228823	8.78077618830466	8.64267070348086	8.45788582858107	8.55588097145822	8.72029543261176	8.70105307216802	8.67493557632845	9.77763540648677	9.80929027959657	9.71336202068103	8.90377736431047	8.79024228490316	8.67428913020044	9.94138374571866	9.95972789696361	9.89254502929736	8.66738732827903	8.63336259320989	8.83092530470983	8.60302026331433	8.70376642121861	8.6387096838079	8.80173760928427	8.74594491834205	8.83522573377107	ILMN_1698554	AACS	ILMN_1698554	AACS	Gene
7.11289836390459	6.84404089100177	6.79234505362408	7.01223326635914	6.73667321883024	6.91547075694844	6.81845834496291	6.99709364835076	7.25566878405855	7.2231310505313	6.95412879297447	6.99691833872042	7.00517996002329	7.01675043909036	7.07184020190664	6.96374214692799	6.89287958905575	6.80098245429489	6.94559125623131	7.01659936054745	6.82193145847269	6.76310748400927	7.00952397402812	6.61510610390294	6.88461309900187	7.110124573897	6.9936914666491	6.70306271348364	7.00318590413287	7.01670348617265	6.99898260388396	6.84807547189542	6.84835378341252	6.94267088314199	6.97228274649494	7.15440076962239	ILMN_1814092	AACSL	ILMN_1814092	AACSL	Gene
6.9925595243317	6.97774484941721	7.03457022441452	6.83257411058206	6.87581732066912	7.04609148590957	6.97961176128358	6.88903989615947	6.75520754215317	6.67117841712382	6.73952683463734	6.78941940667735	6.95962756539364	6.87663596876207	6.61054525334172	6.82980073528613	6.86199478450722	6.95724585251805	6.97425479616734	6.79778499726427	6.88186613542269	6.94220349281222	6.92511733014378	6.74896344121236	6.9253456968136	6.96887001366193	6.61009265637816	6.82055238831739	6.9178215876559	6.70156010311547	6.83677884863293	6.88403681183056	6.78945568994126	7.02654868226619	7.07945403284393	6.96880737162454	ILMN_1760414	AADAC	ILMN_1760414	AADAC	Gene
7.57898427240514	7.53223063028146	7.48584091452866	7.54330058936223	7.20888720533368	7.72436038715117	7.40657287791723	7.3762046623435	7.28664360247901	7.40615547156835	7.45751833283235	7.47793591657089	7.13272794465701	7.1869383634964	7.17712628867351	7.59402859284359	7.3977628321268	7.34969534797411	7.66160413422956	7.74201769232609	7.39347308629077	7.46579042191249	7.77948827912871	7.48128384956287	7.80340223695056	7.39430410055578	7.56126823435214	7.14307897643098	7.3349642675629	7.42721094030201	7.11881867343129	7.21128459414745	7.33565047363566	7.45739585306902	7.46029454440825	7.40669002156843	ILMN_2061446	AADACL1	ILMN_2061446	AADACL1	Gene
7.46553031196951	7.66571697681708	7.28574259698183	7.34756941046669	7.36892791943108	7.06593771421412	7.25476658911175	7.31468222287094	7.29735970208453	7.13183862813901	7.02277373033475	7.17003837956884	6.99691833872042	6.98140000074352	7.00673073026022	7.36094328877849	7.28571833645419	7.2944385267326	7.2983163986487	7.36977411984775	7.58282207884548	7.40378138156544	7.02176688446163	7.54344589989482	7.26480317999833	7.11506719394513	7.31953523033257	7.08231686535617	7.24291534855688	7.39992720025842	6.97807711072647	6.98586881051139	7.14443877568671	7.24792035156232	7.34053126621374	7.1283705628572	ILMN_1676336	AADACL1	ILMN_1676336	AADACL1	Gene
6.80187938831799	6.73041007720542	6.89667229434744	6.64936782553448	7.1220504647707	6.6308173900786	7.02271370465836	6.79961783348728	6.90473317549333	6.82400350347633	6.87049916516347	6.80087706953636	6.77023528261034	6.72453549544561	6.80176925206117	6.86721132391782	6.93239642477405	6.72876682409374	6.95808968154202	6.8097837090462	6.72744300188664	6.89373234070429	6.8038146016953	6.8685139968331	6.88461309900187	6.91772419957731	6.83789945820254	6.7899333875398	6.87248076252671	6.78387937116953	6.69385335875987	6.82828266398865	6.96666296141534	7.00630225115148	6.94889689840477	6.83558656996437	ILMN_1752884	AADACL2	ILMN_1752884	AADACL2	Gene
6.70636524006514	6.817613831979	6.87124818158098	6.9880025038877	6.96247941239441	6.93265902442664	6.70912266039341	6.7774373213004	6.79771571776352	6.75668480846338	6.91580574815009	6.73099239122882	6.82729684675022	6.73276477818771	6.83950818088867	6.83670884853539	6.71034990003502	6.87128385124265	6.81586979513539	6.87823414246662	6.95583488622409	6.88220671569254	6.99676400799503	6.97895307848249	6.87404765057223	6.74896344121236	6.87104185975678	6.70895156323026	7.27156641472947	6.74505512183739	6.78091685751455	6.88271677536717	6.78584014474894	6.76972313063854	6.84299749701122	6.82001943320758	ILMN_1660703	AADACL3	ILMN_1660703	AADACL3	Gene
7.24727458261446	6.821025809448	6.73584941859698	6.68609825164722	6.82657742154889	6.75184408003262	6.53921006683664	6.76443399672606	6.88505246179332	6.85586425783654	6.62964662641446	6.65424246107811	7.03243863522943	6.79757431029428	7.1141096971354	6.84703264039121	6.86560430376005	6.94674832917113	6.67532749183379	6.88342619516014	6.96602932801764	6.95344908335995	6.77095421007966	6.96228909344513	6.56245134960159	6.92826757000931	6.70908443925342	6.7670423690776	6.91015880882945	7.0278606031115	7.02207317145581	7.0140390183664	6.9237833587998	6.81224449359066	7.01508617709476	6.69555258898422	ILMN_1668851	AADACL4	ILMN_1668851	AADACL4	Gene
7.22007829447534	7.11661324747943	7.14816111095191	7.40141836147445	7.70063339634405	7.26981747889796	7.50260619482512	7.49599822159866	7.74592656547416	7.6054224527961	7.162015575026	7.33236647173611	6.88280009812038	7.23197047832227	7.10162558203006	7.17446377025174	7.22932531711227	7.0310968756132	6.93499695233776	6.99218296615418	7.13250083663632	7.09009628420151	7.05693375041702	7.60777390968293	7.63150941257922	7.437700598245	7.79466854017439	7.28929677451616	7.32385534400552	7.04179756667369	7.03867290301834	7.06552142951608	7.25839916260801	7.1870930539296	7.16230062515394	7.2613302073306	ILMN_2270015	AADAT	ILMN_2270015	AADAT	Gene
6.99155643849006	6.8450843217535	6.94702186839761	6.83257411058206	7.08738014983911	7.01869562130996	6.79188013482967	7.02966280503399	7.02266726746982	6.80356681771906	7.0464108912857	7.12141734316327	6.74812640194122	6.82885384538032	6.74079899179637	6.79216724404795	6.92831800384849	6.86309615764881	6.87329424189532	7.10802279852225	7.10871953223537	6.81352776426986	6.7797866382673	7.20117666608168	6.85646850673802	7.01269346558644	7.12165499602423	6.79606416843072	6.74184021267498	6.68052977004104	6.85626274011253	6.82828266398865	6.81957680936296	6.76972313063854	6.89398795299451	6.83558656996437	ILMN_1809959	AADAT	ILMN_1809959	AADAT	Gene
6.78536484189895	6.83587481346126	6.73708612662098	6.74550152943804	6.74270061927599	6.72850530266053	7.08103611755315	6.78391558885138	6.8121739595881	6.80356681771906	6.91987162070274	6.73513306771539	6.84320711335726	6.7557562846121	7.01244912069058	6.66173729686696	6.85012190185632	7.12938953489622	6.80846465315606	6.87602352900163	6.80574856555952	6.90152814187544	6.85289085604263	6.88505246179332	7.09067399131148	6.81665497101537	6.72846858725508	6.85648634156886	6.8685139968331	6.89576738081444	6.85123105267514	6.99676400799503	6.70418148376589	6.83516953705691	6.74814534986805	6.76198492402309	ILMN_2357031	AADAT	ILMN_2357031	AADAT	Gene
8.17328099201472	8.20249414255002	8.5930493736814	8.82157796809265	9.07261669143623	9.21003764655314	9.85436421740874	9.58099151024793	9.87749044214094	9.86013644263394	9.93902178313483	9.93127556963343	9.16342412311236	9.26902973710208	9.39915359715756	9.12594686030302	9.33101997524906	9.38100594561936	8.48333456394734	8.37465004328095	8.60688017189991	9.16765677473651	9.20091864563728	9.29154833375141	9.87003705637507	9.87749044214094	10.2038242193989	9.79047942939242	9.87464945232961	9.73439093597652	9.20027273669733	9.30007594165249	9.42996392750257	8.94776391461321	9.3958035366459	9.16279453985881	ILMN_1726986	AADAT	ILMN_1726986	AADAT	Gene
7.17938965364907	7.28893293459774	7.36682964239142	7.33928720451944	7.3370171643518	7.28526294815755	7.54337324462852	7.24269264389764	7.1899064878617	7.09553406443774	7.45183194002351	7.30089816322295	7.46502278425576	7.44951586262244	7.56733418774053	7.33001850540713	7.48215141479264	7.57782185646126	7.30123089743245	7.27123626058623	7.21929391757449	6.9968876417735	7.28725888960199	7.93865582986876	7.11162304536639	7.11962444864841	7.13777617711122	7.17903156099222	7.09184225693975	7.24936927934125	7.28449615992069	7.29718001533421	7.22949399388828	7.33453476572785	7.32403840115849	7.31711035449163	ILMN_1688755	AAK1	ILMN_1688755	AAK1	Gene
6.83492468168788	7.07393777896632	6.81660087424728	6.90653336099631	6.84929070866971	6.93530182110423	6.95837484470938	7.07980447846536	6.95589574013586	6.75149452907446	7.03255603514919	6.78659984851607	7.03127955658142	6.8301153779042	7.01244912069058	6.92702284752229	7.07883043378151	6.93573579314384	6.90276379362225	6.91205531857666	6.85834739384805	7.03831166360274	6.79487397980923	6.97999284372351	6.6394978190005	6.84526080660262	6.84699693895255	6.8892366710561	6.84546990565812	6.82253394765937	7.00510185304638	7.12800697191379	6.85341151825699	6.93213673037069	6.94023092689149	6.95638272689706	ILMN_1880387	AAK1	ILMN_1880387	AAK1	Gene
6.91022524061505	7.02905202632231	6.77847506376359	6.91673001961795	6.86055153387314	7.11013893250107	6.99882447933317	6.78678018452324	6.88903989615947	6.78489268371552	6.67947903280209	6.80965990260585	6.8398221727872	6.75988288415567	6.74877926598117	6.75836715925978	6.78645615043472	6.8550841827653	6.78362674616859	6.9019295826439	6.88675890476637	6.82415838410251	6.84920798888316	6.78569309272177	6.72631394045304	6.79504933671161	6.839225648279	6.73396912878531	6.82581398644849	6.7696862801879	6.98828434678991	6.97393683097648	6.73935471625669	6.87592091741718	6.87479659278644	6.79227349314725	ILMN_1689211	AAK1	ILMN_1689211	AAK1	Gene
8.74113325764061	8.83021956820692	8.78426265859521	8.92948525875413	8.90377736431047	8.66738732827903	8.4572925974513	8.52472348094246	8.27352170108187	8.49741970137787	8.29764819473851	8.78576581219501	8.83649656297583	8.56604937101014	8.52794911709327	8.64180380153416	8.64440721188784	8.52387776461379	8.69845458605342	8.45773183356905	8.67866474256223	8.71955342500216	9.1142631471156	8.84434572903636	8.52303214932491	8.62220135567875	8.61048300403277	8.40782890451775	8.57616550832258	8.46128296549522	8.4961597463745	8.49567746704129	8.48065374641668	8.76171393222415	8.54494718857216	8.52825846460658	ILMN_1653165	AAMP	ILMN_1653165	AAMP	Gene
6.90780211947399	6.81877976495151	7.05366433936819	6.82313540131046	6.81519543054472	6.81124434526495	6.62701935269141	6.69791035991405	6.50743929529941	6.78235467926637	6.78082750713074	6.78789597870557	6.84550323194881	6.81991672393051	6.72910882923251	6.88647108626695	6.74629618975418	6.72226206764394	6.9819234461179	6.900661588568	6.88675890476637	6.80803955028495	6.94601640248313	6.83212139001545	6.93469003861338	6.76430536072397	6.80526480865829	6.83141520784513	6.79343055101583	6.7987967905143	6.91924119537631	6.61765714579632	6.60872136960509	6.73899439018787	6.72464984736333	6.80549798489278	ILMN_1729835	AANAT	ILMN_1729835	AANAT	Gene
12.7142341142361	12.9018724416694	12.8856918670077	12.6209897864498	12.7018608788365	12.4523587046796	12.4823600636095	12.5533195687064	12.4562783114946	12.0366156280702	11.9074250635068	11.9525046184449	11.6117165872679	11.774956031524	11.7103235180087	11.7292800082661	11.7089934430309	11.9175971713307	12.9484645431437	12.887930344137	13.0482337778626	12.475208939605	12.5247497935621	12.6250033177709	12.426933392144	12.6313332668427	12.4636553376793	11.8519249807174	11.8989435900015	11.968902088994	11.8352987570817	11.7446417282892	11.6389686291687	11.7353868333403	11.7684054327653	11.7340594416328	ILMN_1662364	AARS	ILMN_1662364	AARS	Gene
8.40149107067746	8.27498571275624	8.35746358788241	8.94155115410883	8.89907112252493	8.82137568776139	8.53911341744127	8.71110709157788	8.73484742064368	9.34448025755215	8.71899950059809	8.77249887090905	8.50036768120328	8.33846445152536	8.53882107919146	8.12347436404899	8.28156533176468	8.50123140608725	8.732423188521	8.3250709783633	8.69741380164717	9.00224812076598	8.85746215661975	8.91957043334554	8.87248076695292	8.8873189244521	8.62461884595169	8.7124162675778	9.00361280893359	8.71142632178596	8.56100901499688	8.41959928005128	8.44772223950923	8.59432370136493	8.49557975373907	8.482887768988	ILMN_1674698	AARS2	ILMN_1674698	AARS2	Gene
9.63562835211016	9.70744860717303	9.75059137374354	9.49973420044647	9.65962659921114	9.47792475255683	8.92434603066812	9.08366932832283	8.91159586996055	9.27107626370227	9.14638251311371	9.30749888064408	9.55227893496276	9.30389454501718	9.31215867908569	9.29227087250372	9.13777893837032	9.18635701093087	9.75182444985263	9.66773894732012	9.74856453113063	9.58824052280054	9.55797048342096	9.62815578658174	8.84492143705791	8.97003741200194	8.9554892395572	9.2640519384325	9.28033866989623	9.3391501224532	9.3699442115215	9.34202322810416	9.31008052776006	9.14158819117689	9.26848306367404	9.32674163537203	ILMN_1700461	AARSD1	ILMN_1700461	AARSD1	Gene
8.2602511282342	8.443623419042	8.44177612624312	7.83255502758658	7.5173257621996	7.70471561687174	8.51795722326733	8.78343183824843	8.90029657956874	8.981451331746	9.14904583177229	9.00027848959503	8.98068309346214	8.81018064538511	8.88829583009437	8.51693727977131	8.43958563112086	8.51284531706529	8.208774799774	8.57155005656448	8.43729696691994	7.43184616815863	7.53451683819216	7.77265910956979	8.72167616346336	8.62056599780917	8.92221121961406	9.04184350468794	9.31335798078399	9.06651972848907	9.02996038112402	8.97278354947438	8.85001675033776	8.41639195292953	8.62258401807149	8.51662647870087	ILMN_1784269	AASDH	ILMN_1784269	AASDH	Gene
8.94520906683112	8.75259175369313	8.37544318558893	8.62420184108474	8.59771872285333	8.680436955037	8.44455484411581	8.59801298819514	8.5199427231592	9.11345529179811	9.07429352628641	8.96267194940725	8.71413153498335	8.77135998620002	8.70705125908202	9.19003740632633	9.0672676899549	9.20594946803993	8.52090382044391	8.45773183356905	8.49741970137787	8.67247392463608	8.40026396371821	8.62360607075161	8.42685211084629	8.50049562155544	8.55899613903347	8.9800417363448	8.92754259634803	8.92190757604842	8.84674333279138	8.80254048138721	8.8324987746147	8.93280034135374	9.08494808138587	9.06004048539273	ILMN_1698189	AASDHPPT	ILMN_1698189	AASDHPPT	Gene
9.79741956042991	9.95103350056154	9.74912300124581	9.97682240465488	9.86925734811131	10.0269076910494	9.73011782534841	9.86392791106518	9.71573452303723	10.5065512467599	10.4877315842265	10.4291825568597	10.1528282191444	10.2932391885115	10.3470551611855	10.6653033074041	10.5383232112221	10.7299055378393	9.93773305603825	10.0023486374443	10.1818754625395	9.96568209954233	9.93649332614395	10.1490748545693	9.92266061352213	10.0520408602012	9.8043963234269	10.5442397869632	10.5326608464312	10.4286436409345	10.13573491806	10.3161247632254	10.3757659512872	10.7370826312817	10.7006952819185	10.7139968038943	ILMN_2096191	AASDHPPT	ILMN_2096191	AASDHPPT	Gene
10.8978793369931	11.4785059069026	10.7542930602993	8.69591833066004	8.72705017399929	8.76216345100115	8.3759897396211	8.26455643004741	7.92399479714885	8.67493557632845	8.35702158904637	8.23516126933368	7.9696223957255	7.83388391235186	7.86593182761668	7.53954111192788	7.7172829206725	7.58931343468883	11.2471436384889	11.4626553492157	11.0634118125012	8.41505071201908	8.45658557709727	8.81451609596161	8.43702178166102	8.26818746938262	8.27343114047403	8.51647486927818	8.3715750840525	8.32367806257219	8.13795941810182	7.91220259179629	8.09055539268691	7.45299876109239	7.39338985692932	7.62948699760403	ILMN_1678323	AASS	ILMN_1678323	AASS	Gene
10.9951579615448	11.4101072793695	10.8257308853317	8.65665463180442	8.79864152010869	8.56920095870672	8.05604640980921	8.25751149635173	8.46951038126302	8.23980922368849	8.32102533368238	8.22492732743795	8.31376770996004	7.89071165430202	7.9676518537511	7.47650444124444	7.47330520488487	7.78227635298747	11.2548094314064	11.6200833761035	11.1809620494278	8.74664972356164	8.61387213819004	8.93551952238339	8.50746562572768	8.35508866346972	8.4018327316554	8.44797686444974	8.37304476326188	8.31901321125233	7.86756014006779	7.8608474881421	8.21182213583137	7.66720137736118	7.59985240710015	7.99037638326061	ILMN_2157219	AASS	ILMN_2157219	AASS	Gene
9.64340341146998	9.71098930689924	9.69375241107924	10.616144075899	10.4940198003509	10.5996055275398	10.0650628560748	10.2421209051587	10.2033092897657	10.1520504412438	10.2916590177078	10.2253851580899	9.59321619905636	9.44995175691863	9.4249619814884	9.32253842539986	9.24272931842938	9.46682452305701	9.34853555745979	9.46172582132179	9.54453750081378	10.5706154218089	10.7071108604612	10.630644225386	10.1336649887832	10.2721937021355	10.0326989500692	10.3166164528536	10.2751067937935	10.1654136057729	9.43152422070706	9.50204352293334	9.49712139753181	9.36055440719066	9.17407259475435	9.37404548047502	ILMN_1703743	AATF	ILMN_1703743	AATF	Gene
7.00592277509709	6.82437143106099	7.03351038541377	6.79357257501693	6.78422267515871	6.67896974492646	6.9070323383791	6.66419958619093	6.80943323280781	7.13050892070002	6.88271677536717	6.94166038991877	6.90323532075473	6.74669510827836	6.90400186824594	6.80480321136263	6.78768685773089	6.75927339292313	7.02258886985289	6.86857987643706	6.71153347661063	7.03223937861386	7.13192396086198	6.89240914772241	6.84411061720922	6.93827501883136	6.84567885124042	6.76542824709931	6.98929196326633	7.52133123043946	6.69234067545723	7.00499020882812	6.98728524047791	6.69875251714603	6.81138879797593	6.88271677536717	ILMN_1699334	AATK	ILMN_1699334	AATK	Gene
6.96071981081532	6.81519543054472	6.7382502761578	6.92813690850101	7.14395118286199	6.82210996177963	6.8961060284907	6.79082940720295	7.12062390285732	7.05913117772517	7.04170457593544	6.92284017625948	6.90206495131372	7.16525641589103	6.84187920859621	6.88647108626695	7.04949443590718	6.96132020741956	6.99660786962177	7.139805182319	6.86604432711364	6.77947875104065	7.50793151297816	6.81991672393051	6.78796944213614	6.78616594423264	7.15138840919565	6.95454861088093	7.06023418303116	7.29072119897076	6.7324630249427	7.02945321797026	6.85968682233722	7.04149316837953	7.04810729695723	6.92918497288818	ILMN_1687609	AATK	ILMN_1687609	AATK	Gene
6.82610013318414	6.92702284752229	6.84734525644637	6.86863111902311	6.76189083519874	6.88967796214533	6.8568486028868	6.81160557238053	7.06842687225044	7.04134194817911	6.63557713841949	6.90102588322283	6.97876087654173	6.62934394465019	6.94792866680039	6.60978368504604	6.81955903780426	6.79339439867937	6.8721331683837	6.73880667591932	6.74184021267498	6.8668015573674	6.86692341157792	6.80600435827169	6.8310323928746	6.87786161906768	6.72707156613781	6.81644030080883	7.028382279103	7.05126462052969	6.74404640889146	6.87641183754769	6.88474686780436	6.70766568677226	6.8993228367317	6.78747128654887	ILMN_2068874	AATK	ILMN_2068874	AATK	Gene
6.89707773234793	6.90653336099631	6.85889731642222	7.06958623365209	7.02850694057695	6.75449778489351	6.92164982611217	6.72635035559616	6.89041701598823	6.80492649563711	6.78772208838129	6.95439981113508	6.86199478450722	6.87891487782839	6.80316891876024	6.74391488773678	6.75047121231272	7.01206183603064	6.95580335895999	6.72019585067098	6.74322339484825	7.13718124697335	6.87514239008769	6.80467529272658	6.86711139978489	6.92700625337549	6.94292978495925	6.77738268199578	6.85356695160374	6.94267088314199	7.05276983309501	7.04346233185996	6.5145382218272	6.69555258898422	6.77068106119404	6.90136551587559	ILMN_1670117	ABAT	ILMN_1670117	ABAT	Gene
6.95422320711801	7.05147616934775	6.87124818158098	7.00812652952706	7.23829692985612	7.36424399987715	7.02432913963553	7.00318590413287	7.00936828750926	7.01745787535546	7.33293877428943	6.89963679417063	7.11801764307304	7.08350614740352	7.20714145317053	7.25571962430379	7.38860578838397	7.5264275394178	6.99410027932888	7.2309827268786	7.07525113689858	7.06334910541205	6.94944860343842	7.25222930815539	7.16087533186538	7.20971299968979	6.91744335235659	7.34536811009858	7.10784755185322	7.04994237787549	7.13357768348198	7.20128499307436	7.02458949727346	7.27267721461764	7.5042833763241	7.7432314472082	ILMN_1805104	ABAT	ILMN_1805104	ABAT	Gene
6.98075206872986	6.87476337698491	6.93759176103364	7.13914288846895	7.09474342878713	6.9491570843255	7.04418740107192	6.77345844561284	7.03928301272047	6.97653772253021	6.95760602108654	6.87609339844395	7.0011028779634	6.91268582226816	7.22817401349801	7.30954011909031	7.18583767997899	7.29062018405483	6.96039111751015	6.92550773789512	6.83106485530023	6.96710040409708	6.97485873843644	6.96602932801764	7.20721995018127	6.9992633692486	6.87983016531939	7.20272916953728	6.97345832849135	7.0153021446553	7.06349496478672	6.95686284535939	7.09796079391841	7.18586568179367	7.24920473128364	7.19081330218394	ILMN_2404407	ABAT	ILMN_2404407	ABAT	Gene
7.68462377612679	7.85030036550632	7.79492840120071	7.51941861562688	7.41096921271435	7.53032087118891	11.1544781335041	10.9673378112809	11.062554655801	11.5432883934999	11.7499968433598	11.8158754262674	11.8441575002492	11.7909763567558	11.8586770626233	11.0840025344009	10.8962902646761	10.8119606829034	8.02587855580372	7.86781016257595	7.67044657659866	7.33581954570191	7.50673445047578	7.0534076615191	11.1809620494278	11.2488768702346	11.1003660009608	11.6308618430852	11.8908326335266	11.7818308237657	11.9357513664132	11.8120828858195	12.007755899567	11.2497413157955	10.9840081681242	10.8668369169022	ILMN_1766054	ABCA1	ILMN_1766054	ABCA1	Gene
6.8829517641753	6.71618156022639	7.06331967106461	6.63168883044152	7.13668959733436	7.11144849883093	6.81302365242113	6.77068106119404	7.2494065645971	6.81334965462913	7.03026942157958	6.84013818830447	7.03548065698077	7.07555696435614	6.89324866133766	6.96374214692799	6.9080357070729	6.8550841827653	6.79483786005713	6.98643382452129	6.74862755129528	6.90276379362225	6.83278607248277	6.80338769200683	6.75442305650268	6.89670706646437	6.86333471104713	6.93863964635737	6.8670440998168	6.76561045980255	6.97453697576097	7.12070885306034	6.88115618528307	6.93439196509517	7.14241810004439	7.02877255798634	ILMN_1753388	ABCA10	ILMN_1753388	ABCA10	Gene
6.96596352793015	7.07281526205413	7.17294759122941	6.90087700584032	6.98504788218455	6.91547075694844	6.90436779041286	6.88413737100508	6.85427778514809	7.01073540489882	6.99337469209044	6.96228909344513	7.23127716152265	7.3476795486825	7.28008271471809	7.22787779490583	7.30265315008756	7.3279113241977	6.86694066291874	6.92066302064056	6.99694875607463	6.99301796111214	6.90102588322283	7.01934956350274	6.91503933412387	6.82419411737482	6.93094341424279	6.95206403439343	7.00200486670411	7.05842244280955	7.21082916067837	7.16971081707574	7.27426398126186	7.33205277953841	7.46091013999543	7.53914671917457	ILMN_2070570	ABCA10	ILMN_2070570	ABCA10	Gene
6.96225811171785	6.95657837610426	7.07145450198052	7.45736028643114	7.03826453404537	7.09353597071328	7.33521103083323	7.3762046623435	7.5060114796896	7.3546894754596	7.08600348810876	7.42869204404986	7.50687897425029	7.61190545462326	7.60485312084256	7.36861509156311	7.36646950890269	7.49692373874886	6.9533684941472	7.27939478854523	7.06964137675123	6.82026610522695	7.36032490402186	7.23641202920049	7.51277600837796	7.24234905338751	7.17712628867351	7.16156185601153	7.08491057246137	7.27963539493963	7.41776466485635	7.43719153933618	7.59516915584794	7.59280530168585	7.62808630371113	7.54463827520643	ILMN_2232084	ABCA11	ILMN_2232084	ABCA11	Gene
6.99563603077	6.79652728865076	6.86751830217985	6.821965842741	6.76189083519874	6.71534406067101	6.97177418400354	7.18714320854178	6.8807451465907	6.777548556828	6.83618875673924	6.68391875454048	6.93187816971904	6.82636949966692	6.70271960263103	6.71267972518639	6.69172445470501	6.9770146552324	6.83288964737587	6.8372935206979	6.74729212170837	6.81764672066549	6.88940707377591	6.99111843380701	7.30067123609392	6.85251021884346	6.92139175755628	6.75860700087395	7.0165677682224	6.94392329809057	6.85517349953232	6.90776673327986	6.95975540797658	6.95310212801208	6.97122878969073	6.90556913010705	ILMN_1750250	ABCA12	ILMN_1750250	ABCA12	Gene
6.83492468168788	7.00831129587085	6.90686831840132	6.89576738081444	7.0960592780515	7.0368191549141	6.91759299940253	6.96356701471067	7.14811896666817	7.03481542059697	6.84984146811316	7.32268313868412	7.22040071354242	7.20251385223457	6.97234545429902	6.85617539524828	6.79482036775473	7.05786350555269	6.77473614901779	6.81401894395651	7.05678254481452	6.96219372770237	7.06691501589231	6.87569889002461	7.07184020190664	7.21731996976156	6.90993040183829	7.08769707636041	7.11084095601133	6.87592091741718	6.83288964737587	7.14974078409714	7.06715421096816	7.01467258376899	7.09026880643101	6.79599299665834	ILMN_2361400	ABCA12	ILMN_2361400	ABCA12	Gene
6.67785720747104	6.77849348898891	6.86099748317362	6.51108482331614	6.88144177379324	6.80187938831799	6.88782322627879	7.0120317610857	6.79490857183749	6.76321672827722	6.61048216260884	6.60345904159649	6.82617350717077	6.7381002286966	6.9154390646872	6.9026661323057	6.72850530266053	6.93373825779371	6.81213825814944	6.64675123056728	6.90049743386316	6.78888311488515	6.65068266362837	6.8646867759314	6.85226949830272	6.79631110231467	6.81071424335221	6.95083490279087	6.81793261822534	6.80539004387169	6.76745182839862	6.84296290498297	6.79480287545233	6.67211344657815	6.82437143106099	6.76430536072397	ILMN_1704579	ABCA13	ILMN_1704579	ABCA13	Gene
6.74561181985548	6.93801997547003	6.98075206872986	6.97901265496349	6.81519543054472	6.75052619803442	6.89771732346984	6.81810769130365	6.81498265259691	6.74408380960556	6.69124314304528	7.01243421743134	6.83532483909663	6.81533783882166	6.83004353309105	6.71267972518639	7.01144260291445	6.72792127157072	6.86694066291874	6.88613193756026	6.86491295351726	6.87983016531939	6.85406675314353	6.77937031508055	6.89791614097032	7.00244170830194	6.84699693895255	6.83387383933389	6.75820367907708	6.74356154334084	6.82080038636696	7.02737443569417	6.77201742951592	6.74609452657828	7.09525935382787	6.84435812657449	ILMN_1687636	ABCA2	ILMN_1687636	ABCA2	Gene
6.85378747837522	7.12561277407837	6.92171566469542	6.94773462952547	6.83516953705691	6.89462359387546	6.92164982611217	7.1552922862064	7.41747289109335	7.12273387921205	7.28313879236643	7.01110100143063	6.93059705758131	7.07555696435614	6.85406675314353	7.22590484488794	7.25871102864896	7.14336136797257	7.18673643067188	6.92435422947238	7.53027749872327	6.83278607248277	6.72994085175747	6.78950954611789	6.9253456968136	7.15698587701377	6.97237619834521	7.30884206976005	6.93641591423013	7.18770415376572	6.96212999018232	6.83369781441265	7.02630338662038	7.19340231271563	6.94686016792077	7.09679853570314	ILMN_1747627	ABCA2	ILMN_1747627	ABCA2	Gene
7.43925365158543	7.38010221919271	7.70793519499266	7.1283705628572	7.00996127246422	7.07576969907337	7.3708531175184	7.54831091055771	7.04481897855014	6.92290316233266	6.96736999809359	6.82465271503658	7.83543011475533	7.78207456258034	7.86927946555563	8.19619406467071	8.06454090287178	8.0962400308622	7.55413717799449	7.89925625076754	7.599056666787	6.98674596566371	7.1289821718622	7.0030621345985	7.09851057334882	7.22590484488794	6.98394190486291	7.01435013577892	7.05646883326274	7.16118129603101	7.67932808285735	7.79340803130009	7.93953635713865	8.10463335705929	8.14063978277735	8.08228760741528	ILMN_1758523	ABCA3	ILMN_1758523	ABCA3	Gene
7.22966304476997	7.12785627596647	7.37156086658008	7.15563961704936	7.34274124527489	7.02498364312164	6.95686284535939	7.2735507038727	7.17988481408169	7.15242103406853	7.33613486992862	7.14568617967167	7.24012460683927	7.13759352085056	7.22097505441142	7.22447410303081	7.29473657236669	7.29021913233933	7.53954111192788	7.23623648346911	7.0449406905736	7.23723449217869	7.18304812913141	7.06091548363435	7.35141984115698	7.27890277236597	7.27712614405592	7.10992713575193	7.17788296131517	7.23291853143528	6.97453697576097	7.25700528580242	7.16071868084201	7.14982976306836	7.16671407081362	6.95155437591337	ILMN_1794965	ABCA4	ILMN_1794965	ABCA4	Gene
6.79188013482967	6.80356681771906	7.05753511973473	6.88765694899337	7.0960592780515	7.11615411292734	6.8568486028868	6.81561954446872	6.71770866045427	6.75406018559069	6.72676214836452	6.7723984102039	7.23127716152265	6.9225164264658	7.08944172299942	7.16778978378442	7.4148596152992	7.33680208675218	6.78478752715534	6.82076635251163	6.94603391006932	6.82536192203694	6.63481419069694	7.17394020678416	6.80388684965101	6.89287958905575	6.81994947821288	7.1421855423586	6.73535957516322	6.94646523521595	7.38922541792197	7.17080056329442	7.17569598363834	7.25828572166898	7.21883818776345	7.33016552562626	ILMN_1722286	ABCA5	ILMN_1722286	ABCA5	Gene
7.0176766499669	6.94682847565953	6.79375276438516	6.82715557947957	6.74270061927599	6.77630843977158	6.99572703270372	6.9330876414853	6.78210071674179	6.71286816190625	6.78082750713074	6.72249424245888	7.0823894330896	7.23984092444566	7.32403840115849	7.37449940919203	7.48388273105403	7.67750476381056	6.60785870040542	6.79063120119848	6.58190360728303	6.74467804550859	6.79000887859427	6.94088514752413	6.88335849402676	6.7151340991704	7.05180725682064	6.94860583322133	7.20624143539892	6.7573469938464	7.25315527792973	7.1137780845495	7.22258751259002	7.43437176140651	7.49085708048803	7.54575374515837	ILMN_1784176	ABCA5	ILMN_1784176	ABCA5	Gene
6.81131500216671	6.73412036439151	6.954774051756	7.27267721461764	6.91752736469826	6.92797454710045	6.94588630405096	6.69791035991405	6.69914385995218	6.84303332612603	6.84591526692745	6.97941960978444	6.97977027573571	6.88699625746331	7.20158164319031	7.06691501589231	6.83569512843856	6.99059600205923	6.86810395110009	6.85434843768094	6.70152191839391	6.69875251714603	7.00617424590734	6.93131586752653	6.89374966662938	6.813983651253	6.83650150590041	6.85105586004894	6.77922555563813	6.72895481391761	7.03280037142928	7.06134885260205	7.19274642512029	7.18184414679263	7.31520150394612	7.13107072066114	ILMN_1749001	ABCA5	ILMN_1749001	ABCA5	Gene
6.52477969086505	6.81401894395651	6.84187920859621	6.5550393665885	6.78278759009169	6.67384182525245	6.69514805310108	6.72775008557045	6.8269107989736	6.69528453405566	6.67384182525245	6.65759214908451	8.20197960365013	8.00763099875216	8.0589433913613	7.29735970208453	7.28073883142075	7.18611506483525	6.7300148170761	6.61869440517436	6.8907230172003	6.78601913015804	6.92511733014378	6.73404192763123	6.90873261826571	6.8050364173825	6.77944263128854	6.66294088091729	6.73535957516322	6.59433462066877	8.1026927246732	7.98110310878108	8.00510791976049	7.34602936826394	7.09595343288201	7.16993067175528	ILMN_1701551	ABCA6	ILMN_1701551	ABCA6	Gene
6.86609649488527	6.99394524385532	7.01410188369265	7.00216186578234	7.03134060624046	6.96225811171785	7.12321431961107	6.98432208791608	7.00936828750926	6.88337489798275	7.23803487205781	6.90656877846415	7.07281526205413	7.22360170597979	7.01244912069058	6.95177661676011	6.89095798313999	6.89955493348659	6.96263434581308	7.08802091143339	6.92409248032709	6.90400186824594	6.82576077088184	7.04385343624893	6.94267088314199	7.18728412626647	6.84838755910963	7.01571891207338	6.80216584471087	7.04179756667369	6.89189992414372	6.89540255833023	7.04575469429931	6.85786486659654	6.97489248569085	7.02038098999418	ILMN_1795507	ABCA6	ILMN_1795507	ABCA6	Gene
6.83691872165676	6.75249568070351	6.77595986235447	6.79911836051977	6.75568430455415	6.79476665777048	6.7811140010809	6.88903989615947	6.72795758924937	6.71983246627166	6.78772208838129	6.79771571776352	6.84672466510616	6.88223976712719	6.80176925206117	6.68142706382299	6.61033672029733	6.82355932137478	6.77323707613863	6.79649087350764	6.79483786005713	6.72336113488042	6.74298116832779	6.68427356948471	6.71347277487369	6.80392460270349	6.84435812657449	6.60214020581398	6.7180833017389	6.64106400078608	6.87387824762981	6.65925826518714	6.80109122050802	6.98388017868673	6.75557465756642	6.8884620074124	ILMN_1729894	ABCA7	ILMN_1729894	ABCA7	Gene
8.02611304463171	8.2756062842652	8.63607887612907	7.54501896154001	7.19245941378214	7.44206952293549	8.06640424865254	8.07478832601136	8.19659436040497	8.48052934506016	7.50192842337884	7.15707046569421	7.86336396683544	7.97379386756802	7.53638693934187	7.94073542461359	8.00961143927156	7.75415149487733	8.14579796675311	8.17821106931719	8.30292649687534	7.57463842266245	7.16840699014113	7.05961878799949	8.11116592711628	8.06621783682835	8.00935366799855	7.44326765870236	7.38795279326089	7.49211743618199	7.70211788313773	7.86686762748798	7.67439943668496	7.96897177734422	7.86990132220127	7.67571801747972	ILMN_1743205	ABCA7	ILMN_1743205	ABCA7	Gene
6.94289742737796	6.89984141582915	6.85793513720142	6.76686130632658	6.99036439794496	6.94286639767277	7.03906876083169	6.91323643375659	6.8484549403251	6.88755425808353	6.76579516728784	6.98216178657358	6.77896829626816	6.79983517686773	6.87743412569092	6.9026661323057	6.81252682080127	6.76145104849646	6.71544117046403	6.73599824656888	6.74322339484825	6.88220671569254	6.84411061720922	7.0030621345985	6.87806646336636	6.80019741861934	6.70308191562323	7.01678020133625	6.85356695160374	6.86230662007938	6.83288964737587	6.7770339454111	6.7212989768706	6.97840571468597	6.67078090959283	6.71027316501288	ILMN_2259319	ABCA7	ILMN_2259319	ABCA7	Gene
6.7766026369283	6.78498495934505	6.80810983683356	7.16718106720114	6.78009434734045	6.62020082861669	6.88240901725042	6.87537621489348	6.75383408450025	6.88337489798275	6.91848644954706	6.8316268869632	6.78387937116953	6.83478698463078	6.84772920596457	7.02590090585385	6.68536209504483	6.93472193265585	6.97339568856692	6.89126669209637	6.75853401839234	6.7312587651758	6.95196821078668	6.66276190397532	6.81505263225943	6.76430536072397	6.87104185975678	6.86460249211034	6.81669013983048	6.81530132413827	6.96212999018232	6.93612453776776	6.91298415237468	6.73899439018787	6.77539481800999	6.75834784607166	ILMN_2129886	ABCA8	ILMN_2129886	ABCA8	Gene
6.83383729134937	6.74883506753536	6.79979908964129	6.73010818414172	6.93406461381366	6.82465271503658	6.80189736717171	7.20661512038105	6.82405561407894	6.96132020741956	6.63557713841949	6.87761858285517	7.50827268316585	7.48275730613347	7.48442841684811	6.98546738365003	6.87701081254686	7.02271370465836	6.88139218375855	7.06848809879474	6.89213881678808	6.97725042112196	6.71360798907214	6.92864648409369	6.84293062559157	6.77579523194028	7.05180725682064	7.10342202858356	6.84842130636404	6.94267088314199	7.64240691111138	7.32691670006828	7.42586756336047	7.01042137951378	7.29816225207078	6.94527078158383	ILMN_1796801	ABCA8	ILMN_1796801	ABCA8	Gene
6.99762357774535	6.89540255833023	7.15465573979699	6.9504252127889	6.94527078158383	7.02969283922331	6.83076703274473	6.86378010418875	6.81642233807242	7.03481542059697	6.87789472511025	7.10029209936041	7.3342784203699	7.19340231271563	7.58685947527781	7.13685785933896	7.27210036678274	7.40531514359677	7.08591385687305	6.77860254783397	7.3203621917534	6.93338257924196	6.8553145256633	7.15533487936595	6.76570500279174	7.110124573897	7.07949831619444	7.05093290746697	6.95039094612392	6.78822760657152	7.38869809315145	7.41074931263665	7.26669569732853	7.26421235497397	7.20824369942076	7.13182503883288	ILMN_1720501	ABCA9	ILMN_1720501	ABCA9	Gene
6.87248076252671	6.79082940720295	6.92052853787788	6.78768685773089	6.91623494559971	6.78569309272177	6.66297902928976	6.83669137149012	6.63787236621963	6.78779276826827	6.80721245303605	6.79227349314725	6.81316695114742	7.06104658600159	7.05666529984908	6.76656958999974	6.83236256151651	6.70160064420365	6.86577575436157	6.90433418465638	6.84435812657449	6.96478357534618	6.6394978190005	7.02039727396998	6.84797355808925	7.06486382768017	6.89952141206076	7.11344497169223	6.89684225137359	7.07068363497967	6.85389104060148	6.92149097564016	6.89788338668795	6.71484681684467	7.0646554387427	7.02969283922331	ILMN_1668446	ABCA9	ILMN_1668446	ABCA9	Gene
6.93439196509517	6.98806341963159	7.04050855018008	7.07851180292655	6.7981816329934	6.86268044132533	6.98103751680863	6.94010277795677	6.59110198480264	6.83173633477506	6.71637377392014	6.99691833872042	7.0011028779634	7.12622499467656	7.08695361213337	7.47931592606077	7.52235219013709	7.49863733650331	7.01930204415509	7.01533376190526	6.94246069055864	6.7056422015083	6.76093248011945	6.98843366689981	7.03864359781613	7.09475785977884	6.81071424335221	6.81644030080883	6.90760087856308	6.78534739528825	6.76597829036503	7.12070885306034	6.86988106548547	7.23140699214139	7.41403382026593	7.60872509692896	ILMN_1812070	ABCB1	ILMN_1812070	ABCB1	Gene
7.09964273337183	6.89415603188937	6.94367798804954	6.86209670876456	6.77692553169589	6.9168231144739	6.80736037907926	7.30811982641338	6.70271960263103	7.0197650664616	6.79018487860627	6.65573270576336	6.801417150073	6.77875257995733	6.8162284409615	7.06036696338389	7.14940743765017	7.18849691658496	6.80734121367261	6.96573594473911	6.80574856555952	6.72846858725508	6.94494699551251	6.92864648409369	6.89791614097032	6.90276379362225	6.57129352336228	6.99660786962177	6.76065603562044	6.87877382969323	7.05731582144101	6.81771752443797	6.7935020598076	7.11302755487991	7.19204625823228	7.21645024775091	ILMN_2094875	ABCB1	ILMN_2094875	ABCB1	Gene
8.50423238515258	8.35881718968622	8.45077253814993	9.23654141731217	8.93233523387616	9.08251240796328	8.76650344607974	9.03656501956833	8.85869960511269	9.18598995170544	9.04991086472398	9.17842899487577	9.06977965025406	8.9483520403711	8.89044647648676	9.29506686443504	9.27592601890711	9.21607721931833	8.4668044140043	8.36582782166859	8.61479941410185	9.19488853111397	8.97525840121365	8.99329073143945	8.67866474256223	8.97865066071791	8.65843481561007	8.99376872897798	9.14378961063032	9.23471090394296	8.97081275960256	8.68536985225277	8.82422732711519	9.26276442910389	9.15650471975835	9.43152422070706	ILMN_1665730	ABCB10	ILMN_1665730	ABCB10	Gene
6.91527504027631	6.95287393747019	6.81160557238053	6.87888066966392	7.09894859286142	6.80871198215306	6.97423824314605	6.90526575608875	6.89041701598823	6.74129863187362	7.06942329076199	7.05079977880679	6.90323532075473	6.95032412386926	7.05288963870188	6.97695048837145	6.81731142919283	6.93671412545084	7.00589033894619	6.96904488320205	6.9019295826439	7.08072279869871	6.96995119216293	6.76696981493506	7.06333438823833	6.81266996098974	6.9569931478916	6.83387383933389	6.84418309439142	6.98756788921065	6.95235386489043	6.78237283733841	6.91062820779335	6.75590452920927	6.91696215111111	6.95538000258825	ILMN_2232066	ABCB11	ILMN_2232066	ABCB11	Gene
6.82288757021346	6.82005478818318	6.67861830552617	6.83123760543392	6.83789945820254	6.80871198215306	6.76964963193454	6.71528703811181	6.8807451465907	7.08860560962593	7.0464108912857	6.9280700288102	6.55655351038082	6.71389746522585	6.84536655943054	6.94608388008114	7.02658117100915	6.93472193265585	6.97853333443834	6.72665368762528	7.18184414679263	6.819098570191	6.68504645604286	6.82419411737482	6.81224449359066	6.75422027513498	7.06676739131198	6.86590735394068	6.81401894395651	7.03002890382209	6.74076141573901	7.0368191549141	6.80914516103912	6.8097837090462	6.7362831641146	6.80084021908572	ILMN_1767349	ABCB4	ILMN_1767349	ABCB4	Gene
6.73927826937729	7.05642097836463	6.93759176103364	6.821965842741	7.08738014983911	6.79703136450122	6.88511833586155	6.94743896305392	6.77298124648474	6.91620170224463	6.83741369034215	6.75089732896587	6.88171564202293	6.75153177344529	7.0948462952418	6.91059303897824	6.91555232278044	6.83260912575445	6.89679001928557	6.88613193756026	6.78924035117594	6.71791705422433	6.7749209038879	6.90359720919925	6.89929081526596	6.71776550514711	6.88755425808353	6.96230470500114	6.72529232188776	6.69443398015698	6.88176539711471	6.88930340148484	6.66861756056305	6.81352776426986	6.70013686891842	6.72973087912724	ILMN_1658257	ABCB5	ILMN_1658257	ABCB5	Gene
9.49727290026954	9.09300965172647	9.4184429220537	8.29609451203588	8.61807282672199	8.71500935979618	9.37990430265991	9.1499468298595	9.06310567001231	7.92580923480333	7.98011935022108	8.23366321747337	8.23201031747411	8.13678113680854	8.10879884053636	8.53208938267501	8.46610252906192	8.50557987975117	9.25851887814789	9.15666031467302	9.2611424871462	8.65174910247865	9.23799496525701	8.81945136809264	9.32344895877672	9.29404395919254	8.91484832282815	8.23865673223924	8.32090528282132	8.34412957442676	8.24087478212771	8.19728498917618	8.08491798463015	8.42674201883063	8.37659551622257	8.657524135409	ILMN_2193980	ABCB6	ILMN_2193980	ABCB6	Gene
9.86664235825211	9.53971321346483	9.52160648481034	9.08660935276372	8.95836400140163	9.21755681894324	9.12693119945956	9.10436199386424	9.33424865937364	9.23511898085409	9.37851604191435	9.59590284881696	8.55698887109621	8.62004101259618	8.92677152966771	8.83263230402044	8.7470460184246	9.01162700276966	9.38452648687643	9.802029396645	9.53846741288572	9.21236771791687	9.33477012050298	9.26343018986284	9.14784905468679	9.3102675960634	9.43137651913191	9.19003740632633	9.51157957681408	9.52547454153041	8.75447322529271	8.6335364055238	9.08930868126251	8.77543099995349	8.61736388987015	8.8274904307914	ILMN_1687840	ABCB7	ILMN_1687840	ABCB7	Gene
7.0361237033848	6.89868247272093	7.26708828594077	7.05369549743805	7.1551939210036	7.0920901191431	6.8502974862617	7.13386456929042	7.1280209304174	7.08585511341442	6.95141772229288	6.90916563661687	6.88171564202293	7.04584741790816	7.18053056078525	6.84435812657449	6.9068337859888	7.04162731501264	7.0214285993418	6.92320006029165	7.01520657369468	6.9968876417735	7.0935506770854	6.9970129158671	7.23306196794285	7.17977489437086	7.11466365644635	6.94599979458236	6.99932605089698	6.93891080488896	6.96312189344082	7.12568554872063	6.97453697576097	6.92518427861279	7.11018113053818	7.01322614462524	ILMN_2102422	ABCB8	ILMN_2102422	ABCB8	Gene
6.81352776426986	6.80012800026769	6.83558656996437	6.66317183323512	6.82097526144533	6.83253853591284	6.65530443254438	6.79610035341038	6.9838158230899	6.96576804718533	6.86504968582088	6.85123105267514	7.01175449384322	6.92662860873635	6.99375429345307	6.8011078559852	6.72710824793648	6.90553546789402	6.65103978789318	6.96344318431479	6.85834739384805	6.78082750713074	6.83537605491424	7.1488285486868	6.87941995345601	6.8050364173825	6.81853121911445	6.92997076602736	6.91015880882945	6.78387937116953	6.74404640889146	7.11279887113651	6.87708028622235	7.11928141456055	6.80919807827292	6.94312519583756	ILMN_1788928	ABCB9	ILMN_1788928	ABCB9	Gene
7.38345837624626	7.47381973321535	7.44343312467669	7.39109975298555	7.46712780572667	7.66012195533922	7.332786776346	7.28012059915496	7.16668817772888	7.14845525948061	7.41155179312273	7.48025636838231	7.37181329696625	7.32338939395977	7.22468425389125	7.27018430121886	7.46864338959759	7.35602850908699	7.26759678893362	7.41663840550485	7.25806314949419	7.54353913960474	7.63394622051828	7.25442163800667	7.34031852122567	7.2143220484126	7.39704394035864	7.50808380819581	7.36499392284536	7.42037736375915	7.16127246079353	7.29216725770451	7.13748042374112	7.36250542869458	7.19294322772337	7.29836776961956	ILMN_2343047	ABCB9	ILMN_2343047	ABCB9	Gene
7.73438783754632	8.12321588204168	8.0077218113422	8.16666316547745	7.97158348400502	7.92659068172671	7.76902973116287	7.8336915000299	7.69929610092046	8.06352906902499	7.98303652756901	7.93797891785039	7.49172900449237	7.43951264223221	7.4312478203845	7.9784615867668	7.82007791625323	7.97762410202683	8.1485622240512	8.13970717266189	8.16829317897585	7.98861132157218	7.76058650157654	8.02192873201138	7.78687832819457	7.98768664851558	8.01760880702878	8.00501102309811	8.04996704469561	8.01081228629483	7.69327078636757	7.71613388346719	7.54013282583134	7.81576106706362	7.93776728349083	7.81184764028256	ILMN_2343048	ABCB9	ILMN_2343048	ABCB9	Gene
6.78848392300066	7.04164342874984	6.77958487840451	7.25336513692561	7.13960844325583	6.92412460446688	7.11684570865989	6.96599733211794	7.05672430762557	7.20670075585171	6.86223676385475	7.0282919106044	6.72249424245888	6.83478698463078	6.91659746615924	6.98264719221521	6.90071054135751	6.75449778489351	6.74090503631044	7.07364108140927	6.96602932801764	6.95112816059195	6.8882935552761	6.89979181290746	6.94016657638658	6.76430536072397	6.91493794144486	6.77900484425268	6.742999211941	6.78242591903989	7.03579188121221	6.97393683097648	6.88237492548976	6.99898260388396	7.00244170830194	6.79599299665834	ILMN_2335302	ABCC1	ILMN_2335302	ABCC1	Gene
7.49104284902116	7.66571697681708	7.35840400630744	8.18398590584049	7.9551764198104	7.92560329613886	7.68940175762154	7.42264398091031	7.56985967631316	7.67305418129304	7.6776670369557	7.73192934689296	7.47454948347311	7.32428905072546	7.43188951326282	7.33845691845544	7.35054100038066	7.18689751699944	7.33981624048942	7.57629062671546	7.34199989027292	8.08727113551763	7.63394622051828	7.86449558812255	7.54404789168564	7.43251195902967	7.55260781787473	7.77385713008976	7.78823001661025	7.65631828552176	7.73077747187905	7.5060688676971	7.59516915584794	7.41835192900045	7.31283795039954	7.34437831357433	ILMN_1802404	ABCC1	ILMN_1802404	ABCC1	Gene
7.40220792408642	7.24881041544036	7.4027220606847	7.93885855842729	7.85267949929939	7.93962447763609	7.9935034758749	7.82576832643081	7.70132076239984	7.61674216898674	7.63210485980318	7.73580541198466	8.21968741790453	8.05193017138952	7.96678155865421	7.82940574342574	8.00637485348679	7.69485397019377	7.51929336377631	7.29390643368812	7.18521651966635	7.49121300096573	7.52118270067282	7.66140652851812	7.99477111980198	7.58484600648009	7.60582445058513	7.50808380819581	7.60342042740038	7.22314379293626	8.11576127069908	8.32899636101043	8.03108112349836	8.04166537009455	7.95690291477842	7.86401184722334	ILMN_1776119	ABCC10	ILMN_1776119	ABCC10	Gene
6.98388017868673	6.77603100520652	6.86099748317362	6.71486672487524	6.86885047295933	6.60144488300105	6.97027667122121	6.78678018452324	6.70271960263103	6.92029951493165	6.80578579255917	6.99691833872042	6.59205702855261	6.82107902972007	6.77068106119404	6.89314885361405	6.88383356557855	6.88940707377591	6.97215412293517	6.82874683848245	7.02718636129431	6.67838335684427	6.87281993826025	6.8646867759314	6.84153328350756	6.91535613754749	6.78080982964293	6.70031080513234	6.7593803228096	6.72476194687691	6.77823732230263	6.72842988627453	6.87220342504863	6.86959371655436	6.65997590703225	6.72199430639999	ILMN_2358714	ABCC11	ILMN_2358714	ABCC11	Gene
7.15399543821731	7.3621950787812	6.96302104413824	7.26616977797205	7.12615740566367	7.27381522483563	6.92839925204754	7.0366362253329	6.99362533622826	7.17127222303144	6.7670423690776	6.83459463299045	7.12173882225865	7.01141110989731	7.11486124388225	6.96967224463779	7.03079755253198	7.16091797016332	7.05027237772085	7.11347416247119	7.10002381823586	6.97876087654173	7.32511804833503	7.39920056811611	7.42956111520991	6.95267418904151	7.39259280340786	7.33714167866064	7.01770639012578	6.89576738081444	6.82355932137478	6.99227950850865	6.86854823422283	7.15612496331363	7.04264787788217	6.84187920859621	ILMN_1732140	ABCC11	ILMN_1732140	ABCC11	Gene
6.92424117258201	6.8668015573674	7.12467249393628	7.07210607390004	6.67832434016822	7.19015605372164	6.99450416007568	7.03359735640192	6.91304880212933	7.48039270022445	6.87391208035639	6.86094631227623	6.84090165488037	6.79285682761417	6.89960261826906	6.5398384909386	6.90908106869836	6.81633436274211	6.73282066350347	6.85171327460573	6.78231731342474	7.01266405245838	6.75698273098675	6.79622336169026	7.06569837142077	6.74057063345423	6.95064521246214	6.7368973872528	6.88800621545856	6.79610035341038	6.98696847434457	6.99227950850865	6.90119642502536	6.81856688877612	6.93742930588915	6.96114964791038	ILMN_1713008	ABCC11	ILMN_1713008	ABCC11	Gene
7.0157356727863	7.03726568117273	7.17294759122941	7.19580962264494	7.10352189595218	7.42152754092432	7.28137301321747	7.46010650215119	7.52660767798083	7.20127142217569	6.93478425766245	7.30303786232834	7.02499853530451	7.0213353239199	7.1936235253998	7.24815544897323	7.04806163614077	7.13688492780487	7.31137812977449	7.26736992487435	7.45471485298444	7.31288635644381	7.4191522693215	7.51977291459003	7.36907328867884	7.36636398743545	7.32054086237426	7.275590001698	7.30525755325977	6.801417150073	7.11592072854442	7.16971081707574	6.99723121119569	6.99563603077	7.22351569218745	7.18668419464058	ILMN_1762093	ABCC12	ILMN_1762093	ABCC12	Gene
6.92003316375728	6.71267972518639	6.91032514121598	6.82058633568261	6.84929070866971	6.88095175041334	6.72986587197098	6.63980008283224	6.8807451465907	6.66373005140091	6.79750360368481	6.85982679107994	7.09108739497872	6.85696882613968	6.86120878011513	6.77032729178634	6.91555232278044	6.88457923768828	7.02902100862088	6.77345844561284	6.96968831959342	6.70675187195086	6.91689233362456	6.76318118515982	6.73141075717235	6.77696197995874	6.86974891073322	6.65945573470943	6.97089398783837	6.94646523521595	6.88667688657906	6.8469291300796	6.77075458647818	6.94961145820077	6.88518685166838	6.88508723391024	ILMN_1709092	ABCC13	ILMN_1709092	ABCC13	Gene
6.96696918795255	6.99196231070869	6.99903028646112	7.01091787938623	6.94400523072696	6.72631394045304	6.76964963193454	6.7880066691358	6.84991116364873	6.6981363063167	6.83618875673924	6.69844363035275	6.76527993665802	6.87312391107371	6.76939639882875	7.04593628131785	6.88169902034539	6.69724604422674	6.77736449095402	6.75479633271775	6.69844363035275	6.90660303988567	6.80012800026769	6.83859983102038	6.99546274902733	6.79004398579078	6.85832886640233	6.93364101755886	6.62661624280643	6.85798857063522	6.70140953316068	6.71873345362673	6.95409627787147	7.01042137951378	6.89398795299451	6.81013615364493	ILMN_1678409	ABCC13	ILMN_1678409	ABCC13	Gene
6.97567979825547	6.92702284752229	6.954774051756	7.08391623962538	7.07912933868633	7.05642097836463	6.98935607381087	6.7880066691358	6.92399654670641	6.91907532560247	7.11310145320455	7.00222309684396	7.01930204415509	6.70755247714685	7.09668162010573	6.86244137202638	7.06759517348386	7.07771430778669	7.38022443493359	7.04735478344395	6.71975816944761	6.97725042112196	6.85982679107994	6.99227950850865	6.86292650882879	6.93472193265585	7.07184020190664	7.05938286375625	7.08906790716965	7.04324543573939	7.42360957782092	7.17460169817363	7.06715421096816	6.900661588568	6.90879747732666	6.86971458536731	ILMN_1774344	ABCC13	ILMN_1774344	ABCC13	Gene
7.12165499602423	7.0906321356953	6.8566944443948	6.8098190640218	6.95965905841077	6.90693457170522	6.87155937305048	6.929518596567	7.2345464353989	6.9942407927089	6.86791080539016	6.96656813199351	6.94507690176474	7.00601633456493	6.63785249766954	6.81213825814944	6.95116154240333	6.87880965880804	7.12888029989296	6.86857987643706	6.91304880212933	7.09586322884727	6.8644357258464	6.96733913566446	6.85368474838014	6.78881179373358	6.96628553723118	6.88176539711471	6.77066222016668	7.06115390483032	7.04456471784073	6.92264445627825	6.80109122050802	6.96659941174072	6.89495968447391	6.96225811171785	ILMN_1676278	ABCC2	ILMN_1676278	ABCC2	Gene
6.79613737407098	6.91805097029864	6.90229987862625	6.60230545695628	6.83789945820254	6.97193153074786	6.88084927085234	6.78391558885138	7.26339426402641	7.00172489041483	6.87169669297282	7.21000690402339	6.92491344620609	6.8582613408319	7.00499020882812	7.08051180153236	6.88856407795292	6.98020000742621	6.58446038502403	6.80198676726813	6.97342640904542	6.87714669040865	6.81290073880402	6.80187938831799	6.85095437024305	6.83884612586036	6.94815567735366	6.78852232727983	6.97593845436558	6.68747655136181	6.70287066208108	7.00180301789988	6.84306724475882	6.94601640248313	6.87357038685857	6.81013615364493	ILMN_1717466	ABCC3	ILMN_1717466	ABCC3	Gene
7.06453881124633	6.9245836631656	7.06568471729341	6.73772066975068	6.73506073039928	6.99801427148888	6.80736037907926	6.8726518867573	6.60657795689784	6.85858735607653	7.14127856656424	6.8556536571797	6.98511011362016	7.02908212385451	6.88637036802859	6.84577977699874	7.00604933157153	7.06948385742439	6.90873261826571	6.900661588568	6.97212245571721	6.85555358615319	6.69187943550173	6.98359792813776	6.86981333589516	6.98312536861436	6.86711139978489	7.25349245437386	7.1146097863281	6.83886360290562	6.81676154729826	6.83625755693105	7.0899801922779	6.98612007036532	6.98398920054344	7.07231392603811	ILMN_1677814	ABCC3	ILMN_1677814	ABCC3	Gene
8.1638338690478	8.35223412105122	8.03495293016573	8.01292270253593	7.80681488402044	8.06722196327965	10.6831850907716	10.8208707285335	10.4649076733981	8.18195491962715	8.17758120724025	8.37571011718527	9.09870077205129	9.70385972434573	8.59557498394634	7.74339522759067	7.80615925859174	7.77176827669669	8.00248803872687	8.00350020671339	8.05996764268168	7.74574612223161	7.65168516523432	7.91613039663374	10.6950505041482	10.8929032273319	10.575357712184	8.34872143937154	8.65675222696115	8.55728462600127	9.13263787467969	9.44324154140991	8.78055120214199	7.78563348780883	7.6548547594604	7.76032582193263	ILMN_1788457	ABCC4	ILMN_1788457	ABCC4	Gene
8.07430221119871	8.05976113087357	8.11096757895641	7.86051968856693	7.76721363211911	7.5785963770483	10.165928971578	10.3453253075763	10.3714736020928	8.11421688287269	8.02460619213841	8.30558000157748	9.25637952365433	9.57116805986434	8.90634972439662	7.81542914436696	7.77228045211338	7.63643064005456	8.29040382157626	8.01601902037193	8.06463863659931	8.13527732752093	8.29945141067834	7.86719986770643	10.6134443126837	10.5983139416701	10.4528649990791	8.26717141194832	8.30579360865038	8.19424648153195	8.80688067368751	9.32239460892784	8.59677257059774	7.71336464011248	7.90622933201988	7.67988456376753	ILMN_2194009	ABCC4	ILMN_2194009	ABCC4	Gene
6.96596352793015	6.92346595604707	7.24403521246643	7.08268181510558	7.07627155081082	6.90820098874265	6.78906318668039	6.7515675067176	6.8972430442094	6.85993167857519	6.71778434617448	6.71637377392014	6.9737449690029	7.21738338359599	7.10533741846725	6.89677342513877	6.95956399235391	6.98189185733354	6.93141244015882	6.91815424039207	7.14584458750963	7.08349079893006	6.93718352381862	7.09607384543209	6.96666296141534	6.96244733967382	6.79739184303038	6.71358775945798	7.20237715615311	6.96704996675954	6.89297860673274	7.12070885306034	6.90470060754172	6.93081302947644	6.7766026369283	6.93038690723029	ILMN_2302358	ABCC5	ILMN_2302358	ABCC5	Gene
8.57312645139834	8.82492369135378	8.87392299358699	9.13129145130486	9.54398636716995	9.16582587682564	8.86517702559124	8.82579868584303	8.92046937691597	9.25912065277434	9.61270020765933	9.24190854051298	9.91262224814179	9.97591620363567	9.87557158713695	9.74678762442314	9.92479685273561	9.89659482061667	8.96381929921503	8.76401062242366	8.75713657131279	9.20393074654214	8.98693270458809	9.15444329363091	8.95215281471091	8.94720356770442	9.08764525324478	9.34241700893543	9.31135932448518	9.38661157012963	9.91317683411982	10.1098114542545	9.9807620263632	9.83799513438816	9.91208320219158	9.87706269597687	ILMN_1706531	ABCC5	ILMN_1706531	ABCC5	Gene
9.05163260598263	8.6027782989602	8.76465198752691	9.68029371540003	9.5078360712573	9.47532495545036	8.42355929964729	8.34165144725389	8.11901467322202	8.76401062242366	9.0871286093671	8.982435260935	10.0085312359449	9.94559128880924	9.89738099299193	9.75402979333104	10.0232019494851	10.1814051246202	9.08513793652382	8.61191221695241	8.64978293367223	9.42312315920993	9.48808309549895	9.31544043162767	8.48194358803369	8.56262475966561	8.22415955559527	8.97003741200194	8.99106479321025	9.01356978425725	9.9848010429833	10.1854415367012	9.8562706760505	9.97873839579441	10.0547687466277	10.1522602481624	ILMN_1651964	ABCC5	ILMN_1651964	ABCC5	Gene
6.83492468168788	6.91268582226816	6.80585642585277	6.76686130632658	6.805282787512	6.75705464645951	6.87301948981598	6.9259327409223	6.84278963608176	6.79771571776352	6.96352124852566	7.22821371428019	7.3031001688392	7.405474991338	7.07184020190664	7.50518582711909	7.39686068009908	7.332786776346	6.94559125623131	6.89257533112593	6.41405376624805	6.76572341108989	6.67609457519038	6.83606710867096	6.72631394045304	7.13555761970828	6.72294630415254	7.30387294897064	7.26514930458154	6.92816977021851	7.11480298461471	7.31237501748501	7.24207735031203	7.29021913233933	7.46877899592295	7.42928101979395	ILMN_1725675	ABCC6	ILMN_1725675	ABCC6	Gene
6.81590394499876	6.8668015573674	6.70652248994806	6.79911836051977	6.87863775642541	6.79961783348728	6.72249424245888	6.89022111209073	6.80492649563711	6.95994536649976	7.05845342453684	6.7493705958657	6.9374128884928	7.01035875977693	7.02996774402426	7.22394474519211	6.96676108015757	7.15814725146709	6.85406675314353	6.96099467240107	6.97212245571721	6.85676085449717	7.0935506770854	6.96360079040778	7.02222552553156	7.00044959158066	6.75566570832903	7.02514020774525	6.86282158083338	6.96576804718533	7.08968792294513	6.93367298793331	6.96666296141534	7.09462672494046	6.99321837734877	6.85582877765517	ILMN_1778352	ABCC6	ILMN_1778352	ABCC6	Gene
6.85492704763383	6.95557840241587	7.02415799848528	6.86209670876456	6.90546850848349	7.0813757302382	6.86336814856451	6.9259327409223	6.75219971000941	6.68113679795063	7.08469692177558	7.25099914309674	7.13973741326095	7.09108739497872	7.23675198804162	6.67556479592946	7.03908453212815	6.94392329809057	6.89223975470866	6.78536484189895	6.99155643849006	6.84313635333566	6.84672466510616	6.99350007707997	7.11580857153219	7.05759236768633	7.01558008570165	7.31904321356549	7.03831166360274	6.85798857063522	6.96426973541365	6.98482979017086	7.21377674774638	6.93338257924196	7.05836316679517	7.11452538853332	ILMN_1725414	ABCC6	ILMN_1725414	ABCC6	Gene
6.57706387151489	6.57878269783393	6.57041127042996	6.78768685773089	6.9026661323057	6.7441375118081	6.92702284752229	6.76943502520499	6.76843947568808	6.82774237877067	6.76457974517356	7.10910083637571	7.29114449600212	6.73952683463734	6.63029309415159	6.84703264039121	6.72445821943292	6.72544600082786	6.61239117426872	6.86857987643706	6.68916967082151	6.63765059793725	6.788687729149	6.62376341478497	6.68978919533503	6.70317898372133	6.64952885800152	6.84445837685915	6.71053717539975	6.88900358001539	6.73118388835634	6.71431878863846	6.72529232188776	6.93081302947644	6.7492214370283	6.80549798489278	ILMN_2293902	ABCC6	ILMN_2293902	ABCC6	Gene
6.75882741942431	6.91268582226816	6.89341703289257	6.7481074540144	6.71159061915401	6.93530182110423	6.92839925204754	6.7004503646961	6.89041701598823	7.00685251369134	6.93873628632582	6.82465271503658	6.79645588890285	6.94218755847252	6.95664177242741	6.86244137202638	6.94420112264026	6.91444271864894	6.7503573537748	6.76179893945055	6.62020082861669	6.80385111637869	7.03548065698077	6.56524235007308	6.9253456968136	6.72990218811506	6.86594087536651	6.94111003696493	6.90616863497804	6.8461601702826	6.82765761862346	6.80628823635555	6.9023337741895	6.98907367114067	6.8195246830124	7.07041271815802	ILMN_1801521	ABCC6	ILMN_1801521	ABCC6	Gene
6.85282022077463	6.93164544440901	7.04050855018008	6.85347918408375	7.29364754476032	6.99572703270372	7.13994271370368	7.01816056269391	6.84129128024398	7.33174562982319	7.09865698603468	7.04714546421905	7.15540199814066	7.29821232713483	7.22221605070083	7.31687041224	7.26609598576827	7.13185221744515	6.94435894995127	7.28045119686077	7.02341886494924	6.88220671569254	6.85779751503937	6.98359792813776	7.08609142838754	6.92826757000931	6.98511011362016	7.27752351624929	6.9644172240842	7.18770415376572	7.40749891986563	7.09931811116404	7.1079355100697	7.40524537173861	7.25419461664499	7.03480075727314	ILMN_2406654	ABCC6	ILMN_2406654	ABCC6	Gene
6.87124818158098	6.92916889793254	6.86451929735466	6.63324259190377	6.88144177379324	6.69877262495617	6.900661588568	6.67413560402403	6.70271960263103	6.74564901230571	6.68982797120863	6.98075206872986	6.88880346755312	6.94312519583756	6.8624077662699	7.89731360023013	7.39430410055578	7.54748105179224	6.79990973941803	7.23238517280078	6.88675890476637	6.6851636383772	6.9439565354844	6.75182679893528	6.86981333589516	6.79004398579078	6.74896344121236	6.88545512651465	6.90223333551558	7.03864359781613	6.9936914666491	6.82168228363647	6.89891942224569	7.72980211491989	7.76944931096132	7.56624811385393	ILMN_1767129	ABCC8	ILMN_1767129	ABCC8	Gene
6.80775029108641	6.84055672327213	6.78091685751455	6.83524076361969	7.0368191549141	6.73366616811209	6.86336814856451	6.86885047295933	6.7204841035963	7.00557924706182	7.03389753500261	6.67621396532012	6.92595009686199	7.21600412283212	6.95199924049187	7.14592975325499	7.0518664638779	7.09487351076899	6.82765761862346	6.90673485358923	6.58190360728303	6.75301016906046	6.90979537425301	6.95261202201488	6.86841299780992	6.66349027504994	6.88637036802859	7.09042813581605	6.90760087856308	6.87438729477233	6.86981333589516	6.67722825048681	6.76686130632658	6.81732863609052	7.14517381188669	6.94010277795677	ILMN_1751453	ABCC9	ILMN_1751453	ABCC9	Gene
6.89600477313521	6.9838158230899	6.91155700442302	7.0604552334779	6.84797355808925	7.07299724995168	6.87301948981598	6.87660176059759	7.16062292232076	6.77349395723435	6.95638272689706	6.95831076987087	6.98317545526949	6.86638909094884	7.06836955748191	6.98546738365003	6.77503112488497	6.93840730685746	7.00228463797311	7.08699889447522	6.85693417428949	6.93840730685746	6.98828434678991	6.95602531874296	6.88461309900187	7.110124573897	6.89001572920328	6.90159668367458	7.21911728291141	6.82253394765937	6.83435907193054	6.93920076048532	6.83408062532771	6.78587659301179	6.75045199175382	7.05165489513344	ILMN_1746196	ABCC9	ILMN_1746196	ABCC9	Gene
6.88191742252575	6.94789670648541	6.8796915831125	7.16847445273877	7.17525798799082	6.84651538766135	7.16434852871814	6.94364544654369	7.07287510180677	7.04503194989622	6.85119666840684	6.75553746511619	6.98938801870076	6.85696882613968	7.17772297442926	6.97485873843644	6.92511733014378	6.97202682522654	6.95124225456273	7.0243443946276	6.98432208791608	7.1966631612201	6.95319803356282	7.42379290238607	6.77460315136081	6.81266996098974	7.03635179211977	6.95454861088093	6.95827730443072	7.13843410123095	6.83558656996437	7.03444713175008	7.03131039526108	7.17783119803923	6.90256432100245	7.01584087168487	ILMN_2366473	ABCC9	ILMN_2366473	ABCC9	Gene
7.17668042865616	6.99698186211719	6.99306431722691	7.26465294860293	7.65325848484966	7.4185568397147	7.42489638808562	7.65674593182815	7.5668554880794	6.80492649563711	6.91055934846575	6.89543339700989	7.15119265621037	7.18491449260182	7.19869154222622	7.46712780572667	7.25541642706137	7.33680208675218	7.02590090585385	6.73471990824051	7.12638192690926	7.15804138744446	7.27615381068878	7.33672911432593	7.46474723080651	7.47127188039226	7.63628212441972	6.78460597743275	6.87377709781561	6.93891080488896	7.34591667366791	7.39259280340786	7.42379290238607	7.31678268001871	7.11667159468706	7.2348959526407	ILMN_1772189	ABCD1	ILMN_1772189	ABCD1	Gene
6.9112720423854	6.88765694899337	6.99660786962177	6.76818346160412	6.97671240137197	6.93393318859434	7.04537876039863	6.92718113341939	6.98944956978908	6.84998307711225	6.81696717745005	6.98075206872986	6.71515310100314	6.96791313956548	6.89960261826906	6.9049696427866	6.85012190185632	6.82941208662698	6.92544061403085	6.86092863478843	6.94954645623456	6.98674596566371	6.95783181365143	6.81991672393051	7.0693769166219	6.70843447827804	6.95956399235391	6.95206403439343	6.68376269017876	6.8461601702826	6.8249384206332	6.80019741861934	6.94818780149346	6.80585642585277	6.7371601710384	6.94312519583756	ILMN_1652959	ABCD2	ILMN_1652959	ABCD2	Gene
6.63041487222909	6.79771571776352	6.79627642047586	6.7317641882364	6.53486473429581	6.73750253825697	6.81002939601091	6.93066425538454	6.94170716425125	6.95209649681906	6.62277767729572	6.71967861963497	6.62639481860757	6.74292537166209	6.7565713146833	6.81213825814944	6.7381002286966	6.74520506914332	6.86577575436157	6.68536209504483	6.96094704532471	6.76443399672606	6.60814439683853	6.61835166180833	6.76854860665113	6.59962986277155	6.88637036802859	6.70167910818789	6.67728607048044	7.07068363497967	6.86721132391782	6.7382502761578	6.76399357166544	6.65569317611656	6.85110987282852	6.92407673381852	ILMN_2198897	ABCD2	ILMN_2198897	ABCD2	Gene
7.57548548798159	7.58923090198352	7.4769255670676	8.29404369644908	8.3078390575753	8.04202179712408	7.62506269089553	7.65508381708575	7.84813818058291	8.49885679230901	8.43777776268144	8.46470867185459	8.00124041908585	7.99742874240405	8.03130170627895	8.05777612755451	7.95394752478839	8.19602002892424	7.69238945803904	7.87927485101947	7.78336595762555	7.96143111489149	7.89854523973676	8.30558000157748	7.51277600837796	7.73765260199927	7.72675502283966	8.54436765131456	8.55850441013851	8.51756156479743	8.02301073038168	7.93223034681339	7.87421224201616	8.10555390677641	7.91693738454933	8.25296597045518	ILMN_1674032	ABCD3	ILMN_1674032	ABCD3	Gene
6.78326309863888	6.76917530000427	7.02415799848528	7.01345559867571	6.75420244030414	6.65654425126717	6.89331593276942	6.98865436866062	6.82990445283365	6.87578393885774	6.76836442637835	6.7694703179085	6.68982797120863	6.88930340148484	6.8488375509655	6.99196231070869	6.82221503065484	6.9695112074437	6.87087256587368	6.81800187440017	6.90583544765375	6.91407776415386	6.788687729149	6.83082111183242	6.7616720651111	6.80019741861934	6.67724813875754	6.80256007227854	7.00054457923343	6.81097986533851	6.96864600433694	7.01675043909036	6.79216724404795	6.75757119969083	6.68749590185209	6.73811896402393	ILMN_1737656	ABCD4	ILMN_1737656	ABCD4	Gene
6.87351802304121	6.9838158230899	6.95367290416785	6.93749339894923	6.75568430455415	6.87258238750251	6.91503933412387	6.90785205366544	6.78482400859823	7.02237613871547	6.98214531519482	6.87472799079078	6.929518596567	7.0638524820076	7.04515248405488	6.82856613142945	6.83094500878331	6.98984675708024	6.90979537425301	6.96904488320205	6.98812552951825	7.0153021446553	7.13965202498305	6.89495968447391	7.04167472501246	6.96132020741956	6.88244500725037	6.8038146016953	6.88925365912929	6.94013508336944	7.03964519539334	7.18692394289043	7.01576347359369	7.01791834299725	7.0033111347999	6.77563431442558	ILMN_2343917	ABCD4	ILMN_2343917	ABCD4	Gene
6.87568127469941	6.86027916298006	6.82133052904789	7.02630338662038	6.82657742154889	7.06738829226266	6.83793462701765	6.89791614097032	6.87646036516776	6.95994536649976	6.93059705758131	6.96372596813735	7.0592526948403	7.07142572290406	6.76314440235573	6.96136765095597	7.07718214862053	6.82437143106099	6.9592783977771	6.90939881201647	6.77947875104065	7.2581049986429	7.13093940360132	6.88637036802859	6.98511011362016	6.93246298286843	7.00589033894619	6.82210996177963	6.88037348062837	6.96576804718533	7.04832101752012	7.0604552334779	6.94818780149346	6.86400308857	6.92029951493165	6.91102341905272	ILMN_1746032	ABCD4	ILMN_1746032	ABCD4	Gene
6.99050307705111	6.91169208732157	7.10934462971506	7.02773304597756	7.05961878799949	6.93033551743527	7.15269528415371	7.06810635238886	7.32750258367107	6.9283342878243	7.10146728547263	7.0137315816301	7.16888668790297	7.01141110989731	7.09776022087512	7.0861488292113	7.11509751923015	7.02008622919843	6.91692713593873	6.9375264776653	7.2029296029537	6.81494688743412	7.12406138017562	6.85207892221764	7.0505751525693	7.14465092027185	7.01076720948132	7.04167472501246	7.08136070404242	6.91649795879747	7.09707161216257	7.15261316357949	7.03457022441452	7.11466365644635	6.97423824314605	6.81013615364493	ILMN_1651501	ABCD4	ILMN_1651501	ABCD4	Gene
10.7564597525074	10.4979787069943	10.5159087693794	10.4754079771971	10.6312535919066	10.5794477877643	9.41644394777654	9.59605188009253	9.12289363876756	9.727864739371	9.78124137347211	9.92018655005177	9.13500461579076	9.32737565956437	9.49496478626219	9.40266227132866	9.50225372563929	9.42558822232031	10.3071339533578	10.6569712006963	10.7466149437225	10.6045628131571	10.5830880698745	10.5106014650894	9.26831712139306	9.50496514212395	9.55455807815287	9.81765343327428	9.9877849707929	9.79206258829389	9.18323879095365	8.94456966424624	9.32495795205957	9.44042737113915	9.41558571152707	9.21770161809019	ILMN_2330267	ABCE1	ILMN_2330267	ABCE1	Gene
10.8155728830636	10.6916231140975	10.4027301741178	10.4885390805214	10.3267582891882	10.7080170138786	9.52895041299406	9.59416017568418	9.50711556916675	9.65488711819268	9.97571149976139	9.92208989307188	9.22245185974197	9.27667154075767	9.44345792883658	9.31707481988027	9.38661157012963	9.33767307326902	10.3846389563922	10.6429551625692	10.6672972572678	10.5655091751157	10.5179698598181	10.5694054095468	9.36485289118458	9.35625111546228	9.25198733534572	10.1084246988103	9.81057128940626	9.96778416374943	9.09300965172647	9.25069662184099	9.2461660408416	9.49712139753181	9.28476530362441	9.29297819800645	ILMN_1676846	ABCE1	ILMN_1676846	ABCE1	Gene
10.4817728609042	10.469409035454	10.1908318205452	10.4446959415519	10.3876861682584	10.6473632894498	10.1848466316519	9.92617623463379	9.87197592434695	10.0646145867293	9.97212022132882	9.92700330292695	9.75764465336096	9.76711080395359	10.0530471475123	9.5211623673184	9.6380921715149	9.67365102909556	10.495498925526	10.3364261967616	10.5632864214673	10.3731835912912	10.2127747083879	10.3831707656382	9.74783096007074	9.90693251786974	9.75380191057043	9.94161547948217	9.96992086928108	9.81285494142571	9.94331988732458	9.98967620747151	9.57444367537927	9.76333817060499	9.74004185381085	9.53077401867239	ILMN_2392635	ABCF1	ILMN_2392635	ABCF1	Gene
11.4981964563174	11.7054234859897	11.6062496361564	11.7499968433598	11.8608655152777	11.7540069215502	11.0512445180142	11.1487664662813	10.9943986973675	11.2953222400243	11.231040905521	11.1945671786096	11.1941438465771	11.0721091156403	11.2604944517445	11.028835096986	10.8479911104376	10.7522002366697	11.6825540320517	11.6232182217824	11.6308618430852	11.6647028193464	11.3620115981035	11.7468495545384	11.0593670447975	11.1179726201312	11.2165207358657	11.2613193491929	11.1991406473822	11.3216843074341	11.306222816606	11.291024110899	11.1179726201312	10.9536273615692	11.0116555328162	11.1166490235535	ILMN_1763875	ABCF1	ILMN_1763875	ABCF1	Gene
6.95856280884131	6.93465629135897	6.88425485402442	6.92813690850101	6.70144686419481	6.81754043132787	6.62701935269141	6.78024193894298	6.68849051230577	6.85586425783654	6.78082750713074	6.86528961152024	6.85606779605043	6.68990300724538	6.87172944725519	6.7529744676218	6.93530182110423	6.77203563708748	6.80356681771906	6.82076635251163	6.84170842487293	6.7381002286966	6.89999210748123	6.82129611525252	7.18654736827232	6.83236256151651	6.88873643491	7.01298748435124	6.73645007460255	6.75049043287163	6.83288964737587	6.94481575619572	6.61702566800569	6.96877283921202	6.84654746038195	7.04515248405488	ILMN_2284941	ABCF2	ILMN_2284941	ABCF2	Gene
8.25611400496386	8.24050350437585	7.83620836832417	8.59232231450197	8.53643609229091	8.51196629330897	8.19748632037922	8.33449798597793	8.32459776402406	8.71001879449739	8.62409792577461	8.55899613903347	8.09965318547988	7.87764050669489	8.28174196360225	7.79859188954159	7.90437899901104	7.91861188166442	8.00028699649518	8.16435172137341	8.14591129019706	8.12742591037869	8.38766889718012	8.19953838473639	8.0265760854342	8.23505111884628	7.88733154599554	8.53725635042261	8.42119112244045	8.35617000592724	8.07373930917766	8.12968715086368	8.07268855425625	8.11925164143486	8.13290989059706	8.04611772741452	ILMN_1781999	ABCF2	ILMN_1781999	ABCF2	Gene
8.52613006798281	8.32017677319461	8.37050843745659	8.40589532610584	8.55496071430913	8.43973715362251	7.84398632395683	7.65076403478755	7.40973165791399	7.68884432709676	7.87556250286166	7.8259633126291	7.85916888196663	7.80528856910365	7.7740384675393	7.71776583322946	7.65499338572487	7.74389214786629	8.35858438264131	8.44091133506717	8.40429438708309	8.35461184452793	8.29858871088509	8.44772223950923	7.80763959136	7.55688308957	7.60026020274907	7.9590614590663	7.95179444038484	7.96714613831815	7.96067242457327	8.03725810443954	7.75608493873127	7.88466077155257	7.76551828713612	7.8745168871727	ILMN_1669201	ABCF2	ILMN_1669201	ABCF2	Gene
8.03211009941988	7.41399722351642	7.81612895995416	7.68774050556106	7.59685367502101	7.49966228830399	7.58974542178433	7.40115109773695	7.67449516330712	7.7432314472082	7.49112792499344	7.53919180760355	7.66357630237228	7.69826780195413	7.74221289104755	7.73143174552952	7.51373260007458	7.67276049743823	7.76944931096132	7.70793519499266	7.82332538647375	7.63275976615574	7.66403334968092	7.71283018287024	7.42102527027825	7.57214207968157	7.582046409025	7.44533517432341	7.75297398621932	7.56825028943213	7.73500157707681	7.58650638748397	7.70786119257432	7.61427900916186	7.53868096009628	7.55642606169068	ILMN_1810085	ABCF3	ILMN_1810085	ABCF3	Gene
8.34593429116569	7.98099233218416	8.02082263535509	7.48045939987301	7.33045612823212	7.66793114797802	7.59462999888401	7.74480437597294	7.84245025740033	7.67305418129304	7.51244195290261	7.72367199425478	7.57824405202855	7.38175448045767	7.4957863255336	7.68158809567068	7.74625326146384	7.49906846825616	8.25843807061742	8.15358572918844	8.19424648153195	7.56992168391797	7.69206088546276	7.49628054351897	7.55629613192397	7.6953617964265	7.54475484328893	7.67460548561461	7.82927137784518	7.43245207140103	7.51364963143896	7.55909042806826	7.4613019178701	7.50322812992035	7.4073456694269	7.45846484882949	ILMN_1658176	ABCG1	ILMN_1658176	ABCG1	Gene
6.93530182110423	6.77155711319498	6.84734525644637	6.94280057201924	6.68327783156392	7.01264983647259	6.81984659284638	6.98432208791608	6.78739970259063	6.77068106119404	6.69750311318752	7.00952397402812	7.14818797128996	6.78601913015804	6.89099201699532	6.77032729178634	6.84170842487293	6.88555991997352	6.83516953705691	6.71347277487369	6.82317171745454	6.90660303988567	6.89999210748123	7.34920312734834	6.87537621489348	7.17977489437086	6.70755247714685	7.10719000747387	7.03460103938124	6.7573469938464	6.89871691609412	7.09845024537758	6.79721367634643	6.97532914828103	6.81377292932092	7.0122484865886	ILMN_2262362	ABCG1	ILMN_2262362	ABCG1	Gene
7.05809814992714	7.06318686020819	6.70502069240703	6.92695677054218	7.09314423575338	7.03812945014022	6.79188013482967	6.95843651703333	7.00936828750926	6.75668480846338	6.78634509169583	6.7493705958657	7.0212444074029	6.94608388008114	7.1280209304174	7.09778593461501	6.92052853787788	6.74408380960556	6.80734121367261	7.00936828750926	6.8685139968331	6.93073241827212	6.81174640156566	7.07343370797962	6.77838265320022	6.80138109531371	6.97695048837145	7.01435013577892	6.73791263017707	6.79198699005604	6.9345590305237	6.8348560065706	6.929518596567	6.85786486659654	6.93469003861338	6.82744257912776	ILMN_1743638	ABCG1	ILMN_1743638	ABCG1	Gene
6.88576354529665	6.70652248994806	6.69732170101845	6.81498265259691	6.83912439557462	6.76531651800447	6.96889900090533	6.88769005503593	7.05672430762557	6.8372935206979	6.9491570843255	6.84703264039121	6.85378747837522	6.99350007707997	7.21328329602293	7.15814725146709	7.25299591561675	7.19229144657006	7.07473530510163	7.05696052947732	6.76821945160407	6.88505246179332	6.82080038636696	6.86594087536651	6.97250401595454	6.96669511132661	6.7132873227177	6.95724585251805	6.80492649563711	6.75171536509237	7.00726013086998	7.03773209211903	7.02001252388989	7.33453476572785	7.30402963066952	7.14290141349525	ILMN_2329927	ABCG1	ILMN_2329927	ABCG1	Gene
6.97974155852757	6.87357038685857	6.79979908964129	6.67795288120088	6.87717993484418	7.03100960360617	7.15269528415371	7.01339391897878	7.03231798085761	6.97774484941721	6.80442616307133	6.98075206872986	6.96263434581308	7.22808494634973	7.02047482267507	7.24442608201317	7.05438437056466	7.40261884269831	6.6962309214243	7.14442477817924	7.35531959442262	7.13352099949864	6.79000887859427	7.08244733274785	6.89247681438127	7.27998956315366	6.95956399235391	7.27197445836311	7.00200486670411	7.07406843794863	6.93790315070131	6.98162106669551	7.04143352519779	7.34522358865813	7.0313986297857	7.02877255798634	ILMN_1794782	ABCG1	ILMN_1794782	ABCG1	Gene
6.83908950235322	6.89868247272093	7.0011028779634	7.05525431164104	6.90119642502536	6.80736037907926	6.72986587197098	6.74855314133086	6.9158389364437	7.09810604896711	6.95638272689706	6.9874739813624	6.99910821861408	7.00929234792973	6.87514239008769	6.67556479592946	6.98163785549509	6.79454856191462	6.9592783977771	6.78667022300384	6.89627398443048	7.18934808020914	6.8038146016953	6.7557753044817	6.91142229751461	6.92226180989751	6.96628553723118	6.907903799545	6.97089398783837	7.00831129587085	6.95132094170675	7.0140390183664	6.89891942224569	6.99231034718832	6.90879747732666	6.76430536072397	ILMN_1695968	ABCG1	ILMN_1695968	ABCG1	Gene
7.05280175254094	7.01622610975734	7.16332155776086	6.80463761067185	7.11213447617698	6.77254348694244	6.57452298224606	6.77068106119404	6.65064195782269	6.64331348542126	6.71034990003502	6.91977436650059	6.68154371709957	7.04497074296515	6.82518535285543	6.91801744887281	6.88383356557855	6.9005154612428	6.8507431636018	6.84668977188476	7.06845748552259	6.84059027276111	6.77095421007966	6.79622336169026	6.61019405833751	6.674762881141	6.7652076581049	6.64173042893414	6.87111210224024	6.73039116504628	6.68013893989942	6.73685903703707	6.71143574128045	6.6885845813573	6.95821387100348	6.95638272689706	ILMN_1789641	ABCG2	ILMN_1789641	ABCG2	Gene
7.28108142924849	7.1131157605462	7.14291542078776	7.80428111287536	7.45253728730742	7.52941324221557	7.87737371951661	7.77562142749367	7.86614400311315	6.87706262431629	7.36467881972474	7.02535773743504	6.819098570191	7.13538647162523	6.84651538766135	7.08924086822158	7.0917260451357	7.19791111365203	6.96263434581308	7.2127992214954	7.02978555545805	7.41320297122009	7.56037817298116	7.52933338454533	7.78908811792614	7.81938901486078	7.80853863947801	6.9788105111997	7.06486382768017	6.90076083764534	6.8750735094318	6.86058568373651	7.08231686535617	7.12108409898461	7.17264539783215	7.21936267716873	ILMN_1779470	ABCG4	ILMN_1779470	ABCG4	Gene
7.31618840550965	7.2559436715329	7.07918847820654	7.06546025288058	7.18446554802462	6.83768789346038	6.96244733967382	7.21096618070827	7.3979261158396	7.49112792499344	7.23936118912472	6.95557840241587	7.33132282998662	7.17410289909862	7.46728039540674	7.4769255670676	7.28655777591625	7.01131927115041	7.17250008522915	7.13485402660477	7.36561344399481	7.19537185600394	7.41292759254078	7.75669809917674	7.20139153964734	7.20164976826065	7.38557523543526	7.16323652417639	7.16040294936075	7.28765448484247	7.22806026422354	7.22838034629448	6.9154390646872	7.1275984265281	7.2032404508781	7.12512969770947	ILMN_1716592	ABCG5	ILMN_1716592	ABCG5	Gene
6.70206258901795	6.75568430455415	6.93321838847268	6.71336248970165	6.78422267515871	6.89462359387546	6.83660343709015	6.80641292887853	6.80492649563711	6.90379979791642	6.80876349962787	6.91977436650059	6.88637036802859	6.72846858725508	6.95300121703174	6.92818720165164	6.96986063398281	6.88753727001035	6.90873261826571	6.7232690666423	6.88186613542269	6.85136962615896	7.10646324406759	6.92744740555961	6.72161804907667	6.72381853215425	6.88505246179332	6.55774878955249	6.87111210224024	6.85798857063522	6.78822760657152	6.8517500236796	6.84306724475882	6.85524497886383	6.85110987282852	6.87599025804725	ILMN_1680309	ABCG8	ILMN_1680309	ABCG8	Gene
6.63041487222909	6.76448887754301	6.81405350615119	6.83387383933389	6.63110495863647	6.80994125061171	7.22632165699754	6.92052853787788	6.8627496279078	6.86460249211034	6.73396912878531	6.6265772025089	6.91190433866565	6.84271721582525	6.89099201699532	6.9026661323057	6.89858231850792	6.95541421075272	6.85292730430549	6.93295213522918	6.82040986425817	6.82895679116562	6.7493705958657	6.83998279784815	6.82299130414456	7.12517265340133	6.95834184770279	6.85503255634886	6.85617539524828	6.90209830534166	6.81676154729826	6.76777835734338	7.01678020133625	7.01147503906535	6.96733913566446	6.56615633816497	ILMN_1743371	ABHD1	ILMN_1743371	ABHD1	Gene
7.586043205751	7.18370986770893	7.47347855066153	7.80774773138965	7.60468946486174	7.96647441708241	7.77999056181429	7.8947884675014	7.93865582986876	8.06080233027317	8.06153533379661	7.73620963204703	7.73411896645744	7.85907453570639	7.87031059133768	7.88005756556134	7.6290438525619	7.80977524496458	7.74301370048405	7.50691137796985	7.48205060207047	7.67186871262605	7.84349277008714	7.81056074203774	7.85078934235371	7.77007625551165	7.8408458057265	8.10914918135039	7.77908873055883	7.69590068552887	7.79387937831583	7.64930638930512	7.81906674296845	7.94240988559657	7.88477805612974	7.78736241391458	ILMN_1770031	ABHD10	ILMN_1770031	ABHD10	Gene
7.62145982193905	7.43005667390463	7.63858617438747	7.68611318764507	7.77216284030754	7.71695631680229	7.69919468818472	7.7925166396929	7.75654568014336	8.049619716022	8.08782017876663	7.73999243449462	7.53788252235426	7.91703692090507	7.6100822597286	7.72277957907449	7.96263218323626	7.69939751365621	7.78467621321095	7.98271979115631	7.77157673496492	7.68964989083156	7.56037817298116	7.81056074203774	7.73606551899388	7.85860925767735	7.86971990501865	7.94229850455824	7.50923081970349	7.92217715978762	8.07609462792315	7.97632722215974	7.50492807268247	8.1067022166858	7.75804753885173	7.63433402959554	ILMN_2338268	ABHD11	ILMN_2338268	ABHD11	Gene
7.13501981042617	6.99491191604081	6.92866327289327	6.76561045980255	6.84797355808925	7.01410188369265	7.27432919067567	6.7880066691358	6.71770866045427	7.05334977993006	6.82097526144533	6.87902041693239	7.17681575665741	6.93565137464839	6.79821755846622	6.90953035533756	6.74318599413415	7.00958700988134	6.71153347661063	6.93295213522918	6.67654437701462	6.80385111637869	7.15651639426215	6.86353865776568	6.92813690850101	6.71645026731394	6.81071424335221	6.86844688775887	6.94400523072696	6.69875251714603	6.95635157659448	7.0881071788683	6.77201742951592	7.01791834299725	6.95444840052355	7.01049972288727	ILMN_1753912	ABHD11	ILMN_1753912	ABHD11	Gene
7.75090628454214	7.86872455431147	7.85210899775914	8.00946247061468	7.86485065280989	7.71229203690606	7.87415340016572	7.96707095728687	7.97576383266021	8.26230209814597	8.13055724135251	7.98507768348815	7.68011846908741	8.02781761072731	7.76196354756491	8.06685830621873	7.81919606706203	7.77216284030754	7.75402076737405	7.79089807767365	7.79387937831583	7.87933300013154	7.79598531048738	7.87234577501764	8.00585022158806	7.99742874240405	7.89335051788445	8.14560036341094	7.93646485230455	7.8454286743392	7.99736242446372	7.93608476727191	7.86695265992386	8.02181353861168	7.92688082119895	7.80134236978462	ILMN_1737475	ABHD11	ILMN_1737475	ABHD11	Gene
8.19062729083504	8.38261020915695	8.22694713809529	8.01876801206812	8.01154103235144	8.13771980659198	8.38276537276856	8.26334752159602	8.29500513819922	8.32367806257219	8.2581027494802	8.22708977319796	8.17950033750759	8.28507287883175	8.16232004267002	8.50246188393233	8.2620375495014	8.44942545835478	8.10097210163715	7.96051312396102	8.27871104896333	7.83125539720751	8.31619466811742	7.70278858510147	8.36090257123262	8.20077780534851	8.26345877937621	8.23348996605002	8.30375789468012	8.24695916517532	8.11493378095177	8.21984119240941	8.21136000330556	8.43061458729335	8.49741970137787	8.40497824351223	ILMN_1745116	ABHD12	ILMN_1745116	ABHD12	Gene
8.44135515760802	8.57292145056395	8.27334057986618	8.27343114047403	8.13928748572084	8.01381419577968	8.28125216338113	8.50138303658283	8.55989688654862	8.42617342955369	8.13055724135251	8.37765740698482	7.99207171969862	7.98224084925735	8.01733564262464	8.45429867398962	8.06697659343888	8.42307615227332	8.38199447979923	8.57809749307552	8.5739473208727	8.31587036233392	7.93980691855166	8.08757924451352	8.31962455640575	8.42931189825879	8.21069909430265	8.38766889718012	8.1770859041479	8.22868113492491	7.93766754827657	7.74505877053737	8.01591085386702	8.34281241407573	7.99701150060344	8.20052750740094	ILMN_2318685	ABHD12	ILMN_2318685	ABHD12	Gene
8.94099622077164	8.79128024343139	8.76374862467834	8.55713674854874	8.59496827569421	8.53569341048286	8.63670698114563	8.89029660625166	8.88829583009437	8.61291158968646	8.76324511041186	8.58288088661868	8.30918409017109	8.37026134834051	8.29751236740722	8.54304077822407	8.32459776402406	8.46703293953198	8.82944504990119	8.49198619971069	8.64391331699314	8.41879239563405	8.26783669150853	8.57138321025598	8.42005659845701	8.7951410105676	8.54744151970168	8.29513116607788	8.42545230491727	8.39669344593227	8.32859267576412	8.42265789336395	8.53950152326729	8.45442507649738	8.24742462989707	8.35320959449631	ILMN_2245305	ABHD12	ILMN_2245305	ABHD12	Gene
8.31376770996004	8.26642366988508	8.28780296941533	7.40627340541529	7.7547201289546	7.88094185901709	7.73773117321509	7.28592353925453	7.36377939131135	6.91620170224463	7.02920891921509	6.72828204624337	6.86994825994127	6.75438593295927	6.79692211490149	6.9049696427866	6.95840725462805	6.9695112074437	8.23798682992687	8.12925137743507	8.33103370137496	7.67949291544585	7.60294048635101	7.60170892049953	7.35898166597705	7.24234905338751	7.30215325884327	7.07094661493126	6.71221174546121	6.79198699005604	6.75927339292313	6.69756406875969	7.07222643390828	6.93555214627248	6.90566888941866	6.9154390646872	ILMN_1707925	ABHD12B	ILMN_1707925	ABHD12B	Gene
7.01314691757328	7.23482920913617	7.07662262353014	7.15967072895674	6.73821176115027	7.18689751699944	6.91145682992713	6.7004503646961	6.97671240137197	7.14710941735346	6.92816977021851	6.99563603077	6.94633720589558	7.02250083874993	6.92937099183738	7.16054292037495	6.97874537369289	7.00353347711081	6.95702553170502	6.91205531857666	7.09024292663531	7.02535773743504	7.0309478461645	7.30482777820155	7.0505751525693	6.90553546789402	6.94423541863059	7.02222552553156	6.91910706806928	6.90690192415779	6.75487042869383	6.95933937857166	7.06470166921331	7.07253104840291	6.83222514404318	7.00936828750926	ILMN_1698311	ABHD12B	ILMN_1698311	ABHD12B	Gene
8.27039595804698	8.20405777634099	8.3980307420874	7.61867081557781	7.94061747031371	7.64930638930512	7.48193862271891	7.18844126256635	7.32886866954735	6.75149452907446	6.77118913703678	6.7237806363006	6.95230720994954	6.55963336304859	6.66400527906842	6.82307993135352	6.87581732066912	6.87599025804725	8.53429310968921	7.87662497248464	8.51557485610878	7.54457533359574	7.67410294008763	7.98011935022108	7.50778421392018	7.49544294193917	7.40608465544632	6.69886869769451	6.742999211941	6.75171536509237	6.78822760657152	7.03237724043501	6.70009864777842	6.87220342504863	6.82765761862346	6.9524526030471	ILMN_2367487	ABHD12B	ILMN_2367487	ABHD12B	Gene
6.95422320711801	6.93164544440901	6.89559819819786	6.92071328092331	6.92993771459271	6.86268044132533	7.04418740107192	6.94743896305392	7.05836316679517	6.85858735607653	6.99470716181742	6.93635029308457	7.18166573151244	7.21803506858569	7.0490117716768	6.97596873382471	7.14539647170598	6.98511011362016	7.27986526028993	6.79906488616595	6.9155697390624	6.8618231897927	7.00197369216948	6.84807547189542	6.86010681354923	7.13870251266341	6.97113413222028	7.03767039101023	6.86981333589516	6.8400528882713	6.97193153074786	6.95415816260733	6.90823283211942	6.87337990904091	7.03076671385232	7.16004671443492	ILMN_1785285	ABHD13	ILMN_1785285	ABHD13	Gene
6.98581980622283	6.95287393747019	7.05366433936819	6.78909676427954	7.09746443899481	6.71130233857591	6.84734525644637	6.79714308917462	6.7567978166524	6.91764110097772	6.94134101246207	6.87761858285517	7.06320261910096	7.22360170597979	6.95106116460043	7.19556247932589	7.00785044471831	6.96679332936727	6.89679001928557	6.8886855425703	7.29446667969272	7.14015113083624	7.10380468557557	6.99935804679669	6.91503933412387	6.90893226154738	6.72582300001313	6.81786137389464	6.77922555563813	6.72089690025104	6.78822760657152	6.90400186824594	6.97974155852757	7.03444713175008	7.03365959869442	7.08018101902931	ILMN_2073969	ABHD13	ILMN_2073969	ABHD13	Gene
7.27230458338826	7.47381973321535	7.34098954413334	8.11728588863962	7.88745737198682	8.35688035577506	8.68536985225277	8.66754558917131	8.95066266164995	8.61544485997991	8.5271232278992	8.45539085871856	9.08782409783431	9.13076018858047	9.10884560975575	9.43392538886438	9.52429199545714	9.63304366417776	7.58931343468883	7.48956917575848	7.41276704180336	8.11421688287269	8.20011665687068	8.02030972603767	8.82422732711519	8.81018064538511	8.84157382656447	8.59260425628174	8.45034677759971	8.4437741020933	9.2431048627646	9.36434394747776	9.07512573445299	9.54620900519794	9.50334299539163	9.63871965255752	ILMN_1794213	ABHD14A	ILMN_1794213	ABHD14A	Gene
6.94999542806069	6.96377487873992	7.09574628400452	6.8284955337244	6.89670706646437	7.05200061557315	7.0466299969835	6.97580739026616	7.19329270513268	6.8672455905828	7.07994763826578	6.84013818830447	6.76897393455262	6.93990394568077	7.16592087481015	7.01280382604201	6.93347696630316	7.04949443590718	7.00106990810366	6.96344318431479	7.15511126126662	6.84994842526206	7.07287510180677	6.98612007036532	7.09320202371911	6.89670706646437	7.17596892862332	6.91208884000249	6.9567715214854	7.08532751630653	6.9936914666491	6.89664014443617	6.83278607248277	7.01264983647259	6.88311899579075	7.02624429844227	ILMN_2227533	ABHD14B	ILMN_2227533	ABHD14B	Gene
7.09067399131148	6.91805097029864	7.25335275667738	7.22163781357517	7.31137812977449	7.3695856359798	7.275590001698	7.2313562286896	7.44014221890716	7.62386615806255	7.32091077265038	7.17740032869303	7.29033711423388	7.48117430553134	7.24974715759517	7.46469194239364	7.1397091018064	7.26944165428241	7.15523622946728	7.32912787108998	7.41599206721139	7.12938953489622	7.65460064834064	7.17886952546074	7.40017673339945	7.43930906571156	7.32448313976631	7.19539989018644	7.13267005133314	7.27486147842894	7.24913004924712	7.55543868842246	7.32844123188789	7.22452685856952	7.40147883925453	7.33858234201262	ILMN_2403446	ABHD2	ILMN_2403446	ABHD2	Gene
6.86820773406222	6.88335849402676	6.73584941859698	7.00950832589681	6.92839925204754	6.74918563991806	6.88240901725042	6.83530860788382	7.13597024094453	6.8931149636651	6.801417150073	6.89415603188937	6.93187816971904	6.95032412386926	6.7822060728438	6.79476665777048	7.05280175254094	6.85606779605043	7.27870445817178	6.98954360757799	6.99694875607463	6.91029288780398	7.08259340892561	6.80187938831799	7.14558809569628	6.90276379362225	6.9345590305237	7.02658117100915	7.08136070404242	7.08643460361974	6.98596533266318	6.83236256151651	6.8170405771597	6.87337990904091	6.8874498410926	6.96986063398281	ILMN_1787618	ABHD2	ILMN_1787618	ABHD2	Gene
7.0351781934903	6.98916718572949	7.0053992403557	7.15077791496672	7.02191943617304	7.0813757302382	6.80340544781759	6.8777915146058	6.95988433469381	6.91345046564269	7.00757022881204	6.99158810570802	7.14064984760217	7.23727404819887	7.00066514410403	6.97962765769943	7.25169187966404	7.43823862706883	7.08369449244113	7.13485402660477	7.47725081504499	6.82415838410251	7.40079711990008	7.00685251369134	7.02449754347043	7.0490117716768	6.8012156208306	7.03310465092485	6.78692279495545	6.89955493348659	7.06673584871905	7.06340618771183	7.3002213185536	7.15612496331363	7.31003323587873	7.26616977797205	ILMN_1723662	ABHD2	ILMN_1723662	ABHD2	Gene
7.43852675311819	7.35374259370419	7.33106930525027	8.07892682998312	8.2128486170464	8.11384359915379	8.75579990889083	8.83880725250468	8.72738080687387	7.92071352917199	7.98011935022108	7.80159616449853	7.69048940507846	7.82586581952995	7.74998842895509	8.08782017876663	7.97173447871496	8.41351946957907	7.22314379293626	7.17384185999527	6.92168412210249	7.89060977973835	8.02152698915048	7.96392578019258	8.93001318422274	8.83481765459463	8.83948766352133	7.8360819064562	7.91282612073085	7.98507768348815	7.62061373740045	7.77290017240955	7.82791307452954	8.197867200556	8.05696082078584	8.24218071652313	ILMN_1801767	ABHD3	ILMN_1801767	ABHD3	Gene
7.64693629559642	7.55890243014898	7.61079049140643	7.89623898328331	7.94480162378272	7.89054196829803	7.56190888600197	7.88321050172428	7.82342074917973	7.7337823339633	7.51313390451044	7.62863482590803	7.66711535159879	7.83112281365927	7.71267754938422	7.81125363603654	7.50518582711909	7.43209704288459	7.75804753885173	7.48839136105218	7.47725081504499	7.86827218829672	7.8861981029539	7.90185824229174	8.00017773393987	7.79308984815474	7.69729056899847	7.66711535159879	7.6697264936274	7.53470160194763	7.82823991275873	7.88906439488153	7.62109941691232	7.50913211983469	7.56276346959103	7.33616105194916	ILMN_1700633	ABHD4	ILMN_1700633	ABHD4	Gene
8.36167332801991	8.00510791976049	8.15553260174986	8.35732707624468	8.10439052694357	8.33032123090027	8.42887900608072	8.52541877441242	8.10089581507191	8.07292097801617	8.24505854529817	8.09213999587288	7.78160480172749	7.86255551740674	7.50135679426324	7.90102453873017	8.10140046264647	8.21984119240941	7.91448977410144	7.71603792125539	8.08861280653631	8.4347055806801	8.59232231450197	8.22423283462807	8.61110009059873	8.40166190116643	8.45584674723122	8.21843932565902	8.22054113008131	8.31077231286148	7.84813818058291	7.84853609419451	7.55111140212719	8.16893082265334	8.29609451203588	8.17277489276605	ILMN_1655702	ABHD5	ILMN_1655702	ABHD5	Gene
7.38265947571312	7.52954888326977	7.51819327204693	7.68312995741144	7.83202131430242	7.46426886454921	7.95179444038484	7.96485496389126	7.94434786204175	7.96636392349125	7.85907453570639	7.83961813895791	7.68618073044587	7.81807385674147	7.80315599738638	7.88965381830949	7.60723964528837	7.72266929745583	7.55119951988168	7.46180420764147	7.24603184946729	7.52149151725393	7.6527221830228	7.5684906371601	7.77948827912871	7.93054236770037	7.96855414000264	8.1026927246732	7.87941977230109	7.88803091825226	7.76465006513985	7.59889016357	7.56901385641839	7.78687832819457	7.5173257621996	8.06045511872018	ILMN_1706344	ABHD6	ILMN_1706344	ABHD6	Gene
7.32325142461634	6.9848613824959	7.17109007684749	6.83905344759393	6.91897848084373	7.14741513218576	6.91904270463018	6.98195503490227	7.42296418487683	7.26941618103673	7.24592282449252	7.15707046569421	6.99277762231748	7.27828231135881	7.53166749387425	7.57736781662347	7.44272174068916	7.42415650580808	7.17876270285562	7.1674919596071	7.18790620892643	6.88873643491	7.36801979993384	7.16664958262715	6.88200329107294	7.06599566947134	7.16145478802297	7.10467859439486	7.12165499602423	7.03864359781613	7.08968792294513	7.22484473321773	7.0402970415341	7.33960003237885	7.44206952293549	7.4095222728764	ILMN_1719498	ABHD7	ILMN_1719498	ABHD7	Gene
8.79526846753398	8.64440721188784	8.69878885225217	8.27950012813149	8.48127564065689	8.46419474973018	8.52657395921702	8.71110709157788	8.89543613387868	8.67407894593208	8.81237639095229	8.60151036716978	9.28174659786873	9.38590946987954	9.34149859468308	9.16422382048568	8.77767369844504	8.91268363038241	8.95967460179711	8.86255832507131	8.70069769585889	8.25619732925077	8.49820264361502	8.29691075435129	8.75430192262736	8.82694697542528	8.67229519029437	8.63780633166676	8.68959718082425	8.64267070348086	9.28438177981175	9.35409583288861	9.37088267027305	8.8873189244521	9.01311138205377	9.16031505322131	ILMN_1712707	ABHD8	ILMN_1712707	ABHD8	Gene
9.06910992706031	9.07476488885982	9.22653997825688	9.17770280777938	9.09415891615372	9.20836681851034	8.75850336515813	8.87644300449239	9.16806409705342	8.13290989059706	8.39516251163058	8.229912201052	7.3625524306766	7.42632115177765	7.57956687471944	7.60226600751944	7.55119951988168	7.74090305027363	9.49712139753181	9.16646766929139	9.26718974521449	9.12395259385745	8.72104722462262	9.07352982703151	9.16362772202737	8.88354391532543	9.26248359472432	8.08977132891577	8.22930744157299	8.07758922093665	7.43413256203265	7.39916722731961	7.46244257724197	7.72044020149509	7.5480639081795	7.77301056041168	ILMN_1699750	ABHD9	ILMN_1699750	ABHD9	Gene
6.96225811171785	6.87012088481588	6.66609445577886	6.79492679596892	7.01119492909274	6.80463761067185	6.93653178774947	6.82613638362736	6.80062390252314	6.84434110964683	6.76059927580754	6.95831076987087	6.93305366533893	6.77875257995733	6.88873643491	6.80001895847997	6.81377292932092	6.88264546742563	6.8133853242908	6.85434843768094	6.89365029583741	6.88753727001035	6.70156010311547	6.86721132391782	6.96995119216293	6.93246298286843	7.0730536486264	7.00533784072696	6.82048138432049	7.13208421493021	6.72971154730604	6.92797454710045	6.85582877765517	6.82885384538032	6.84020782612617	6.71576542738581	ILMN_1739081	ABI1	ILMN_1739081	ABI1	Gene
7.95594390910503	8.41133844281236	8.29027296668055	8.30058630002109	8.55146783157477	8.14560036341094	8.5806642478838	8.71110709157788	8.76511362700705	8.73739262378527	8.83814504062629	8.83034417988691	8.61598144097586	8.83220079461939	8.84674333279138	8.61894840954147	8.65158700317979	8.76650344607974	8.07268855425625	8.36090257123262	8.34069337849424	8.52225972486798	8.48245373142763	8.61110009059873	8.26038727337315	8.31089333637803	8.37744653497094	8.65290494161199	8.77810867657015	8.70173103046271	8.65392272984593	8.85857203109282	8.81175828142722	8.94871184958479	8.77592759775563	8.66754558917131	ILMN_2329958	ABI1	ILMN_2329958	ABI1	Gene
7.99832793186676	8.02169834521199	7.55945261574955	7.76292496312905	7.77278978440742	7.90575436782884	8.0798872543369	7.8817513202537	8.14831453487622	8.45815159029936	7.95220698183992	7.84062208752531	7.55602949584261	7.61321735365191	7.4349264349153	7.65833774200927	7.44146600685752	7.52784545243449	7.97409406705991	7.9278673961907	7.92265743096623	7.39191820557475	7.6659663171138	7.77265910956979	7.83100348084802	8.07525122119891	7.72374685356476	8.13750503252385	7.68618073044587	7.93527846425487	7.54757591503902	7.67571801747972	7.52434465436157	7.35339690090284	7.42671343940543	7.41521351401816	ILMN_1775944	ABI2	ILMN_1775944	ABI2	Gene
10.1479455428193	10.0331048184138	10.0820143311953	9.82310734409567	9.75764465336096	9.40162265784334	10.1700855418524	10.2406402382307	10.171774855175	10.3003750626753	10.3430652472081	10.5198491365541	9.58283146947826	9.60164385585692	9.63117421199599	9.03945281937203	9.43280228036012	9.56760520187744	9.86620530455957	9.90799850660667	9.95785210029483	9.57715072006302	9.79159229897434	9.64028257136767	10.0491703504419	10.20544167065	10.2304091365343	10.233057536732	10.3171506208956	10.3679849811677	9.52943050421546	9.69547685990702	9.61420228579676	9.41479835123111	9.56351986344425	9.59529531040735	ILMN_1724497	ABI2	ILMN_1724497	ABI2	Gene
7.7114964212742	7.58697336227205	7.6565156213547	7.76155660648766	7.61782487588279	7.45058151524882	7.41521351401816	7.7136934263362	7.54368777188187	7.9475637373544	7.75346279237926	7.74162816578571	7.41499717877754	7.48117430553134	7.39572444635271	7.22924529807616	7.31410936828586	7.36591496548439	7.89184330935581	7.53401578352047	7.68867214164115	7.60257827446712	7.57930841501567	7.63308738356041	7.77544374063077	7.6659663171138	7.84194391564915	7.99046854871066	7.62336869417975	7.93700689901978	7.35630225408439	7.59680546345104	7.48851961576269	7.28419560568576	7.37443956471914	7.30164825635971	ILMN_1720988	ABI2	ILMN_1720988	ABI2	Gene
6.76829197391258	7.15532018377958	6.80227645716688	6.91015880882945	6.74109425233123	7.17761340035316	6.78906318668039	6.94364544654369	6.9225491272936	6.8931149636651	6.89817964393524	6.91706329393744	6.71641149144033	6.68271550625823	6.73039116504628	6.70590627882649	6.7836993126964	6.7988718240162	7.08155956283735	7.18316897026923	6.73584941859698	6.72986587197098	6.89632418512392	6.70283317015903	6.98261621048792	6.95386937640227	6.68460258419673	6.81521416587205	6.77782434845492	6.88393383033762	7.02093854961508	6.7796225959247	6.78155136877754	6.76972313063854	6.8586886388406	6.58537698903942	ILMN_1707274	ABI2	ILMN_1707274	ABI2	Gene
8.02867804119873	7.5879261771205	7.45589488734303	7.31045398922647	6.88271677536717	6.86642338693916	6.95969131182278	6.74198986157554	6.96794483182672	6.97094296813111	6.63996114087212	6.70897072863691	7.09519985148849	6.81533783882166	6.71983246627166	6.92149097564016	6.84880213349766	6.84505060289392	7.36064419619458	7.64785462276199	7.71131447601591	7.14831605189863	6.93469003861338	7.14604311453135	6.88200329107294	6.58981342481556	6.75432943185246	7.06958623365209	6.80216584471087	6.84100870236339	6.78235467926637	6.77166433663769	6.7529744676218	6.90320199446404	6.89398795299451	6.81505263225943	ILMN_1755658	ABI3	ILMN_1755658	ABI3	Gene
6.84037985295811	7.18370986770893	6.82620985625466	7.04955423542324	7.11962444864841	7.01869562130996	6.93111966064564	6.89540255833023	6.87387824762981	6.91055934846575	6.95141772229288	6.71637377392014	6.79771571776352	6.81654781012521	6.9253456968136	6.72245620271968	6.87806646336636	7.07836106263499	6.87452378673332	7.08459102247055	6.84037985295811	6.77812768364137	6.85145624142845	6.85341151825699	6.97885697041846	7.02164134471612	6.83789945820254	6.7670423690776	6.92396437098229	6.96845760296147	6.80087706953636	6.71153347661063	6.75434785707778	6.78587659301179	7.06810635238886	7.02376120507957	ILMN_1673639	ABI3BP	ILMN_1673639	ABI3BP	Gene
9.86572379416226	10.1696130177902	10.1651816585538	10.2359603045422	10.2901839871658	10.2959160899342	9.76274913438186	9.61543999071005	9.91154301345816	10.8746625115899	11.1602481136758	10.8854086523083	10.7076978188768	10.6096030090413	11.0578520787516	10.3491246233275	10.1630932283426	10.1379885497733	10.1094232653466	10.0236720982784	10.1571214731674	10.0535629888137	9.9102287643762	10.1596640589342	9.7199807911303	9.8114336205809	9.82092651081697	10.9917010844847	10.8617779299077	10.8384796593805	10.7695460646339	10.8513674520849	10.8513674520849	10.398545209815	10.4160425736972	10.1560510144435	ILMN_1713732	ABL1	ILMN_1713732	ABL1	Gene
7.45043000910267	7.52954888326977	7.63275976615574	7.04101380762157	7.19538587309519	7.40700294428452	7.34031852122567	7.10575871837869	7.08746772609121	7.19174915923748	7.16847445273877	7.23378512533535	7.15974098608826	7.24530677345185	7.14450861403242	7.02501342748737	7.08405101722434	6.94292978495925	7.43007993496777	7.3896243848051	7.6505516957175	7.06209499820134	7.31332386509286	7.26291015967222	7.01005427571228	7.0554667392577	7.15138840919565	7.30303786232834	7.39245294757445	7.15363183018434	7.09990450867325	7.12179609924896	7.02458949727346	7.05543648265963	6.99422565297933	6.93677964025546	ILMN_1708922	ABL1	ILMN_1708922	ABL1	Gene
6.74255340463728	6.79652728865076	7.13843410123095	6.77100861218361	6.88271677536717	6.97688783452695	6.89771732346984	6.73535957516322	7.00203542321512	6.97774484941721	6.99337469209044	7.34361041478132	6.97282189896728	6.78721572737173	6.99863809850598	6.98873223302233	7.05914557760442	7.01419409708026	6.96738570756608	6.84536655943054	6.95094798659053	7.04167472501246	6.95196821078668	6.63025276942462	7.16224598198216	6.8710085888024	6.96289207336538	6.93239642477405	7.21282592331149	6.92943654059783	6.90783544576468	6.76925066418035	7.25602729364895	6.82765761862346	7.09326899789282	6.85939896856676	ILMN_2268241	ABL1	ILMN_2268241	ABL1	Gene
7.18039328913262	7.31750128224827	7.11147931379765	7.00216186578234	7.12070885306034	7.05411633319722	6.96244733967382	7.26723457781944	6.99740277282909	6.95335288259119	6.84591526692745	7.15876760391657	7.0212444074029	7.21803506858569	7.00499020882812	7.09449705963523	7.0443656577456	7.15450234381786	6.94192328619132	6.92942012320148	7.01659936054745	7.11755801407046	7.03321436918923	6.92864648409369	7.02095320221619	7.03190230104767	7.0730536486264	7.12879371345664	7.11193678768434	6.90979537425301	7.0962201814473	7.15612496331363	7.13357768348198	7.19959695878974	7.21162506633631	7.11029629292281	ILMN_1741628	ABL2	ILMN_1741628	ABL2	Gene
6.89808299648592	6.85389104060148	7.03939005825812	6.73772066975068	6.94127502167463	6.75858905422598	6.83660343709015	7.08570477752626	6.8627496279078	6.96576804718533	6.76836442637835	6.88601541503764	6.97876087654173	6.65450281028195	6.88978198099816	6.73733128813003	6.93128361262323	6.8591431642962	6.86810395110009	6.80198676726813	6.7371233882343	6.78471404436569	6.83160948580611	6.69164864774556	6.84153328350756	6.92826757000931	6.87237605456762	6.70590627882649	6.51274736367053	6.69720760310892	6.91692713593873	6.79061444048557	6.76108106172938	6.67211344657815	6.85662302876474	6.94420112264026	ILMN_1657870	ABL2	ILMN_1657870	ABL2	Gene
7.01141110989731	6.89089140256291	6.88311899579075	7.24286570712188	6.86885047295933	6.86642338693916	6.92702284752229	7.07525113689858	6.89345030384695	7.04893198086372	7.03026942157958	7.11881867343129	6.77896829626816	7.16525641589103	6.79580979408869	7.08397450003801	6.83468334023653	6.71332437760915	6.82384301097985	6.79321530805296	7.07175032223394	6.94633720589558	6.76631237602745	7.10373591482712	6.87806646336636	6.90553546789402	7.1280209304174	6.79465815783906	6.91268582226816	7.54606760029493	6.84980825231164	6.95415816260733	7.04346233185996	6.95641467178695	6.96481641013888	6.98375134387014	ILMN_2240003	ABL2	ILMN_2240003	ABL2	Gene
10.0762311776039	10.0880241250154	9.94200476825674	9.19275919281464	9.10763367310638	9.27025116751033	9.42163239609858	9.5098042348404	9.30881805578089	10.093448246615	10.1636318944017	10.1509604776005	9.73212122319437	9.66920584002703	9.70652548927121	10.4537992983307	10.7501543801999	10.4731032889382	10.1120516398684	9.99492910069509	10.1230445060005	9.19550794448777	9.10184242536228	9.21566115123306	9.16646766929139	9.64741594917069	9.67143121138573	10.1678322367271	10.3052403542153	10.3099591847423	10.0042987202951	10.0382790501891	9.76091412891702	10.8134590679965	10.6653033074041	10.7006952819185	ILMN_1785424	ABLIM1	ILMN_1785424	ABLIM1	Gene
6.9375264776653	7.21405442686807	7.05270843687733	7.09020092387565	7.04830489081412	7.47642039197133	6.92974340854281	7.15272442487887	6.70881963609084	7.36301437817088	7.02535773743504	6.90916563661687	6.84435812657449	7.11144849883093	6.87281993826025	7.11755801407046	7.09426799581246	7.12283540782763	6.84842130636404	7.26841990683256	6.92990479889291	7.12329964575792	7.21776660865836	7.24607040346277	6.90310074150445	6.84411061720922	7.09452521198078	7.07231392603811	7.1914777445057	7.25126283696865	7.12697653659634	7.05495691311854	7.05299519223765	7.15523622946728	7.14955923155775	6.96114964791038	ILMN_1731610	ABLIM1	ILMN_1731610	ABLIM1	Gene
7.0176766499669	6.77603100520652	6.89116157068448	6.79782255809702	6.78145878828565	6.84998307711225	6.77973279574346	6.64371283378988	6.90356453494647	6.74729212170837	6.86923416049081	7.12888029989296	6.8958702939877	6.89139796836439	6.96075203828971	6.76785245454123	6.75805116451961	6.69381377864579	6.94902456385469	6.99083187677931	6.81636889515463	7.03105403805163	6.94723131027778	6.70283317015903	6.87678764117986	6.79631110231467	6.85344465167123	6.79465815783906	6.78822760657152	6.95438352715927	6.89871691609412	6.7492609002144	6.80499927548041	6.85786486659654	7.05836316679517	6.66782962116624	ILMN_1696682	ABLIM1	ILMN_1696682	ABLIM1	Gene
8.92335527139781	9.10614130567313	8.45469677808774	7.9986086974524	7.94128587153122	7.84577738168062	8.08154929912699	8.14148061756729	8.18508986297505	8.74594491834205	8.51647486927818	8.60289928113727	8.04243037432492	7.89245328469596	8.21580729742714	8.78788856411154	8.76450685291316	8.48518030516904	8.95490219669981	8.86498993293864	8.81118357517101	8.13187473596906	7.75923525255786	7.86219839061463	7.96216705547015	8.24200614208413	8.13782348011249	8.56759215532615	8.47216267348176	8.58099821136194	8.22760093543354	8.15032187173263	8.42648025907235	8.85054290068654	8.81960403265698	8.65021662235513	ILMN_2396672	ABLIM1	ILMN_2396672	ABLIM1	Gene
7.06959944659759	7.10516291334633	7.03939005825812	6.99155643849006	6.79360882546015	6.85264808926012	6.84734525644637	6.74467804550859	6.70414236725498	7.04134194817911	7.14262990374294	7.0531576840916	7.48393705052061	7.34434083123996	7.35733187779949	7.99903134494632	8.11116592711628	8.04672650872739	7.21490698558934	6.91577159828671	7.16792945516216	6.91407776415386	6.99676400799503	7.01567273861621	6.75442305650268	6.87312391107371	7.19210018678315	6.82899165403189	6.90616863497804	6.91775675392091	7.83583894404264	7.70333059485298	7.4283425686563	8.05590909472557	8.17047294438284	8.06947314001909	ILMN_1758825	ABLIM2	ILMN_1758825	ABLIM2	Gene
6.87124818158098	6.73165327226919	6.70929491020621	6.8496536958092	6.88408570949743	6.77150016603667	6.80485850502933	6.56697889841491	6.75383408450025	6.49536066750585	6.93354390122091	6.88040610160066	6.85741298835046	6.85961958229877	6.80662494798099	6.99089817156904	6.9718373067697	7.04949443590718	7.03609311838264	6.84919131186919	6.79343055101583	6.73268759982402	6.85145624142845	6.86220226117311	6.73421621408974	6.82536192203694	6.7836993126964	6.82899165403189	6.65355065821999	6.9922326940548	6.74680680879978	6.88024371553763	6.83537605491424	7.04034260258755	7.00800401037228	6.86536034349224	ILMN_1656940	ABLIM3	ILMN_1656940	ABLIM3	Gene
6.63650886661119	6.81877976495151	6.83924385585056	6.81498265259691	6.83912439557462	6.79213131857513	6.94305987282258	7.05438437056466	6.8383198778222	6.71983246627166	6.86223676385475	6.69977315725712	6.72963377459783	6.85961958229877	6.89960261826906	6.83791704261009	6.83940426725259	6.7664951238564	6.5969053898428	6.9747959864648	6.75698273098675	6.77115232044049	6.83278607248277	6.63025276942462	6.71053717539975	6.75664768300137	6.8012156208306	6.71793553041847	6.9567715214854	6.95696008778598	6.84980825231164	6.95313472245247	6.74041494573348	6.6598945690528	6.71819720234517	6.76198492402309	ILMN_1656979	ABO	ILMN_1656979	ABO	Gene
6.83908950235322	6.68271550625823	7.06209499820134	6.9154390646872	6.78422267515871	6.99461465654261	6.83793462701765	6.81561954446872	6.94877172540868	6.81718465978474	6.85690059669033	7.03413961946524	6.96779922199586	6.80098245429489	6.93555214627248	7.11755801407046	7.02008622919843	6.756908415057	6.88024371553763	6.70626728685717	6.79620531807704	6.93576586808877	7.07287510180677	6.72994085175747	6.89509595736682	6.99394524385532	6.71990970811463	6.90938195258668	6.73249963971204	6.84494188966205	7.13846308847434	6.93612453776776	7.00244170830194	6.99563603077	6.92666073287615	6.92524934688213	ILMN_1731433	ABP1	ILMN_1731433	ABP1	Gene
9.32268224187188	9.91337311535715	9.73336248495667	9.27962085474886	9.44236580506419	9.36220390570772	10.3876861682584	10.3743103750749	10.2911532658274	10.5740164793803	10.6640497185884	10.8141395201644	10.5519728211524	10.4582437037332	10.5712168251966	10.8040998978621	10.4783987817208	10.5706154218089	9.64079061074002	9.74678762442314	9.66920584002703	9.33535399162451	9.23858060617938	9.21128853796707	10.3731835912912	10.3375588906939	10.247033515236	10.5658235523962	10.5637069479391	10.6910135566015	10.536890560782	10.6292216726915	10.5746403757503	10.8942012917987	10.8824663305128	10.553377987888	ILMN_1672878	ABR	ILMN_1672878	ABR	Gene
6.8829517641753	6.91268582226816	6.80227645716688	6.87758492064215	6.93147901157033	6.9253456968136	6.84734525644637	6.95253223364249	6.80943323280781	7.03717273825116	6.83741369034215	6.85410146502292	6.92274457923297	6.99031715836095	7.08124135996873	7.04346233185996	7.0443656577456	6.99957251048906	6.82642213573986	6.99459957379359	6.93860546736831	6.74053151694332	6.83789945820254	6.79216724404795	6.8807451465907	6.86376209301349	7.02031729118997	6.94233239674509	6.78071656850659	7.0140390183664	6.98828434678991	6.93164544440901	6.91659746615924	7.05914557760442	7.08685166109552	7.00418103952791	ILMN_1655114	ABR	ILMN_1655114	ABR	Gene
6.94289742737796	6.83246933775707	6.67742793616646	6.89156785175761	6.9229695789089	6.85882926950196	6.95229180246618	6.80098245429489	6.83268025877432	6.9215531370379	6.86642338693916	7.03159960677566	7.06749287433659	6.95843651703333	7.0846215324547	6.87202908256004	6.76450824673845	6.98680754955297	6.79876216860092	6.95762134608241	6.93485246206961	6.98929196326633	6.9145790314315	6.85341151825699	6.85095437024305	7.03522267224779	6.84435812657449	6.89492740508252	6.78822760657152	6.96845760296147	6.97688783452695	6.90129565667955	6.929518596567	6.83650150590041	7.09326899789282	7.03480075727314	ILMN_1657045	ABR	ILMN_1657045	ABR	Gene
6.90206495131372	6.74637228809679	6.85889731642222	6.85982679107994	6.65704609214843	6.84772920596457	6.78264063060708	6.91032514121598	6.99234163181209	6.84434110964683	7.0464108912857	6.85982679107994	6.83886360290562	7.00132093574678	6.82256916717317	6.92702284752229	7.1302955501517	7.13185221744515	7.18970763554938	6.71757566729047	6.90979537425301	6.84591526692745	7.14551882816871	7.02150669422895	6.83901824788833	6.92333222476407	6.92021617105997	6.79721367634643	7.0142867737235	6.75893837909197	6.84980825231164	6.71588001613334	6.88726233177535	7.02847539798402	6.94296155258854	6.87479659278644	ILMN_1766991	ABRA	ILMN_1766991	ABRA	Gene
7.58838774159749	7.43194836035225	7.58650638748397	7.56448292726624	7.26636199939604	7.63433402959554	7.20307300366864	7.17375048378292	7.15501303424099	7.51244195290261	7.48135935727797	7.72436038715117	7.65517424844664	7.56930652053298	7.59353133296287	7.74151509890046	7.47454948347311	7.57871503012724	7.68739764502952	7.56515193521657	7.56452640718552	7.64779173412897	7.47539160679692	7.7480612928261	7.30067123609392	7.24165146215156	7.26544584946996	7.78143615684382	7.58597067645434	7.4146465990472	7.6660438579012	7.4797249759995	7.60951989744228	7.64591595900945	7.45395473401002	7.47827706022934	ILMN_1658083	ABT1	ILMN_1658083	ABT1	Gene
7.36355093984716	7.51809610305387	7.41449380556132	8.01781020615152	8.15525425589939	8.06582866094632	7.97278515663371	8.17073305687537	7.93569157693436	7.72613339761355	7.97871797983965	8.0308956207101	7.96570373279221	7.85190841935054	7.97443106778498	7.59802683741866	7.59629565623621	7.58168966889197	7.79418598441927	7.56438935161192	7.57666280417311	8.25017714592308	8.27318344969131	8.15891411590975	7.91192973725735	8.03913072286552	8.23004184011003	7.87737371951661	8.02062435388925	7.98245204373893	8.0962400308622	8.14438983530095	8.06184285936124	7.57367522309178	7.59222629319585	7.64379698926394	ILMN_1802096	ABTB1	ILMN_1802096	ABTB1	Gene
7.14386616658169	6.94471734569622	6.89341703289257	7.28341379537122	7.2559436715329	7.10193091715191	7.46010650215119	7.14378721485057	7.59885021958549	7.110124573897	7.24338517969268	7.21218782684738	7.16182297945735	7.26729775314698	7.41477653987891	7.0861488292113	7.13375968713439	6.98460783673949	7.00228463797311	7.23829692985612	7.06590778492604	6.99935804679669	7.21917858892451	7.42257479761963	7.44734700987943	7.06028022334894	7.28741290875068	7.16829918489343	7.33232847302065	7.09026880643101	7.32138298180999	7.34992918624852	7.2320519466073	7.13250083663632	6.98499946357166	7.10003712772231	ILMN_2367165	ABTB1	ILMN_2367165	ABTB1	Gene
7.15846667557298	6.96941407471587	7.31436980091409	6.99691833872042	6.67505679484844	6.86268044132533	6.8568486028868	6.83268025877432	6.94032631417773	6.90656877846415	6.82525517553409	6.98612007036532	7.59122279428173	7.27108646511865	7.55084331454178	7.91029895732081	7.92573523969399	8.180851242204	7.26473011227061	7.02667132284971	6.95094798659053	6.86810395110009	6.8586886388406	7.06836955748191	7.16825899019299	7.06842687225044	6.839225648279	7.11982502462784	6.91533970668874	7.07915899082401	7.36283788063887	7.45523887889672	7.62347718113393	7.98507768348815	7.68151119936958	8.05604640980921	ILMN_1753370	ABTB2	ILMN_1753370	ABTB2	Gene
8.66607488129412	8.54109202297353	8.98186841173179	8.90753078132829	8.88997679875277	8.9150060753346	8.79895768701978	8.66048746190432	8.89058490894458	8.79951869362764	8.89522463423077	8.92335527139781	9.78266882488814	9.72145746338545	9.69288688308563	10.0762311776039	9.83650966245199	9.70849001724477	8.82694697542528	8.51044655364428	8.83092530470983	8.88110310721659	8.92967806095138	8.75164661330193	8.76553555673551	8.6274651344961	8.53307235626686	8.41790684030688	8.67247392463608	8.63574919256793	9.72654876093819	9.68995903141927	9.83300601328028	9.82807951229872	9.87370189498314	9.6825901609823	ILMN_1738921	ACAA1	ILMN_1738921	ACAA1	Gene
10.5661379296767	10.5858126688345	10.4874377545374	10.5488689986207	10.3631679718579	10.3714736020928	10.2171564227576	10.197108521024	10.2448984339209	10.6479498294631	10.6429551625692	10.6544081070374	10.1088507250011	10.179415390929	10.0511825421326	10.1464548401636	10.0148955764926	10.0525688527733	10.4852138935337	10.6356971343647	10.7116915183951	10.5484265059342	10.6839036828743	10.5424866777162	10.3036779077677	10.1690025933019	10.1501959943882	10.5794477877643	10.4638713078976	10.4552150091541	9.81459574920692	9.99418225989395	9.86975654736566	9.95641577900293	10.1544629976294	10.0404496625613	ILMN_1660199	ACAA2	ILMN_1660199	ACAA2	Gene
11.2874954771497	11.2878406046513	10.9121503107664	10.6609588163921	10.8363613830115	10.8402962131178	10.6375215604553	10.7132786043328	10.7446139565698	9.72974141053684	9.81120195920226	9.98624342912327	9.78867010860083	9.96127786902324	9.90899979664295	10.0115820003665	10.1284696407522	9.99870701214559	10.8245564929153	11.1027906959562	11.178282169563	10.4963191641962	10.7166397685556	10.8755656118475	10.8389325941873	11.0139963584387	10.8652423519054	9.62533736682312	9.83738358051865	10.0680862294486	9.79104835232275	10.0618955964278	10.0636972397629	10.127693324192	9.88374667463931	10.130526288608	ILMN_2331636	ACACA	ILMN_2331636	ACACA	Gene
10.6273461526901	10.6692273521261	10.6319894709293	10.2437866342947	10.2954019549458	10.4236573091458	10.3197710993155	10.1902522265424	10.2833642135182	9.180441867497	9.29927003319516	9.48361870229852	9.44074744902954	9.44656514962458	9.61341732664476	9.55419213962733	9.30989345945672	9.62339648744758	10.7992137254797	10.8410069503056	10.8079836517452	10.2087846645905	10.2668584909223	10.3885860642563	10.1392128945583	10.3009478231468	10.2844186066963	9.28519882137777	9.36595733713838	9.47646662131132	9.41391459773807	9.38395785847509	9.52411290527176	9.44638073788879	9.50939462691891	9.65300355178397	ILMN_1772123	ACACA	ILMN_1772123	ACACA	Gene
6.90400186824594	6.86460249211034	6.87387824762981	6.63168883044152	6.86335142980582	6.90573392116583	6.79469521273051	6.73535957516322	6.84411061720922	6.76939639882875	6.65301048320985	6.89684225137359	6.86199478450722	6.87209733926889	6.87070511958729	6.86472232131363	6.78768685773089	6.79571822075701	6.84943319792039	6.78009434734045	6.70152191839391	6.79418596279788	6.67609457519038	6.86968185783405	7.01485663616657	6.8860315807756	6.72846858725508	6.90293315208575	6.67896974492646	6.7670423690776	6.99580350622564	6.86899216254118	6.99723121119569	6.74184021267498	6.70632597023128	6.75568430455415	ILMN_1667641	ACACA	ILMN_1667641	ACACA	Gene
7.86827218829672	8.0255531710818	7.98025538044699	8.02855752546796	7.82907241655573	7.85385339233332	7.4262647046929	7.68850436768033	7.61026668282685	8.00848868876342	8.02293017884334	8.25726475072752	8.45328968544802	8.58255192436827	8.59380275153803	8.72104722462262	8.87298659005735	8.47172628076745	8.0359312543126	7.92371521588367	8.20415389172741	7.88390503230044	7.66491606253804	7.59526592673279	7.4797249759995	7.77992188799404	7.39259280340786	7.92728383433018	8.13454660667732	8.32167246449646	8.75193022160316	8.71128510438924	8.688798890917	8.66019611208671	8.89326846967668	8.57907683144058	ILMN_1763852	ACACB	ILMN_1763852	ACACB	Gene
7.43267487099788	7.68884432709676	7.427147311654	7.53572002329936	7.82709882492135	7.55927186532841	8.07525122119891	8.10503028309604	8.25054331076775	8.19619406467071	8.06923458820477	8.03495293016573	8.42920528970745	8.59677257059774	8.58957284708423	8.2686012209988	8.13845357637219	8.12721189035244	7.77360474074487	7.5838114084674	7.39056584883016	7.54868781486943	8.03449908368322	7.81892323154126	7.94213075235689	8.09526648180411	8.06985529437947	8.08099336770534	7.95344255206066	7.98543036196405	8.64533231835494	8.5839621464905	8.48472002662184	8.09800985754914	7.89162622660759	7.84373525711986	ILMN_1687303	ACAD10	ILMN_1687303	ACAD10	Gene
9.54493299503478	9.66539215753978	9.81669551949514	8.94890027188351	9.14539693175136	8.98258962913391	8.9140592673392	8.98394405312985	8.96861432336976	8.54322409821457	8.68649110208102	8.42228418847353	9.64982726311314	9.55339275932454	9.85329052007442	8.99576904168089	8.76684104543657	8.62532503254797	9.87098410417691	9.84452783106243	9.48861153137199	8.9435730707994	9.123067794545	9.01607623907565	9.1010778295591	8.9450794712569	9.1689825089839	8.72029543261176	8.68831289425322	8.80635946724897	9.63715884839752	9.74424779290079	9.81516451860288	8.74777204560544	8.79848446432373	8.89948751698223	ILMN_1761058	ACAD11	ILMN_1761058	ACAD11	Gene
9.69760180997391	9.97454958726592	10.0925205010996	9.48844257894855	9.43797129451426	9.38625150351883	9.34756574140611	9.10481769170162	9.25593501008059	9.03752038886873	9.12395259385745	9.12648625001505	9.37584491921897	9.56094254021587	9.55711265559033	9.10271011897962	9.1409656311957	9.32221698921903	9.85154208295928	9.66342028627394	9.92659811000232	9.19979779811705	9.25976740655998	9.47449827821317	9.12225175638682	9.13965948578806	9.05870507248308	9.10097798781246	9.1360098192195	9.0142745430719	9.3140500665048	9.56137077581682	9.7398803457509	8.87626378808875	9.42437733490269	8.98488874183794	ILMN_2225595	ACAD8	ILMN_2225595	ACAD8	Gene
7.10472311641558	7.03086038363708	7.01298748435124	7.15690339206242	7.3076308567278	6.98797101087057	7.17490034623972	7.03551291039277	7.01520657369468	7.22767190758695	6.70294857242537	7.3712097285879	7.4073456694269	7.16788550364959	7.06256778778745	7.27457183183663	7.19437428129282	7.23970785291687	7.40462258872693	7.65472770390052	7.21702932864158	7.36394742883022	7.28341379537122	7.21871424850435	7.30190625201173	7.02396842536129	7.16381057971313	7.24303488447209	6.86158442017615	6.76417869473309	7.22910904363912	7.14974078409714	7.32190319884552	7.04821308672379	7.26636199939604	7.17394020678416	ILMN_1724699	ACAD8	ILMN_1724699	ACAD8	Gene
9.08641660826471	8.97525840121365	9.05601906420873	9.40654882329912	9.55095161744022	9.42867428447359	9.2936324802797	9.1198448641887	9.17407259475435	9.29983744730852	9.38889591275055	9.22746159800249	9.1876927560473	9.24646428928821	9.33594252703449	9.32689935256817	9.21931888908093	9.04323437463369	9.32253842539986	9.05297745329212	9.14638251311371	9.47186814058567	9.43088210703519	9.39562273106119	9.33535399162451	9.38161698246998	9.23088321703085	9.16582587682564	9.26470147160082	9.42516619321609	9.30218111820176	9.32871508898886	9.31244952006459	9.31335798078399	9.23672227586105	9.42867428447359	ILMN_1775579	ACAD9	ILMN_1775579	ACAD9	Gene
6.80664279870032	6.8678936866953	6.81042950891324	6.77100861218361	6.67982866255978	6.95734631709128	6.92164982611217	6.85872502092412	6.80492649563711	6.65880652365912	6.91987162070274	6.88601541503764	7.01175449384322	6.94423541863059	6.7746208914515	6.69720760310892	6.9375264776653	7.06130433949761	6.79483786005713	6.99083187677931	7.08738014983911	6.83020353932387	6.69764158932614	7.08992315184734	6.74771474532974	6.59818010063328	6.83516953705691	6.79721367634643	6.85492704763383	6.89442717404967	6.99580350622564	6.83369781441265	6.89060521321158	6.74307656255343	6.93469003861338	6.94633720589558	ILMN_1660890	ACADL	ILMN_1660890	ACADL	Gene
10.041310300339	9.58264606233935	9.54620900519794	9.72433340195325	10.0357498355738	9.97071281903521	10.325093728978	10.2219252185996	10.1479455428193	9.77414438358958	9.63459498099704	9.66434899830943	9.91579315624686	10.064838721402	9.96172429473109	9.72374997623582	10.0646145867293	10.183143363899	9.43902772313531	9.57800678436003	9.52848813062588	9.88552945336189	10.1120516398684	9.95785210029483	10.2359603045422	10.2149338387872	10.1560510144435	9.82005384301152	9.78867010860083	9.96474161661614	9.87990615920588	9.89617683885149	9.71240614903882	9.90483163063423	9.90012941674952	9.85533285584359	ILMN_1778104	ACADM	ILMN_1778104	ACADM	Gene
11.0977492381007	10.9866739969441	10.95963532552	11.2548094314064	11.3999725594041	11.3189212697172	11.8208854822186	11.7623491348449	11.8083250601177	11.2847176291358	11.5059886393468	11.2165207358657	11.7499968433598	11.5616215138188	11.8083250601177	11.6075402496703	11.6106473774189	11.5668405995793	10.9705001354856	10.9484363354295	11.0929772362865	11.3514668145625	11.4668153054095	11.4101072793695	11.8411340279961	11.7684054327653	11.7054234859897	11.4449790770199	11.3819398130507	11.4386687352761	11.7860936598721	11.7081578483082	11.6232182217824	11.7398173479372	11.6448987619602	11.6838957265563	ILMN_2053679	ACADM	ILMN_2053679	ACADM	Gene
7.1907325903177	7.55119951988168	7.23945230833977	7.10560245230844	6.9670006878875	7.0260872440641	7.7228735848328	7.69493132309884	7.57132966134544	7.2231310505313	7.28750039518342	7.234987093578	7.4984063081469	7.36271733368541	7.2674430157253	7.26002725567248	7.17012104447823	7.30740304131773	7.15523622946728	7.40185790066986	7.20662860905952	6.96091510043482	7.24494286719411	7.09714097858262	7.64262346420088	7.48176676765185	7.29683624322694	7.36121062927517	7.27681565818644	7.37518614529478	7.13437273598697	7.22645810987932	7.22464326595995	7.27890277236597	7.30402963066952	7.2305018985214	ILMN_1795104	ACADS	ILMN_1795104	ACADS	Gene
7.28730705588466	6.95846803481886	6.85541523661474	7.69074987388176	7.17114345120776	7.61150806007911	7.49121300096573	7.28690396198863	7.26149049657838	7.40021278379072	7.33065308027543	7.1601951645943	7.14590169944758	6.98828434678991	7.02823065618052	7.09276757029262	7.22669083508343	7.13490928403234	7.14901236826151	6.92550773789512	6.88545512651465	7.30678973815443	7.45338772106771	7.70919891708507	7.13457332714596	7.33971469179196	7.27566904276347	7.20923086152759	7.03460103938124	7.39556919979927	7.09990450867325	7.08735272947386	7.12785627596647	7.11649864252524	7.17860565156674	7.22580963080728	ILMN_1740920	ACADSB	ILMN_1740920	ACADSB	Gene
7.24219395307273	7.25500137886274	7.32225480093192	7.36907328867884	7.5173257621996	7.43044068643247	7.29094511461481	7.24269264389764	7.3769839865605	7.3535368461638	7.22103142917299	7.02961804285347	7.58484600648009	7.92560329613886	7.69140533306663	7.91831736392769	7.70786119257432	7.65752964544123	7.3066462018623	7.83398146695591	7.30232771393097	7.28549438739291	7.24065195410709	7.26570125026881	7.29834208413413	7.29236513715426	7.08925647977759	7.50533196213719	7.50140111542097	7.32247593630859	7.78997522293249	7.85972675365028	7.78295216802186	7.63609883992521	7.52933338454533	7.72819296331717	ILMN_2263466	ACADVL	ILMN_2263466	ACADVL	Gene
10.616144075899	10.8465121512274	10.8569717491136	10.7171926664059	10.7835666338742	10.7044080476021	10.672748508566	10.8137992940805	10.6967003897237	10.7308061172906	10.9113686803619	10.8755656118475	12.2593816793444	12.3995598880475	12.4636553376793	12.1749579975894	12.0235093045462	11.9621358422043	10.8563409168036	10.7511338217607	10.6292216726915	10.7452092831159	10.6500366436751	10.6522029785358	10.8273981735815	10.5278296989176	10.5179698598181	10.8755656118475	10.9106018100895	10.819606528596	12.3106922564064	12.4866902083527	12.316226354228	12.088710506238	12.1330624439262	12.0766451772555	ILMN_1806408	ACADVL	ILMN_1806408	ACADVL	Gene
8.90634972439662	9.14046180145247	9.01958706451587	8.93028947764526	8.7663257893661	8.83360427589385	9.00824130163151	8.76696784328426	9.09358751897563	8.91469300030396	9.03397884590085	8.93109080138577	10.3418519215151	10.1826524866259	10.2314332273329	9.94419275546513	9.84512215877635	9.86535861330168	9.13169821263708	9.15603429798862	9.09846027606975	8.9947475183966	8.80083204448779	9.04588573046587	8.66535276509136	8.53930747035428	8.57020194942752	8.88743996838363	8.93109080138577	8.9794886930125	10.1962968221826	10.1789596724014	10.2011283475545	10.1098114542545	9.98098299020107	9.85067002558899	ILMN_2352009	ACADVL	ILMN_2352009	ACADVL	Gene
6.63041487222909	6.89301198854412	6.75487042869383	6.87619195737861	6.75568430455415	6.91427746133805	6.82796952749769	6.90663730130719	6.84278963608176	6.86306186165849	6.95525283104832	6.89031730046598	6.82729684675022	6.84153328350756	6.87952210864258	6.85891560709544	6.92280715206128	6.74176630427109	6.67924019593059	6.58328420028794	6.82317171745454	6.78601913015804	6.74298116832779	6.82419411737482	7.0505751525693	6.84881984223158	6.78231731342474	6.80136280464049	6.66353081853309	6.69288741355261	6.83288964737587	6.93814411419528	6.73650680997144	6.85012190185632	6.73967577599514	6.73385641932249	ILMN_1693148	ACAN	ILMN_1693148	ACAN	Gene
10.7195417202558	10.7332945118035	10.7076978188768	10.5807451672609	10.5227612984576	10.8432946415991	10.5655091751157	10.3974255823363	10.6280068752255	9.67278740933468	9.47137393192564	9.88322093882414	10.0227457829762	10.0961424065734	10.4249136435692	10.5740164793803	10.257087365647	10.3740388215293	10.7090874510191	10.6484950629023	10.6786950102605	10.5907627229219	10.5165898609859	10.6448646887776	10.7006952819185	10.511507375344	10.6032315755505	9.74167127090342	9.66539215753978	9.84138110588282	10.4193230735834	10.3404554438686	10.3062562812931	10.4615644211719	10.3181840706375	10.4665150853792	ILMN_1800008	ACAT1	ILMN_1800008	ACAT1	Gene
8.03372233770185	7.4199015517614	7.61508349943883	7.19174915923748	6.92993771459271	7.15748086644239	7.20524803802818	7.38971369174282	6.99591441819093	7.21016565940169	6.99829741352424	6.99946412835316	6.90323532075473	6.98353366721756	6.99691833872042	7.05642097836463	7.13205543585375	7.01206183603064	7.50177816139542	7.87755185281128	8.1693989419582	6.95112816059195	7.27374970139583	7.24282933111678	7.50192842337884	7.41286803288823	7.59462999888401	7.08617872467128	7.18181610854038	6.90460040247417	6.96970439454905	6.95686284535939	6.90119642502536	7.01791834299725	6.8884620074124	6.98189185733354	ILMN_2133799	ACAT2	ILMN_2133799	ACAT2	Gene
13.0124216160653	12.8356150155024	12.8708415405688	10.8072306353365	11.0643995622856	11.2165207358657	12.0725693512435	12.0326362749629	11.9147303249236	10.5939661672852	10.4990967793402	10.5191237588062	9.71953725875945	9.54645917191209	9.60563115326079	9.75258584537949	10.2159999302449	10.1908318205452	12.5884014790306	12.7610673829572	12.6784361031541	10.8755656118475	10.9961242816105	11.2223461443467	11.9249313500014	11.8546042662812	12.0462060861787	10.5451888589044	10.4560752424631	10.4965448361889	9.44126020449603	9.40815558064262	9.67533608662228	9.87934699414068	10.2324202429258	10.2171564227576	ILMN_1708672	ACAT2	ILMN_1708672	ACAT2	Gene
9.85533285584359	9.7465650660039	9.61646592274643	10.1576217923551	10.1604825497742	10.2764316265563	10.3412595863839	10.1600244397947	10.16722311678	9.83883663492641	9.87536339799913	9.91796068705629	9.90943590120897	9.81367417634273	10.1379885497733	10.1654136057729	10.145520465342	10.2233517307904	9.87934699414068	9.88552945336189	9.93773305603825	10.1234036005829	10.2455589253776	10.3308526995188	10.5232571024465	10.4845389747946	10.3393083718992	9.88105572760475	9.99635941662958	10.071278872729	9.872399426919	9.94285052659128	9.96616718188304	10.3087216954686	10.172627583427	10.1425611265997	ILMN_1665945	ACBD3	ILMN_1665945	ACBD3	Gene
6.90780211947399	7.01622610975734	7.09697561965596	6.89449365255173	7.01119492909274	6.96935196348653	7.07378790596547	6.92052853787788	6.88903989615947	6.95734631709128	6.99196231070869	6.88443983930007	6.98615193904473	6.96487752406488	7.04515248405488	6.93925181311507	7.00414986499328	7.1551939210036	6.90743314236727	7.11239465808664	6.88186613542269	6.82415838410251	6.97355398756603	7.01816056269391	7.04503194989622	6.83884612586036	6.93218802662775	6.74561181985548	7.02514020774525	6.95831076987087	6.94760208293421	6.87768754192207	7.05568823305034	6.88772385922372	6.9138485287474	7.08471114785436	ILMN_1676288	ACBD4	ILMN_1676288	ACBD4	Gene
7.01670348617265	7.08477112650794	7.02636588762953	7.27556872489248	7.31571834593065	7.30477870016334	6.91145682992713	7.22541655387052	7.16062292232076	7.27801719898032	7.18298242928105	7.16638483635787	7.06473273634839	7.18336799405063	7.0773011950059	7.19799151560838	6.94141953834449	6.97111855706899	7.00936828750926	6.93056225526714	7.05678254481452	7.12562805233387	7.08872375619785	7.11707409136078	7.17124841853877	7.35387910426431	7.09343377321569	7.18072332792976	7.0906321356953	7.11452538853332	6.78362674616859	7.06552142951608	7.06470166921331	6.93081302947644	7.02412739530529	7.2033202744854	ILMN_1693250	ACBD5	ILMN_1693250	ACBD5	Gene
6.48582714438396	6.88223976712719	6.9505500254048	7.06958623365209	6.77692553169589	6.86528961152024	6.71374300676763	7.01678020133625	6.94877172540868	6.94633720589558	6.91719556126782	6.91055934846575	6.84550323194881	6.79504933671161	6.79580979408869	6.76119089812391	6.85955056330129	6.78710706692827	6.78362674616859	6.92435422947238	6.81127926889439	6.6839999428866	6.83670884853539	6.96113336393458	6.82539624740285	6.67046443528717	6.77629023220002	6.83268025877432	6.71385667655846	6.79610035341038	6.8048933073435	6.80628823635555	7.03131039526108	6.69288741355261	6.79234505362408	7.00244170830194	ILMN_2295980	ACBD5	ILMN_2295980	ACBD5	Gene
6.78536484189895	6.9245836631656	6.66609445577886	6.73486924315744	7.03973474253141	6.90820098874265	7.00685251369134	7.15272442487887	6.89041701598823	7.03481542059697	6.92528076582709	7.08508926219083	7.09284248425158	6.74292537166209	6.91873003901318	7.11856319460824	6.82581398644849	7.0544718133681	6.87329424189532	7.30485480197248	7.0190576090021	6.90152814187544	7.118334028854	6.8453318174585	7.30190625201173	6.97640961342192	6.90879747732666	7.16829918489343	6.96225811171785	7.17573566218126	6.86199478450722	6.7809870110565	6.77201742951592	6.87220342504863	7.02114900826039	6.88738356582008	ILMN_2410362	ACBD5	ILMN_2410362	ACBD5	Gene
9.66379466635042	9.59767984978612	9.70419737431882	8.87927091939449	8.66452996754985	8.68944896068957	8.6943685890405	8.54796241770755	8.77061619046171	8.71820388867303	8.70418412274004	8.51025162622137	8.7657804945059	8.41236474439498	8.44572902945776	8.86462267747	8.63607887612907	8.54625776474216	9.69215263874647	9.71469805834126	9.74752500018396	8.68804146011921	8.84761810042594	8.63945422066029	8.54042542105126	8.30683985966343	8.61351983674634	8.7405727646064	8.58084404735726	8.65455597248619	8.46374738613162	8.77733239095714	8.5492244771641	8.87782954142433	8.55601073616326	8.57080731823834	ILMN_1684271	ACBD6	ILMN_1684271	ACBD6	Gene
8.80935103091184	8.77876074938833	8.72089901486747	8.05047842401734	7.84853609419451	8.10130823902515	7.85237984578373	7.76162035374125	7.46332980954555	7.78079706588301	8.0637470820217	8.26287403045282	8.1565571250622	8.41505071201908	8.27424422368441	8.74074140990548	8.52090382044391	8.62399401046448	8.69528837225804	8.89044647648676	8.83846869189346	8.04159633953997	8.03183520320092	8.10728534435565	7.34196016965243	7.50702742462523	7.83298972739308	8.26672369247842	8.24313368534189	7.97731021189343	8.3040184766924	8.26302929026772	8.39718262935635	8.96717309308123	8.66657153179305	8.77370866055033	ILMN_1726388	ACBD7	ILMN_1726388	ACBD7	Gene
6.71641149144033	6.79205891591362	6.62964662641446	6.93210545852966	7.0190576090021	6.61629356897562	6.86480945084499	6.71819720234517	6.66457551911826	6.87839998504032	6.85119666840684	6.80810983683356	6.76527993665802	6.7381002286966	6.85662302876474	6.78051375693398	6.94515912719011	7.0260872440641	6.84943319792039	6.99934204884683	6.75279555537747	6.74191759335993	6.89999210748123	7.23537263092428	6.74771474532974	6.82642213573986	6.82140270331064	6.907903799545	6.94504420093694	6.97969255632142	6.75242054993058	6.69493770660781	6.95180918471172	6.82111450990144	6.82765761862346	6.79821755846622	ILMN_2106002	ACBD7	ILMN_2106002	ACBD7	Gene
6.92303538356133	6.96377487873992	6.87258238750251	7.3177378369517	7.12487544064202	7.02721815412601	6.96113336393458	6.89408921482361	6.89593498683769	6.84729225389376	6.81288200347668	6.94166038991877	7.01930204415509	6.8022387041144	6.79202411359945	7.35007798391819	7.50744533924353	7.54580978962882	6.84244009738988	6.76913881856138	7.0449406905736	7.0282919106044	6.80539004387169	7.16500891286139	6.99660786962177	6.81013615364493	7.02835418596323	6.78053199765542	6.90879747732666	6.80539004387169	6.92389802185745	6.90012342101056	7.04346233185996	7.39447246376409	7.45311283454203	7.48388273105403	ILMN_1779685	ACCN1	ILMN_1779685	ACCN1	Gene
7.09865698603468	6.817613831979	7.28252740804218	6.90500194819927	6.72483669734112	6.81124434526495	6.86748544046235	6.86642338693916	6.95727739511098	6.92550773789512	6.81288200347668	6.8484549403251	6.91190433866565	7.16788550364959	7.02823065618052	6.94478378582127	7.05031858947876	7.03233251653553	6.89223975470866	6.89004959051686	7.06725419100855	6.87225672086969	7.0309478461645	7.06091548363435	6.90729888907263	6.76034150732466	6.81351070387622	7.02360473579521	7.05402928455251	6.93383516377165	6.91155700442302	6.94481575619572	6.92702284752229	6.83516953705691	7.00700953720062	7.04348945528722	ILMN_1665932	ACCN1	ILMN_1665932	ACCN1	Gene
7.03228697680914	7.19747763316687	7.28888183417711	7.27686771585272	7.30443201720935	7.22982035869012	7.27156641472947	7.29689898111318	7.11578222055778	7.53458968914674	7.42328964949086	8.07892682998312	7.45203838770644	7.43369251341284	7.3979261158396	7.45523887889672	7.60927271473103	7.45626416810512	7.22598247954369	7.06349496478672	6.83516953705691	6.94753809510855	7.12626719511415	7.5172509348238	7.38307793019806	7.20398886175361	7.15549736498686	7.66160413422956	7.67325627627425	7.89060977973835	7.37840647359226	7.56930652053298	7.36702749721913	7.59131528138766	7.45695062032917	7.41685213999958	ILMN_1769694	ACCN2	ILMN_1769694	ACCN2	Gene
6.80664279870032	7.04645286694211	6.77725268943546	6.76957876400778	7.01119492909274	7.09856856881805	6.79771571776352	6.79336093323922	6.71601065593467	6.65147530518876	6.88902173808743	6.9157886732184	6.97570861872578	6.81991672393051	6.72910882923251	7.03549678368677	6.80496213357832	6.68889596310319	6.86353865776568	7.01659936054745	6.70290815400314	6.83020353932387	6.89495968447391	6.7434835023629	6.91894620145234	6.80138109531371	6.92274457923297	6.63384884754262	7.13821264596506	6.86751830217985	6.80087706953636	6.86899216254118	6.85341151825699	7.10071419359122	6.87891487782839	7.01139590122021	ILMN_1727251	ACCN2	ILMN_1727251	ACCN2	Gene
7.27010364378891	7.24881041544036	7.14816111095191	7.80774773138965	7.5372257498564	7.33258909943496	7.70529901304837	7.72374685356476	7.86429122471059	7.60190089564844	7.60400299268326	7.54113438166469	7.49906846825616	7.27108646511865	7.22649713731489	7.17681575665741	7.31308214431007	7.18209331274607	7.19077245271365	6.98954360757799	7.41776466485635	7.54990206700528	7.7372928454856	7.87289321593099	7.74363627178279	7.46122554264989	7.68917673637936	7.63049257641916	7.49685070938035	7.52698779783616	7.38675648172065	7.37333675382561	7.50492807268247	7.28419560568576	7.12060856613164	7.34369260039492	ILMN_1734479	ACCN3	ILMN_1734479	ACCN3	Gene
6.80775029108641	6.8290973377768	6.94130653946017	6.96602932801764	6.77406283064678	7.11966577776667	6.90856257308165	7.1928744231111	7.27836716012666	6.91493794144486	7.06099185815951	7.06165392796201	7.0011028779634	6.87104185975678	6.98492034801185	6.72669020230867	7.05528605410784	6.95212885440035	6.97339568856692	6.8710085888024	6.95094798659053	7.05030256594242	6.85779751503937	6.92290316233266	6.84797355808925	6.86376209301349	6.80666013961973	6.97248845290046	6.7593803228096	6.67906385119697	6.84331079496052	7.0861488292113	6.90119642502536	6.94027731578135	6.81626417423381	6.96532501893411	ILMN_2368728	ACCN3	ILMN_2368728	ACCN3	Gene
6.79075481358636	6.77734514046375	6.79750360368481	6.71772766228701	6.86335142980582	6.81754043132787	6.63203672271856	6.97961176128358	6.78739970259063	6.80356681771906	7.1222740843144	6.84432409271916	6.73791263017707	6.91052582703992	7.00788034842667	7.0443656577456	6.99729216622126	6.92105692004527	7.04025178643448	6.75747653534588	6.90852921905372	6.7195096579767	6.95436640846441	6.95490076911601	6.87404765057223	6.8697647193582	6.91620170224463	6.80136280464049	6.93755896640826	6.75171536509237	6.86590735394068	6.85693417428949	7.02222552553156	7.0705364375468	7.04003710392296	6.94724622462988	ILMN_2394902	ACCN4	ILMN_2394902	ACCN4	Gene
6.73565592878613	6.66368939298494	6.89667229434744	6.68084244234718	6.76807646644959	7.06005357471945	6.90436779041286	6.89408921482361	6.76561045980255	6.77486692037594	6.54251465595333	6.89415603188937	6.95651138928508	6.93661518045207	6.94286639767277	6.99384894062794	6.92831800384849	7.00427787791165	7.03906876083169	6.81800187440017	6.88428880160889	6.91927546204129	6.95541421075272	6.94679588121914	6.72038850403807	6.84289551839507	7.04361218074313	6.81924165805033	6.99698186211719	7.02412739530529	6.81676154729826	6.83369781441265	6.84699693895255	7.04034260258755	7.08885517056901	6.96114964791038	ILMN_2394897	ACCN4	ILMN_2394897	ACCN4	Gene
6.82391365509753	7.08220307701527	6.75086013651564	6.84821743861433	7.04690178667842	6.99041074935601	7.08474182130572	6.88769005503593	6.88903989615947	6.84027862394203	6.7521253595943	6.90916563661687	6.80485850502933	6.84505060289392	6.74467804550859	6.79613737407098	6.99729216622126	6.85116207637858	6.69083096713271	6.92942012320148	6.84306724475882	6.84313635333566	6.99938627847256	7.04981159881031	6.73952683463734	6.71242667499956	6.72994085175747	6.86844688775887	6.65906211337532	6.77408041505433	6.85517349953232	6.73129537994514	6.89170089092584	7.07945403284393	6.98228837152126	6.96532501893411	ILMN_2287535	ACCN4	ILMN_2287535	ACCN4	Gene
6.92632995376799	6.80112449146239	6.79000887859427	6.9023663951618	6.6999846020651	6.74157726497272	6.91503933412387	6.6484866569947	6.88903989615947	6.81452137040951	6.86791080539016	6.63959604299656	6.71987248111498	6.72582300001313	6.80662494798099	6.75041256739033	6.79990973941803	6.68391875454048	6.83288964737587	6.89126669209637	6.85396089549967	6.78217232558938	6.79093965847373	6.76318118515982	7.02449754347043	6.8710085888024	7.0011028779634	7.0531576840916	6.88545512651465	6.73851048661646	6.8461251238191	7.03237724043501	6.79082940720295	6.6885845813573	6.75045199175382	6.61449611531654	ILMN_1750295	ACCN5	ILMN_1750295	ACCN5	Gene
9.39146019088298	8.96218113183133	9.21374694615248	9.08223442216287	9.39562273106119	9.17966006406191	9.27938505824077	9.29927003319516	9.00236481641577	8.52842418306844	8.80194524207974	8.70716327323954	8.79299716795256	8.85384871380901	8.32498838981241	8.50476796507172	8.7508293480406	8.9526930624605	9.25912065277434	8.97120389094459	9.01219606825536	9.14420499642823	9.44722950749375	9.38314024381694	8.930621515034	9.07013790680178	8.83948766352133	8.97227022448171	9.03656501956833	8.81806935696821	8.86591784096553	8.86271738126671	8.57050110060554	8.66683347477844	8.51505630079783	9.04118256020315	ILMN_1716480	ACD	ILMN_1716480	ACD	Gene
6.97016426491296	6.87891487782839	6.74583725165113	7.01091787938623	6.73189569033409	6.81856688877612	6.82405561407894	6.71528703811181	6.80782185404403	6.92698965922868	7.47845406657514	7.04714546421905	6.94633720589558	6.84980825231164	6.62887952858854	6.86721132391782	6.7381002286966	6.72343547899692	6.77060569708459	6.83992946500605	6.75853401839234	6.86810395110009	6.62336990689278	6.84271721582525	6.82423073214416	6.76943502520499	6.75834784607166	6.87261802544371	6.90879747732666	6.74028641560228	6.71774666411975	6.8582613408319	7.07392295289748	6.90778442637692	6.87793130645669	6.70087421598327	ILMN_1715192	ACE	ILMN_1715192	ACE	Gene
6.8586886388406	6.95758969731283	6.70367333589606	6.8931149636651	6.75890146074551	6.82990445283365	6.69176553606406	6.89156785175761	6.95869504190598	6.77612102731225	7.02277373033475	6.66044871825409	6.67587869117898	6.76478274556532	6.91659746615924	6.93383516377165	6.76069431173675	6.83260912575445	7.18415463970439	6.73599824656888	6.80846465315606	7.07572413894378	6.77603100520652	6.82962300821602	6.69986997995414	6.6948203683532	6.89952141206076	6.67814930095414	6.68210998382128	6.9594977473115	6.8249384206332	6.81913398765884	6.8131316908206	6.92168412210249	6.72078244799226	6.65099883248619	ILMN_2339410	ACE	ILMN_2339410	ACE	Gene
6.69284833518554	6.75814823293807	6.75339004187492	6.78351426930443	6.63110495863647	6.84772920596457	6.81718465978474	6.86642338693916	6.79771571776352	6.52751039529646	6.86642338693916	6.94563927394226	7.07743348305189	6.59110198480264	6.73952683463734	6.90379979791642	6.89625709658192	6.78609376314246	6.79227349314725	7.00508658643145	6.84037985295811	6.819098570191	6.76226125140217	6.94679588121914	6.70910354982342	6.78745307897731	6.75153177344529	6.907903799545	6.65676722110524	6.90333794070935	6.80634161601237	6.8164774587737	6.86854823422283	6.94140325436869	6.8195246830124	6.67883052809434	ILMN_1779984	ACE	ILMN_1779984	ACE	Gene
6.86609649488527	6.76191039345419	7.43402188035783	6.821965842741	6.84194929035682	6.98186180494199	6.89193378545731	6.82877945945474	6.6475303355585	6.85730983212069	6.87169669297282	6.8195246830124	6.94828454936769	6.85961958229877	6.71354971971877	6.98772521103979	6.87581732066912	6.9154390646872	6.82913117050338	6.81401894395651	6.88950590511489	6.87860403756583	6.8142678472982	6.68726247370215	6.69986997995414	6.9358160798027	6.70755247714685	6.98403607314906	6.82306239311947	7.01917892267264	6.94760208293421	7.12070885306034	6.8131316908206	6.96877283921202	6.8586886388406	6.90879747732666	ILMN_1667018	ACE2	ILMN_1667018	ACE2	Gene
7.68636256712438	7.13846308847434	7.34098954413334	7.51757710778286	7.7746978298864	7.6660438579012	7.34943140955811	7.27467273485462	7.44447021038059	6.63606271393936	6.89677342513877	6.99563603077	7.086702949567	6.91613320713883	6.87952210864258	7.03940466812469	7.25475447824337	6.94107826933564	7.16091797016332	7.39624239744603	7.27271506614741	7.66313082537358	7.91011658816595	7.92941676952149	7.4956195223696	7.40907628719181	7.2577947495847	6.77298124648474	6.90616863497804	6.72775008557045	6.75775600667888	6.90400186824594	6.91904270463018	7.13503410755922	7.1334913839812	7.17629791432291	ILMN_2333219	ACHE	ILMN_2333219	ACHE	Gene
6.9112720423854	6.81160557238053	7.00952397402812	7.11466365644635	7.03267810151072	6.99327895916265	7.06964137675123	6.92836630929004	6.94170716425125	6.9628119324961	7.06836955748191	7.03827987077105	6.75060056660415	6.81533783882166	7.03891320838748	6.81594076159505	6.80496213357832	6.96465137076986	7.15881146322625	6.90939881201647	7.17229725670122	6.78888311488515	6.87629425873476	6.94432796822399	7.1012479013546	6.79396747015195	6.98071909887013	7.00670050599391	6.71221174546121	6.93383516377165	7.05731582144101	6.92475045669912	6.98967641356895	7.00936828750926	6.97580739026616	6.7836993126964	ILMN_1780485	ACHE	ILMN_1780485	ACHE	Gene
6.94902456385469	7.01357784013386	7.04735478344395	7.11893801166474	7.19659576505501	7.19735136653672	7.15659882073601	7.29012048056404	7.27571801200564	6.76939639882875	6.91580574815009	6.98365955277381	7.02499853530451	7.00499020882812	7.02047482267507	7.0773011950059	7.11466365644635	7.12467249393628	7.07133398918795	6.89801658527944	6.92858046874898	6.86810395110009	7.26980561189665	7.28434680959512	6.91894620145234	7.0960447106709	7.04794140201375	6.77601404589013	6.93892677733391	6.74198986157554	6.81160557238053	6.84929070866971	6.82511645139969	7.19037209168573	7.0418284528889	6.93144691316073	ILMN_1735471	ACHE	ILMN_1735471	ACHE	Gene
10.3181840706375	10.3213461985468	10.1221021451198	10.5165898609859	10.2655601055712	10.1214577257671	10.0042987202951	9.95147257214733	9.9360001577013	10.3929745003025	10.5854651109003	10.5106014650894	10.3130891455827	10.3980210769198	10.1854415367012	9.94115201195516	9.68053359988063	9.92865926738462	10.1249168610977	10.4891385003324	10.1925528163236	10.4609989306381	10.1772235130582	10.2849150117264	9.98947497346787	9.76767602205058	9.69584299913651	10.1469904337827	10.4362157853792	10.3485552909221	10.199509751288	10.3041640008572	10.3265314386186	10.0627716941646	9.94460119842644	10.1392128945583	ILMN_1699636	ACIN1	ILMN_1699636	ACIN1	Gene
12.7116788312493	13.1170917883582	12.7653963058507	11.95574110999	12.1706643948134	12.0042535928892	12.528869958205	12.6506870625804	12.4621178503	11.9884713671501	11.8533622156294	12.0003572808901	11.9541108239713	11.9040647836381	11.9161063714932	12.4671768438379	12.3414292065638	12.2719196170547	12.7749023964057	12.8755904826626	12.9076038083795	11.9411514269333	11.7314754158138	12.0396180874217	12.6742938044398	12.2921415537679	12.5392712335267	12.0133998861154	12.075481862474	12.0766451772555	12.052364862762	11.6189973109767	12.1659784809676	12.3201522787618	12.3457288917401	12.2095424768208	ILMN_2371379	ACLY	ILMN_2371379	ACLY	Gene
12.528869958205	12.3393086781398	12.1281305384694	11.5210545405561	11.5550025855211	11.6363582964179	12.2895167702852	12.1361516955362	12.0687163094654	11.8314117763895	11.625236237344	11.6448987619602	11.2596007913029	11.1647822297018	11.4620886120802	11.6209632580603	11.5581574198311	11.6328931246575	12.2754511548631	12.4165734932934	12.3496358093248	11.1638340498741	11.2398829666736	11.5826303599777	12.0178283276745	12.3201522787618	12.1002980908124	11.6415014035048	11.548286988906	11.7292800082661	11.1834305275856	11.3140358393371	11.4954167008225	11.7446417282892	11.7140015560664	11.4906307332697	ILMN_1749014	ACLY	ILMN_1749014	ACLY	Gene
7.44121375117682	7.50631663001258	7.4276686152675	7.49758492345467	7.61190545462326	7.65386257589966	7.34031852122567	7.51441376728398	7.44940525295509	7.69378799592512	7.51893143846115	7.69639279370452	7.22336722454925	7.47931592606077	7.47392836892715	7.33271113462653	7.37156086658008	7.22076548109472	7.52168101631021	7.55927186532841	7.5481220260665	7.67186871262605	7.47539160679692	7.43863807980911	7.60803785163767	7.52849184311939	7.59302255681484	7.70661628819497	7.69153890452416	7.61012076342623	7.27890277236597	7.38824850652457	7.41776466485635	7.27346387865362	7.32650996377687	7.56110598611028	ILMN_1727091	ACMSD	ILMN_1727091	ACMSD	Gene
9.53467681363614	9.37566192793527	9.63547073756378	9.25851887814789	9.02457289746051	9.01048778757768	8.9206568650696	8.49984815764513	8.93435748694958	9.17455413916893	9.11442794472813	8.98677507931831	8.60503882656298	8.71663507428413	8.39493440145224	8.32177941667706	8.31704627187756	8.63451571784629	9.33516659317055	9.24500437412991	9.44205784338727	9.05940761822291	9.04136063722453	9.07261669143623	8.66019611208671	8.57183637679655	8.77061619046171	9.03224513952616	8.83034417988691	9.16089088519071	8.49341379236303	8.51677808812357	8.53867735671943	8.4064559053706	8.3257535800127	8.2169556715976	ILMN_1771348	ACN9	ILMN_1771348	ACN9	Gene
11.0350754695879	10.5966438591	10.8047285339675	10.5278296989176	10.4226157650592	10.3843660561815	9.95665719019011	10.1052780421332	9.83135238618697	10.4090432893605	10.7083362088804	10.366077377544	10.1651816585538	10.129962790977	10.0663544649123	9.80747303717241	10.2264911902632	10.2738790944781	10.6500366436751	10.5939661672852	10.8846836049109	10.7401463463017	10.7739634577196	10.5152135975277	9.99723573838513	10.3346983941241	10.2440140285317	10.7601344278329	10.7438740721336	10.6957229977445	10.3137136757216	9.99349289629124	10.0140011620573	9.99671638086229	10.0227457829762	10.3184453231825	ILMN_2134039	ACN9	ILMN_2134039	ACN9	Gene
11.1520969585736	11.2173072442683	10.9972902288475	10.980016574652	11.0317753542454	11.1438537232515	11.4265440012737	11.3765936707633	11.5875200044673	10.7976791484235	10.8061442214117	10.7726747381319	10.7487762486806	10.6260687679593	10.4919877205812	10.2545593649168	10.3087216954686	10.3317420210426	11.2341046595797	11.0952383183069	11.188308017993	10.9194227473641	10.8591403802357	10.9657998761998	11.343957163974	11.3343461804294	11.6708480229299	10.8475148684412	10.8690872162684	10.8635132104902	10.7438740721336	10.8533828936121	10.5348869373872	10.360990946049	10.5513275206366	10.501221692074	ILMN_1750800	ACO1	ILMN_1750800	ACO1	Gene
8.32515356691419	8.26241644094114	8.26818746938262	8.90029657956874	8.7703748506061	8.84967666647698	8.43996416606082	8.72925411616128	8.91612357578554	9.18563828182425	9.1291887101628	9.04436581972907	8.88692485290676	8.83568683428517	9.02219995138227	8.88773918720694	8.78625643757563	8.58719719544463	8.64978293367223	8.35947219015832	8.61083554396536	8.25353569518259	8.65675222696115	8.92839156858262	8.63699390872705	8.65808735438477	8.50544383384111	9.07606914101773	8.95329815003674	9.05954040338356	8.72538936980798	8.87051983674498	9.06064929713232	8.82287797088205	8.87993743798878	8.80406052257082	ILMN_1654861	ACO2	ILMN_1654861	ACO2	Gene
6.72249424245888	6.86460249211034	6.75620427721229	6.7317641882364	6.9670006878875	6.84418309439142	6.96503930418873	6.94364544654369	6.85848482030234	7.06320261910096	7.16566910170305	6.72669020230867	7.04858843264696	7.04406747043938	7.03891320838748	6.94244440658284	6.72850530266053	6.97043907167637	6.78362674616859	6.85851859390715	6.74026838822263	6.59193184385105	6.90206495131372	6.72445821943292	6.90596919674318	6.74057063345423	7.11162304536639	6.90938195258668	7.00054457923343	7.00483205550457	7.05166975418575	7.02093854961508	6.69724604422674	6.6749022417546	7.12776931275062	6.99585026164294	ILMN_2121389	ACOT1	ILMN_2121389	ACOT1	Gene
7.64394179015125	7.44343312467669	8.00157265667158	7.38139108695882	7.21028538881	7.08022519164963	7.53653379988404	7.55084331454178	7.54480846976075	6.78082750713074	7.13891888306589	7.29375270928793	7.15236501797389	7.32258729064518	6.98590113778599	7.25806314949419	7.22882138563505	7.24454497110403	7.62488943707396	7.35609992674976	7.62550963024402	7.24785477271025	6.93469003861338	7.21189625879159	7.65143422324599	7.50155171984816	7.62890901824201	7.42058294403396	6.7749032885627	7.05970611795956	7.36023065972274	7.10297387568209	7.20084465173498	7.36656150372698	7.20062762895152	7.19567410676486	ILMN_1715543	ACOT1	ILMN_1715543	ACOT1	Gene
7.61380183013021	7.63271111771117	7.56840538346539	8.2581027494802	8.54285745823358	8.72643914956433	7.58974542178433	7.51244195290261	7.72105833687359	7.43164165437876	7.11982502462784	7.13371568589621	7.14064984760217	6.84873444676939	7.15540199814066	7.06768793338913	6.96791313956548	6.95212885440035	7.61488063435257	7.57301441539366	7.45471485298444	8.41879239563405	8.34902724342566	8.52028834570132	7.71683592060392	7.56832012977068	7.30726140406103	7.32011130834827	7.15623728536889	7.17573566218126	6.96970439454905	7.04146429284786	7.09371300852872	7.04149316837953	7.12776931275062	6.87280286332857	ILMN_1739594	ACOT11	ILMN_1739594	ACOT11	Gene
6.93530182110423	6.87476337698491	6.91371187047338	7.0508721160654	7.17673493178201	7.06218498632471	6.86206324332442	6.929518596567	7.17799610809153	6.90656877846415	6.91055934846575	6.67621396532012	6.84894205267387	7.02445118786823	6.88978198099816	6.76237172311801	6.80628823635555	6.88555991997352	7.15021698639181	6.9019295826439	6.99910821861408	6.89373234070429	6.92619906989138	6.96479999274253	6.75060056660415	6.93364101755886	6.92843127351329	6.90293315208575	7.19037209168573	7.15472737942482	6.66640982961892	6.91345046564269	6.82877945945474	6.87095676743215	6.90773150262946	6.82620985625466	ILMN_2353978	ACOT11	ILMN_2353978	ACOT11	Gene
6.84526080660262	6.86027916298006	6.98860628379589	6.84550323194881	6.7981816329934	7.06116980124617	6.81586979513539	7.13907358605522	7.05543648265963	7.24372827970478	6.92816977021851	6.84567885124042	6.64637226393133	6.82762130247938	7.15748086644239	6.74646529450611	6.76594093849465	6.80914516103912	7.04025178643448	6.96904488320205	6.97555108907998	6.83148800183342	6.81561954446872	6.70556612196134	6.89116157068448	6.7746208914515	6.96877283921202	6.82354169054995	7.10196126540194	6.85396089549967	7.03079755253198	7.15261316357949	6.84699693895255	6.91140567583707	6.86394901915618	6.90039408979964	ILMN_1785474	ACOT12	ILMN_1785474	ACOT12	Gene
6.96312189344082	6.92346595604707	6.85316702817267	6.7862021619145	6.8507431636018	6.96225811171785	6.76825508954528	6.93638339912714	6.88362923456866	6.76939639882875	6.76836442637835	6.78941940667735	6.7493705958657	7.01035875977693	6.978598451112	6.75836715925978	6.89625709658192	6.65906211337532	6.64373329058709	6.63360805322853	6.87667023542704	6.88220671569254	6.70156010311547	6.90480102724323	6.79061444048557	6.84411061720922	6.95956399235391	6.7899333875398	6.99588133947486	6.72211048039092	6.73939236410864	6.92797454710045	6.75434785707778	6.72091519092426	6.69288741355261	7.06278058981485	ILMN_2188959	ACOT2	ILMN_2188959	ACOT2	Gene
7.59437429572119	7.43863807980911	7.36377939131135	7.20495806358294	7.02191943617304	7.00393466944388	7.57192971821273	7.24905470907428	7.56081025492076	7.19863733693187	7.08469692177558	7.15283763458726	7.11982502462784	7.23727404819887	7.19303743686782	7.19556247932589	7.00604933157153	7.02725017559175	7.357865552513	7.4556631015426	7.48405487428933	6.91927546204129	7.14299973921365	7.1191338846849	7.28832530006621	7.36561344399481	7.47948856465931	7.20181998113971	7.07440404798873	6.94646523521595	7.09044373521826	7.1052643846848	7.19158693313759	7.14201323109232	7.21574181541108	7.15110949521145	ILMN_1716237	ACOT2	ILMN_1716237	ACOT2	Gene
8.093700234553	7.68721057847497	7.8045844045687	7.36907328867884	7.39863272728955	7.42604869818905	7.2799274117218	7.16517411278342	7.00203542321512	6.93865520941145	6.87391208035639	7.04464151345316	7.07446553061441	7.09025586653316	6.98274006444346	7.06691501589231	6.90293315208575	6.99898260388396	7.9979933443359	7.89839188475167	7.77815479040803	7.1966631612201	7.61463703358332	7.45816561271981	7.24462375346453	7.34684159609514	7.43292956474056	7.03432340498431	7.10784755185322	7.08052741308837	7.1529212256377	7.03973474253141	7.0511760275505	6.89048701811171	6.99895167175047	7.17313080137662	ILMN_1764321	ACOT4	ILMN_1764321	ACOT4	Gene
6.90576881438724	6.95758969731283	6.67513225653073	6.72869106818792	6.81661848957248	6.87609339844395	6.78768685773089	6.81440973162604	6.80216584471087	6.85586425783654	6.69750311318752	6.96228909344513	6.76527993665802	6.81533783882166	6.9253456968136	6.93053028489269	6.74318599413415	6.66822163725827	6.86103201558614	6.87220342504863	6.74449358455771	6.8668015573674	6.77603100520652	6.82550019357482	6.73952683463734	6.9594977473115	6.75960712636491	6.80539004387169	6.81153442883941	6.84998307711225	6.88532068153582	6.97050164000879	6.77906050230847	6.8453318174585	6.78663471138234	6.94932164851661	ILMN_2156699	ACOT6	ILMN_2156699	ACOT6	Gene
7.30833946673945	6.65103978789318	7.04615158028137	6.95840725462805	6.90673485358923	6.94032631417773	7.23419318594479	6.82877945945474	6.89848456365617	6.77486692037594	6.6650320620414	6.93635029308457	6.94055676932482	7.12273387921205	7.13190985496127	8.0295601652882	7.61686615663987	7.98025538044699	6.91225410505163	6.8874498410926	6.95370645365683	6.85278638804806	7.1466960363565	6.83478698463078	6.57452298224606	6.70037163733323	6.67421655394046	6.96628553723118	6.85226949830272	6.84741476802663	7.25061598375155	7.05759236768633	7.15532018377958	7.9573107431978	7.97118978063418	7.95454020115606	ILMN_1788078	ACOT7	ILMN_1788078	ACOT7	Gene
6.84037985295811	6.81519543054472	6.67278703607067	6.71641149144033	6.96839471720913	6.65253489499155	6.85800585173256	6.66574181704394	6.76102573480278	6.929518596567	7.03800467833143	7.00088184192052	6.82269375478815	6.78601913015804	6.71194944760542	6.98983183161875	6.95025893607422	6.94218755847252	6.58446038502403	6.580292229311	6.79901105037737	6.6974006580167	6.81067641903392	6.91303286778962	6.6522323731666	6.96773327234076	6.7836993126964	6.79721367634643	6.80356681771906	7.23430607475874	6.75487042869383	6.95686284535939	6.90470060754172	6.73513306771539	6.86086112983624	6.86748544046235	ILMN_1784756	ACOT7	ILMN_1784756	ACOT7	Gene
6.99676400799503	6.89650719525506	7.02636588762953	6.85982679107994	6.71637377392014	7.14027897978442	7.0402809148281	6.89791614097032	6.88903989615947	6.87839998504032	7.03389753500261	6.7694703179085	6.82028379832401	6.99829741352424	6.89099201699532	6.74765815415399	7.07470760039106	6.80810983683356	7.10558821612231	6.72665368762528	6.98938801870076	6.96596352793015	6.77869612459271	6.8888554624059	6.95212885440035	7.1005711390421	7.02161067126476	6.98158844428695	6.97215412293517	6.97466625882042	6.71366636705876	7.00499020882812	6.81831817348007	7.07163166850596	7.02514020774525	6.82001943320758	ILMN_1728883	ACOT7	ILMN_1728883	ACOT7	Gene
11.968902088994	12.2024793428734	12.1890244489146	11.6434913406988	11.6013975615023	11.7388796182193	11.3466785089246	11.4748430132577	11.1118283039822	11.1602481136758	11.1118283039822	11.0040951641488	10.3424057920787	10.1563463053896	10.3278020316324	11.6879034702911	11.5875200044673	11.5135105175088	12.3691942539844	12.2556972125565	12.2942352003607	11.5002175013172	11.5860957448467	11.6888831977498	11.5432883934999	11.3780598866985	11.1663767178477	11.2284254814245	11.1325617000164	11.1907194563424	10.2970180633672	10.2874007799505	10.3414595292016	11.4246797778423	11.6630821927877	11.5577393808656	ILMN_1740265	ACOT7	ILMN_1740265	ACOT7	Gene
6.93351225900667	6.83355904948667	7.1058305082587	6.84432409271916	6.97671240137197	6.87025941719035	6.82927240618766	7.11967947857481	7.2494065645971	7.04367203598282	6.87281993826025	6.57349725822062	6.95136914212182	6.74896344121236	6.64840845541771	6.73733128813003	6.74629618975418	6.8550841827653	7.30456094926284	6.83373313822476	6.80574856555952	7.20491824850779	6.87162829044464	6.60551316088307	7.0693769166219	6.813983651253	6.85958408472712	6.82210996177963	6.94910690842653	6.92409248032709	7.00244170830194	6.65775382948938	6.77906050230847	6.79524612918889	6.92550773789512	6.90461716318708	ILMN_2252621	ACOT7	ILMN_2252621	ACOT7	Gene
11.1716102920945	10.7119944342429	10.9625549897984	10.1836740236343	10.198311542137	10.0498640026238	9.94653641920064	9.76232263932579	9.67682568201719	9.5503224263235	9.51827326952703	9.53602445696684	8.70150732355473	8.85034647885403	8.87878116457581	10.0680862294486	10.0520408602012	9.98229915986445	10.7925410198707	10.6894982070671	10.8831484703006	10.0516309075667	9.8100083111325	10.1113935962318	9.90037082752119	9.62515310848298	9.78718901969965	9.54953267996356	9.65935739707146	9.51880129367156	8.84674333279138	8.74151033562663	8.73565590989437	10.4048234638004	10.2087846645905	10.117399209064	ILMN_2332250	ACOT7	ILMN_2332250	ACOT7	Gene
6.83800613500838	6.80696395922123	7.05270843687733	7.04101380762157	6.92839925204754	6.66238557793595	6.7811140010809	6.7774373213004	6.81082010178816	6.70790011624292	6.84310130754221	6.87329424189532	6.92491344620609	6.80932431320412	6.61494628653047	6.82856613142945	6.86888564177444	6.8183362496483	6.85872502092412	7.01413461122591	6.83905344759393	6.80114340362154	6.98470413543593	6.8646867759314	6.76715413286866	6.91029288780398	6.88873643491	6.66100259789896	6.73396912878531	6.87438729477233	6.66786896811318	6.84929070866971	6.72381853215425	6.79004398579078	6.6546003929119	6.76814657723682	ILMN_1719178	ACOT7	ILMN_1719178	ACOT7	Gene
7.92422500872909	7.55060275338237	7.5818231546601	6.97244099580391	7.69435566563274	7.04194579462648	7.81919606706203	8.12374324133132	7.82128150640508	7.35250376178374	7.11105539189196	7.55096199753663	7.49670396189607	7.47706882104607	7.3695856359798	7.370650624866	7.36646950890269	7.3762046623435	7.81927237510055	7.75538129253009	7.84800746052895	7.4378717599331	7.36953754114112	7.34539320630333	7.79773890071834	7.67941325414244	7.84349277008714	7.34126877886792	7.21911728291141	7.33581954570191	7.30983496377282	7.34992918624852	7.53391430479784	7.53817285862633	7.43539161762939	7.48606382600331	ILMN_1679600	ACOT8	ILMN_1679600	ACOT8	Gene
8.27767045492408	8.62433437850661	8.51890832942954	8.34662983096084	7.94574570075877	8.5105842959009	8.12691440481843	8.01910931666258	8.13267488520055	7.56624811385393	7.64651903622979	7.33368095247126	7.33025408252944	7.39725035200531	7.40552509773452	7.5413875225396	7.64294975774557	7.50135679426324	8.26087078705356	8.55250551000356	8.76614813265247	8.10946844357391	8.48934292910974	8.30048110963786	8.14744419109021	7.94808777270007	7.95528640001045	7.47053965046411	7.45813182358424	7.4634050946843	7.27562952223073	7.5042833763241	7.41988075451808	7.54494996519728	7.51103983383258	7.49628054351897	ILMN_2367070	ACOT9	ILMN_2367070	ACOT9	Gene
9.73048141184275	9.75222235960638	9.68571802788696	9.41922644178693	9.17137729404206	9.36732539820153	9.31930296140884	8.99088580414067	9.14011057261376	8.49062757387956	8.16091924818586	8.12944263100128	8.20498109657308	8.26742137760059	7.8562302653009	8.25941139006741	8.34219888237421	8.4486100210943	9.71145828135508	9.58099151024793	10.1084246988103	9.17713945452874	9.343862906029	9.32137575424779	9.24146733783716	9.13350316025242	9.18521785778079	8.50746562572768	8.33512383070343	8.01081228629483	8.19051841987375	8.28299110346319	7.89915157039785	8.16893082265334	8.33251148320322	8.3600871397413	ILMN_1658995	ACOT9	ILMN_1658995	ACOT9	Gene
7.80471792649482	7.90167437296807	7.62568458778521	8.29230810875196	8.52316197458587	8.39851026901883	8.81083509327796	9.02747764414414	8.7164982546527	7.90138618591396	7.68570649816481	7.48025636838231	7.77992188799404	8.1654182637451	7.94790927523721	7.78985297109232	8.14900247002269	8.08989409011654	7.9223976164438	7.8220020381539	7.74466092685315	8.3467591267685	8.61182613252298	8.48753528996076	8.72104722462262	9.05940761822291	8.72017903982745	7.74181350645123	7.64340579599157	7.67750476381056	7.7524664559317	7.92728383433018	8.15697357788597	8.06271977710784	8.17758120724025	7.89138335369967	ILMN_1750158	ACOX1	ILMN_1750158	ACOX1	Gene
7.01957954063201	6.9838158230899	6.65961788022277	7.13267005133314	7.24353059947224	7.05303838920807	7.08231686535617	7.09965705093666	7.09722972278505	6.9215531370379	6.76836442637835	6.9874739813624	6.9238811766012	7.12710229746279	6.96075203828971	6.77162704034627	7.08768222831889	6.86841299780992	7.00340643287759	6.8795058642711	6.85541523661474	6.9968876417735	6.96128965090855	7.0534076615191	6.81780828926787	6.98312536861436	6.90082788166975	6.74851665988797	6.83004353309105	6.7987967905143	7.04456471784073	6.92688791419904	6.94032631417773	6.86539366978293	6.90256432100245	6.85371796418167	ILMN_1668839	ACOX1	ILMN_1668839	ACOX1	Gene
6.82391365509753	6.70897072863691	6.81913398765884	6.86480945084499	6.81224449359066	6.96563917393657	6.85944960755027	6.88166319123058	6.84278963608176	6.69234067545723	6.59072224014783	6.66044871825409	6.84201842343641	6.93990394568077	6.7746208914515	6.70452125336518	6.8038146016953	7.0508721160654	6.79090158259224	6.84411061720922	6.97453697576097	6.77115232044049	6.81174640156566	6.83606710867096	7.04916513365567	7.08661243200497	6.97113413222028	6.67417586224443	6.92396437098229	6.84361945714301	6.85389104060148	6.73261226733822	7.00831129587085	6.94837954493943	6.94993071137922	6.96455975280579	ILMN_1765767	ACOX1	ILMN_1765767	ACOX1	Gene
7.4689335520045	7.30996129741023	7.74266304619867	7.67177497951491	7.34788243448154	7.6527221830228	7.78672433889796	7.40362066501294	7.72737047291841	9.3102675960634	9.37404548047502	9.17021718869977	8.59318416359847	8.38584426278089	8.67697462298024	7.67044657659866	7.51932515344125	7.52421546589463	7.92633858440043	7.42791702759055	7.41149381315413	7.46916439318129	7.45183194002351	7.72277957907449	7.71229203690606	7.8792167019074	7.75616971200757	9.38011185210479	9.35148619515529	9.38926180775761	8.78942380774061	8.38823231046263	8.6980835170412	7.56234676597252	7.44896836458544	7.52416210902773	ILMN_1685703	ACOX2	ILMN_1685703	ACOX2	Gene
8.21745179881855	8.2694159885124	8.23745173581413	9.57632390448434	9.52468130673507	9.52187825058684	11.3847166975615	11.7499968433598	11.7499968433598	8.48726108094113	8.68311541410372	8.69398107793398	8.24710616196956	8.34872143937154	8.44455484411581	8.65127236090717	8.45077253814993	8.33228186532101	8.34207250758898	8.39718262935635	8.40559387459456	9.68070929915712	9.81057128940626	9.72869688547598	11.4686440608061	11.5040743394607	11.7116663464352	8.52570939767511	8.50574460892292	8.64135581851781	8.3140373608065	8.34538085272262	8.38048762158171	8.68605562217937	8.61640598072222	8.57138321025598	ILMN_1743396	ACOX3	ILMN_1743396	ACOX3	Gene
6.90780211947399	6.69005841838343	6.83082111183242	6.75406018559069	7.13960844325583	6.93393318859434	7.03258474153164	7.07525113689858	6.86546630260791	6.96132020741956	6.95280498284326	6.8874498410926	6.85251021884346	7.08854780354018	6.95300121703174	6.80721245303605	6.8284955337244	6.66463514375323	6.92895299787867	7.09964273337183	6.70152191839391	6.94220349281222	6.80125253920839	7.00561299431623	6.89374966662938	6.96475024905549	6.82249713106308	6.60395044750927	6.77782434845492	7.04867685053684	6.76061806383622	6.6522323731666	6.67556479592946	7.02654868226619	6.86086112983624	6.78060381965356	ILMN_1743680	ACOXL	ILMN_1743680	ACOXL	Gene
10.8660300623967	10.95963532552	10.8702809873929	10.8001012712772	10.6066314960891	10.6572709810114	10.5854651109003	10.4880254139156	10.4914695555097	11.0272833041351	11.0685316618198	11.1801714999695	11.1299762840031	10.9546729706581	11.0846520191767	10.776085592265	10.7713068619427	10.9155296032031	10.8378989114168	10.95963532552	10.9730798066473	10.5673717901078	10.5042931025656	10.6544081070374	10.5438781871754	10.4098334777411	10.4516312292684	10.8970297952205	10.9866739969441	11.2822879326209	10.954367340444	11.06765558185	10.9848999205085	10.7479649364323	10.9176516110243	10.9986595824624	ILMN_1669633	ACP1	ILMN_1669633	ACP1	Gene
12.4202050240317	12.160155732346	12.088710506238	12.1083843953779	12.0334420572983	11.9873735887001	11.9525046184449	12.0918162605646	12.1789529623916	12.3182678967327	12.2754511548631	12.222455115423	11.8922488728471	11.8470522764516	11.6790224996975	11.5135105175088	11.752033613339	11.8793419919674	12.0709734439826	12.2316399492843	12.1718787873286	11.9859406740319	12.0042535928892	11.9821130975701	11.95574110999	11.9028055419535	12.0161238379682	12.2702604984332	12.1214212459835	12.1858201816137	11.7089934430309	11.976197079348	11.8546042662812	11.6415014035048	11.7040629089678	11.4893058761708	ILMN_2344956	ACP1	ILMN_2344956	ACP1	Gene
7.80417116248585	7.45901883194051	7.48584091452866	7.94539393443074	8.17152468693519	8.22889500061969	8.27841763764867	8.3638339529442	8.29679954739009	8.26087078705356	8.18185755879426	7.91613039663374	8.60903487318821	8.42693020727282	8.36550832980259	8.57685101166486	8.87429718947688	8.55223245270446	7.75597105469809	7.68344147752096	7.79466854017439	8.17073305687537	8.31862603089042	7.79243736614338	8.32874055157442	8.28955657346899	8.02082263535509	7.8737426534129	7.94180729533995	7.90953221701295	8.40545855153203	8.77280022327749	8.5315762543453	8.8947894383419	8.63485542986876	9.02642623748376	ILMN_2104830	ACP2	ILMN_2104830	ACP2	Gene
7.08692521097829	7.31349774284644	7.14410939611433	7.07851180292655	6.95212885440035	7.03812945014022	6.900661588568	7.11337268996714	7.07980447846536	6.90520032720469	6.66915008297929	6.80087706953636	7.02219447178165	6.75988288415567	6.93959621142619	6.88055927693958	6.73685903703707	6.95377170532836	7.35980102154795	7.11777556646935	7.20059847299371	7.40230584809893	7.19928876594561	7.04739837994077	7.07446553061441	7.11758963132042	7.10566316968425	6.87530944896692	7.01317823829566	6.95438352715927	7.00007338182428	6.90526575608875	6.86854823422283	6.86834648295076	6.96573594473911	6.85939896856676	ILMN_2078599	ACP5	ILMN_2078599	ACP5	Gene
7.86644285661251	8.25763846902058	8.05762234441678	7.71861759639614	7.54429104571636	7.54337324462852	7.66165333167124	7.69616523758792	7.92291780130569	7.70975576846016	7.83792475105999	7.94033235623204	7.73663828582773	7.53590076373337	7.77194585798282	7.94073542461359	7.57482307180508	7.71527368292984	8.17109919899236	7.89707143059421	8.27231294894974	7.86477544594396	7.71852775840166	7.49829225043159	7.52162804273137	7.65371228898277	7.88993913919193	7.92009433116027	7.68332625720707	7.542977803657	7.82995187806417	7.68069380431544	7.27184699575262	7.80181945174414	7.85366029388566	7.81835301657847	ILMN_2234343	ACP6	ILMN_2234343	ACP6	Gene
8.01841580210948	8.04825431709496	7.81682030451494	8.2502937746142	8.05579431211146	8.20937157175537	8.904931221455	9.06034848078289	8.86860075901954	9.17137729404206	9.14420499642823	9.0610634849566	8.47748141435207	8.4735768300752	8.4469219919124	8.35746358788241	8.17459808572191	8.26825883037411	7.78295216802186	8.11909734625731	8.14268801261097	8.26783669150853	8.13658896994935	8.19274585414365	8.95836400140163	8.79802411207445	8.94172553830361	9.12155334940603	9.06684869699007	9.18499118107464	8.4590289666598	8.51423477660183	8.60790878617301	8.14877786127455	8.31326343255837	8.258749017664	ILMN_1706598	ACPL2	ILMN_1706598	ACPL2	Gene
8.20208315516133	8.26087078705356	7.9766718161173	8.38319902671109	8.19073616179634	8.47984925097449	8.89980686147883	9.046041400708	9.12381351293352	9.30805803777761	9.23799496525701	9.23491855825286	8.62156473840942	8.61030197570646	8.43715937429048	8.28077411803146	8.29778402206981	8.21912269466111	8.10487093243097	8.12956489093248	8.26768520181704	8.27829945387627	7.96127015193582	7.97490698497874	8.85857203109282	8.94027330307812	8.95101727174242	9.14885094755791	9.25793159323327	9.2470659445173	8.60452224420018	8.55601073616326	8.67476932454217	8.53957839815458	8.30839008272826	8.28607904715863	ILMN_2306955	ACPL2	ILMN_2306955	ACPL2	Gene
6.88576354529665	7.04261588198247	6.98419485459119	6.79492679596892	6.95074184176966	6.75858905422598	7.92485353608694	7.84944375147413	7.55935512105227	7.42517640753364	7.48631360070324	7.41985995727476	7.02923938281386	7.12076649672157	7.11902126994503	6.95412879297447	7.11243704548979	7.07192610945669	6.98075206872986	7.03457022441452	6.95962756539364	6.71507698524516	6.85026268394754	6.90359720919925	7.85394142284401	7.73588082576669	7.78537281111572	7.61867081557781	7.84230971937015	7.63609883992521	7.10376317287349	7.03051719026177	7.11291263049908	7.00936828750926	7.08445898661598	7.11829019808492	ILMN_1758323	ACPP	ILMN_1758323	ACPP	Gene
7.35014808947875	7.27902205013311	7.43600500165683	7.40739254610722	7.60347101530058	7.45910936159846	7.50056056435116	7.32370473366599	7.77900591024946	7.53607227362385	7.77253171153119	7.77948827912871	7.40230584809893	7.29939900403851	7.2807003893729	7.47812218621404	7.34269615361383	7.38669548012055	7.53038560858796	7.81172785968449	7.44610757980192	7.76455682477274	7.4556631015426	7.64685282997701	7.44339916064492	7.4528212749903	7.47618817303923	7.45203838770644	7.36808137233661	7.52511919862625	7.50793151297816	7.35623138162053	7.30227622364736	7.2333051733201	7.33115720969719	7.12908042476547	ILMN_1728331	ACPT	ILMN_1728331	ACPT	Gene
6.65199374936237	7.05357409101649	6.74583725165113	6.77944263128854	6.90546850848349	7.20398886175361	6.77111577245597	6.76825508954528	6.8121739595881	6.81181816092246	6.84037985295811	6.77521245705359	6.95651138928508	6.87663596876207	6.72625519935418	6.8507431636018	6.75047121231272	6.79339439867937	6.73144733851879	6.88342619516014	7.42470496709084	6.82026610522695	7.09475785977884	7.03374895478934	6.96666296141534	6.85371796418167	6.64952885800152	6.85503255634886	6.64070104852654	6.71815959848383	6.72150791388011	6.72566816660364	6.86209670876456	6.67368663471794	6.93367298793331	6.77563431442558	ILMN_2351906	ACPT	ILMN_2351906	ACPT	Gene
6.97567979825547	6.88765694899337	6.77015977908274	7.0346920700736	6.88144177379324	7.18066672500757	7.02271370465836	7.02578049515716	6.96543636918052	7.12273387921205	6.9465657166712	6.81113657983015	7.15974098608826	7.06104658600159	7.02906707508841	6.77685389791936	7.06590778492604	6.91231914363529	6.93246298286843	6.86741705052061	7.04967469071575	6.99562067053075	6.95196821078668	6.67834334200096	7.09851057334882	7.02826142383058	7.11373507177088	6.86460249211034	6.92396437098229	6.83334826292336	6.75339004187492	6.82426627526156	6.83278607248277	7.19245941378214	6.72324913881259	6.72973087912724	ILMN_1705637	ACR	ILMN_1705637	ACR	Gene
6.96071981081532	6.90206495131372	6.82976391868984	6.85454706660688	6.85613894698542	6.80463761067185	6.78264063060708	7.19985662099961	7.01064223094308	6.85458189917078	6.76340223343987	6.670938685626	6.84320711335726	7.22360170597979	6.82758597866727	6.97485873843644	6.79482036775473	6.84908484090425	6.77473614901779	7.08086378182078	6.89909146418135	7.02176688446163	6.80936192452762	6.84271721582525	6.71347277487369	6.89670706646437	6.99491191604081	6.80539004387169	7.05646883326274	6.92540879595673	7.09153903267463	6.92033153639739	7.03131039526108	6.79524612918889	6.74097871642847	6.86065576108737	ILMN_1784203	ACRBP	ILMN_1784203	ACRBP	Gene
7.37305957837345	7.31661578667763	7.31556947949521	7.61150806007911	7.59081068154883	7.43504611600153	7.64899320105056	7.54548410824891	7.52889124376728	7.28832530006621	7.65217050996745	7.87160570187974	7.40813967490445	7.53590076373337	7.40220792408642	7.59802683741866	7.60458800211259	7.61190545462326	7.30335302850214	7.53835583040578	7.19413054568747	7.54630719605303	7.70043229110658	7.39624239744603	7.76176423861953	7.73077747187905	7.7214799421798	7.75647120469567	7.60852316765475	7.44451386024501	7.52698779783616	7.46402578061642	7.36702749721913	7.44455751010943	7.70063339634405	7.49454101727248	ILMN_1666690	ACRC	ILMN_1666690	ACRC	Gene
6.78082750713074	6.74434325335026	6.83798782762371	6.69875251714603	7.0137315816301	6.95972318050219	6.84086932340443	6.80356681771906	6.86416125982981	6.85164766750282	6.95141772229288	7.01499507387077	6.77762301825714	6.79184664142008	6.92937099183738	6.83791704261009	7.04264787788217	6.87128385124265	6.76943502520499	6.79649087350764	6.77947875104065	6.84313635333566	6.94276781773687	7.02039727396998	6.87537621489348	6.92333222476407	6.85832886640233	6.90553546789402	7.08491057246137	7.13963724266507	6.92631492757222	6.91920914830363	6.98612007036532	6.8097837090462	7.03757909006527	6.9857072342494	ILMN_1654468	ACRV1	ILMN_1654468	ACRV1	Gene
6.73099239122882	6.86250840288831	6.62855613739948	6.69875251714603	6.71324947526782	6.71130233857591	6.89193378545731	6.66574181704394	6.67633237206639	6.76321672827722	7.10989693217517	7.10376317287349	6.79325284891027	6.8983192504327	6.76446950834757	6.74262690036036	6.7811140010809	6.96596352793015	6.87566402335859	6.83499634564585	6.84550323194881	7.03712658212195	6.95196821078668	6.82129611525252	7.01770639012578	6.68691346142377	6.80378138589378	6.99522739479898	6.88173226370047	6.90076083764534	6.74814534986805	6.79193303487376	7.04965958522606	6.7912264240444	6.99698186211719	6.83078466356956	ILMN_2320277	ACRV1	ILMN_2320277	ACRV1	Gene
7.29677350534071	7.16485450856046	7.186438529924	6.95965905841077	7.17240639097222	7.35809181770106	7.18804091166812	7.08661243200497	7.13435759625741	7.12888029989296	7.02535773743504	7.02159525192493	6.94159550344229	7.06688466764228	6.85112730426165	6.84577977699874	7.02008622919843	7.20117666608168	7.39331943547844	7.12723085821488	7.73167219782109	6.95846803481886	6.9625412954711	6.72714698632736	6.83643130815808	6.95840725462805	6.98394190486291	6.92885366080417	7.04191367048669	6.94912272953364	6.91924119537631	6.78925775233303	6.95305258777895	6.91258260284493	7.11722839648126	7.00812652952706	ILMN_2227011	ACSBG1	ILMN_2227011	ACSBG1	Gene
6.76561045980255	6.79082940720295	6.74583725165113	6.69284833518554	6.88144177379324	6.83898394885846	6.8488375509655	6.82074914561394	6.89345030384695	6.88337489798275	6.8333124720288	6.92135854175475	7.11394817444097	7.00601633456493	7.13568702309858	6.8517500236796	6.95840725462805	6.77294398487142	6.7898227121312	7.06848809879474	7.21593880679871	6.66108137035068	6.73506073039928	6.69914385995218	6.9815228688196	6.63737089396352	6.82140270331064	6.94348911272638	6.64896828791831	6.95696008778598	7.04645286694211	7.09029669702521	7.12299283600236	6.97409537000093	6.87118084342399	6.91910706806928	ILMN_1730002	ACSBG2	ILMN_1730002	ACSBG2	Gene
6.8829517641753	7.00831129587085	7.10071419359122	7.4391982374593	7.11058306491857	7.22641759195051	6.90436779041286	6.9936914666491	6.91451277972184	6.78235467926637	6.98470413543593	6.88040610160066	7.09035366983376	6.88223976712719	7.08124135996873	7.06036696338389	7.03344504885842	6.99723121119569	7.05027237772085	6.98838401958874	7.13688492780487	7.17113029033299	7.01730506322374	6.98986168254173	7.01770639012578	6.8661306232397	6.89001572920328	6.93494840964458	7.07660788470555	6.92943654059783	6.9203658617633	7.04252486525969	7.17783119803923	7.12824152107913	7.03566419313111	7.11029629292281	ILMN_1716832	ACSF3	ILMN_1716832	ACSF3	Gene
7.53788252235426	7.70437421387229	7.40796940186308	6.97901265496349	7.0555259066629	7.01659936054745	7.85532585180958	7.43589178132997	7.78417913476136	7.7528626823951	7.54079388038884	7.73999243449462	10.3283908237001	10.2462515543958	10.3118584762184	9.17276015321628	9.37584491921897	9.33228334987235	7.72443888922548	7.68552044260528	7.70539328329841	7.05945558579992	6.90500194819927	7.20964755833628	7.69840670255984	7.81732658217989	7.8806706497201	7.60007674392619	7.5490253934308	7.46160446821229	10.0641490472741	9.97480559831465	10.0366430963368	9.20651394349696	9.26174959137424	9.33970960137206	ILMN_1684585	ACSL1	ILMN_1684585	ACSL1	Gene
10.5424866777162	10.9028573758876	10.6337969917026	9.97282178935443	10.0469812060387	10.2980896651224	9.74310138253327	9.74856453113063	9.75996715353325	9.19728665921706	9.22477643562329	9.40193088666019	9.81788444359433	9.80405735721686	9.97873839579441	9.88036330095888	9.98309923312392	10.0762311776039	10.6646827007312	10.9407788795308	10.7594005684267	10.1459850886941	9.93001828971409	10.2309204056035	9.65935739707146	9.77335856435914	9.63304366417776	9.43920126293107	9.35484524774019	9.52713567522329	9.89365438764743	9.88105572760475	9.9793082735371	9.91952494281164	10.0927801642094	9.96030625496839	ILMN_2360705	ACSL3	ILMN_2360705	ACSL3	Gene
7.21075297719294	7.44343312467669	7.03237724043501	7.01223326635914	7.10904407969923	7.41023473078823	6.90189452135211	7.15395475780595	7.01212639000938	7.05334977993006	6.93354390122091	7.14212621261749	7.03846317525194	7.08012503516621	6.95300121703174	7.19201898714429	6.81028531597341	6.95882642139492	7.0773011950059	7.24534483940695	7.42470496709084	6.96839471720913	6.94276781773687	7.15269528415371	6.8860994488173	6.91029288780398	6.92741379980313	6.93618824980383	6.80216584471087	7.09979016668473	6.85896879099007	6.92264445627825	7.13914288846895	6.87220342504863	7.02659643762408	6.97177418400354	ILMN_1654414	ACSL3	ILMN_1654414	ACSL3	Gene
8.71820388867303	8.92773047346654	8.75868233678686	8.26271877063792	8.51890832942954	8.45386473050347	8.34717825956444	8.41458257550248	8.28955657346899	7.95152477466062	7.96167391875442	8.03449908368322	7.67141925673976	7.58801835260703	7.78459468428856	7.82428556393699	7.78596395043331	7.97903704867328	8.84674333279138	8.8561012314936	8.77767369844504	8.31714269314664	8.5887262444894	8.53684240023562	8.31065128934494	8.46069219925005	8.30839008272826	7.90746079485067	7.87463197952066	8.11493378095177	7.84436482041117	7.74289430761668	7.83595692838654	7.69664383579614	7.90567363766145	8.02725577468659	ILMN_1666096	ACSL3	ILMN_1666096	ACSL3	Gene
6.85088365676944	7.08601769401586	7.36132960667533	7.28341379537122	6.94812302980624	7.09739367629666	6.79043523266854	7.02966280503399	6.71770866045427	6.61351777501924	7.01400720029228	6.89415603188937	6.93305366533893	6.83478698463078	6.8488375509655	6.78440985012215	7.02176688446163	6.89038428845497	6.86220226117311	7.03554490629247	6.88675890476637	6.96219372770237	7.00197369216948	6.91794999205126	6.89374966662938	6.92125979416612	6.96184190835919	7.23996642383936	7.18923353698071	7.17772297442926	6.82080038636696	6.75240191912391	6.74314887059074	6.94267088314199	6.98228837152126	6.83078466356956	ILMN_2391458	ACSL4	ILMN_2391458	ACSL4	Gene
8.76465198752691	8.80447225578578	8.78807156712917	8.99024422368797	9.11857892920282	8.71051249681445	8.76480326020764	8.62409792577461	8.55456160101521	8.63451571784629	8.63767519714091	8.59380275153803	8.45180273203183	8.45455147900514	8.42904214789408	8.29137441401901	8.17628876975254	8.19150518425455	8.77412150696386	8.72859467111395	8.94155115410883	8.78942380774061	9.16235596669906	9.01449580600519	8.48501475590292	8.21545142517577	8.64053042891024	8.55131740698564	8.56645466649381	8.56806244095089	8.10503028309604	8.11888565467115	8.46863062123782	8.2792709736019	8.26436730263334	8.52996283119845	ILMN_2285506	ACSL4	ILMN_2285506	ACSL4	Gene
6.87351802304121	6.81160557238053	6.60292653058264	6.82058633568261	6.69503340270879	6.96094704532471	6.83515335826627	6.76041526836169	6.83985709641664	7.00685251369134	6.68271550625823	6.81113657983015	6.63150702103186	6.79285682761417	6.54547946791366	6.79476665777048	6.9068337859888	6.79571822075701	6.78587659301179	6.70340619314911	6.65319007853023	6.9168231144739	6.66875736807427	6.70152191839391	6.78796944213614	6.78616594423264	6.98394190486291	6.67267115636202	6.85617539524828	6.74505512183739	6.73535957516322	6.9098970755476	6.99828189867165	6.87592091741718	6.74097871642847	6.97263008026485	ILMN_1691714	ACSL4	ILMN_1691714	ACSL4	Gene
10.1098114542545	9.95740581464395	9.97348802224676	9.35361907704601	9.30181553641867	9.49973420044647	9.35643611275544	9.49712139753181	9.5581429653983	8.44707891850285	8.77456851035797	8.70283870529619	8.54911302335182	8.41932384888054	8.72006264704314	9.0142745430719	9.07279141814631	8.95626012382628	9.69842933012365	9.82229400680387	10.172627583427	9.14528146854484	9.27784354439137	9.59885373530599	9.52138442606437	9.67533608662228	9.59391456778069	8.69196706779992	8.92011224733893	8.81975669722132	8.56448062740109	8.05696082078584	8.73273711084057	9.24146733783716	8.99561674389751	9.18476450436849	ILMN_1683598	ACSL4	ILMN_1683598	ACSL4	Gene
6.62673994409899	6.75698273098675	6.77847506376359	6.87619195737861	6.69338894372925	6.7045617125935	6.93514310458921	6.83530860788382	6.75383408450025	6.72127938035938	6.88024371553763	6.557470323416	6.76627549166015	6.8022387041144	6.71637377392014	6.76507892372133	6.79990973941803	6.7664951238564	6.80846465315606	6.67775893415812	6.84977424733527	6.60119608921467	6.88599924929967	6.70283317015903	6.87537621489348	6.74057063345423	6.64323037131616	6.67814930095414	6.63775198853851	6.81821136898752	6.81796542613732	6.76085809894563	6.61549866014828	6.74767741165775	6.98674596566371	6.75030084481717	ILMN_2370882	ACSL5	ILMN_2370882	ACSL5	Gene
6.81352776426986	6.68749590185209	6.96075203828971	6.75406018559069	6.90673485358923	6.89462359387546	7.07650418565726	7.08312434320953	6.72199430639999	6.76939639882875	6.89402052094612	6.82201835804766	6.88637036802859	6.8301153779042	6.88637036802859	6.72245620271968	6.82087172710328	6.89495968447391	6.85538326624029	6.89935664091949	6.80166469957618	7.05276983309501	6.71498264720503	6.63939788692813	6.92284017625948	6.89287958905575	6.96071981081532	6.76843947568808	7.06352368199486	6.87592091741718	6.59830579527706	7.15261316357949	7.02725017559175	6.87704496241023	6.66238557793595	6.78616594423264	ILMN_2273911	ACSL5	ILMN_2273911	ACSL5	Gene
6.78739970259063	6.79082940720295	6.98655660452393	6.71187386358124	6.94264123100431	6.71534406067101	6.90856257308165	6.60218095642087	6.83985709641664	6.87124818158098	6.79294643750885	6.7237806363006	6.70656207006214	6.72199430639999	6.67532749183379	6.87428369338067	6.85827844491413	6.87128385124265	6.93620468066258	6.81120704897352	6.82821319761808	6.78351426930443	6.86333471104713	6.84807547189542	6.87941995345601	6.8710085888024	6.84838755910963	7.02222552553156	6.81274120554581	6.72775008557045	6.93239642477405	6.60181560852106	6.6656816363288	6.89801658527944	6.73513306771539	6.8186768871147	ILMN_1807914	ACSL5	ILMN_1807914	ACSL5	Gene
6.70766568677226	6.74550152943804	6.84055672327213	6.75553746511619	6.8405043072342	6.90693457170522	6.68396004755005	6.89408921482361	6.90356453494647	6.98634039882031	6.71778434617448	6.6810375637381	6.73193337238882	6.73276477818771	6.55895785108115	6.80596817329204	6.73539455976801	6.97619106453339	6.88856407795292	6.94920738962156	6.73287723168139	6.71130233857591	6.65068266362837	6.63783262911945	6.81642233807242	6.67853910442873	6.90473317549333	6.9275468547064	6.70790011624292	6.87143658588687	6.80087706953636	6.62713875595581	6.70009864777842	6.76332658473592	6.99321837734877	6.78166265079204	ILMN_1678517	ACSL5	ILMN_1678517	ACSL5	Gene
6.86721132391782	6.99491191604081	6.90575136777653	6.90769717726355	6.84490696603261	6.92662860873635	6.74896344121236	6.89282637873817	6.89968760496888	6.78082750713074	6.66046900932532	6.86094631227623	6.86994825994127	6.74788565853783	6.94686016792077	7.04156662259332	7.01752006007896	7.04236812065911	6.83061108500426	6.95180918471172	6.66423974537881	7.00052908836979	6.77603100520652	6.96113336393458	6.95969131182278	6.79004398579078	6.69069245994729	6.71198934294196	6.93892677733391	6.8400528882713	6.8685139968331	6.84807547189542	6.92702284752229	6.95988433469381	7.10797955564769	6.91666620532052	ILMN_1705247	ACSL5	ILMN_1705247	ACSL5	Gene
7.01413461122591	6.817613831979	6.78601913015804	7.07741844557942	6.72748223327719	6.81856688877612	6.76063685186491	6.84880213349766	6.7593803228096	6.82400350347633	6.88271677536717	6.7132873227177	6.99064352482269	6.89264209887831	6.71755719109633	6.98665089710971	6.83691872165676	6.81122569711924	6.84244009738988	6.71873345362673	6.73287723168139	6.85404862792192	7.00502170184525	6.86594087536651	6.90310074150445	6.6948203683532	6.77784127911171	6.83516953705691	6.8685139968331	7.04061500104157	6.81160557238053	6.82560517501045	6.76825508954528	6.93555214627248	7.06691501589231	6.86971458536731	ILMN_1737418	ACSL6	ILMN_1737418	ACSL6	Gene
6.77261544230344	6.76448887754301	6.87734794819825	6.71034990003502	6.65422311058783	6.96935196348653	6.79904597400681	6.89791614097032	7.02850694057695	6.86854823422283	6.64337339526234	6.6466716495658	7.08403523350464	6.72846858725508	6.96075203828971	6.46113389024848	6.70908443925342	6.86000289052535	6.71793553041847	6.79429629788538	6.79207702475455	7.08735272947386	6.89495968447391	6.76037908338203	7.07576969907337	6.64952885800152	6.78768685773089	6.92619906989138	6.65195291913749	7.04461302083749	7.06872157474535	6.94724622462988	6.71290758626973	6.71967861963497	6.96821307921638	6.83558656996437	ILMN_2278242	ACSL6	ILMN_2278242	ACSL6	Gene
6.71027316501288	6.64405383757365	6.98075206872986	6.71886661971382	6.85209627815733	6.83639518840597	6.89909146418135	6.7529744676218	6.60209945520709	6.80062390252314	6.90776673327986	6.99810868071598	6.84090165488037	6.76873029719388	6.55602158542183	6.69396725880661	6.84170842487293	6.76535390635775	6.72483669734112	6.900661588568	6.7045617125935	6.84852503276965	6.73506073039928	6.7434835023629	6.91643137068679	6.80764435492546	6.78904511051216	6.80818034582319	7.07660788470555	6.79610035341038	6.72971154730604	6.77298124648474	6.68098218273354	6.7992255297545	6.84998307711225	6.73528317151928	ILMN_1730025	ACSL6	ILMN_1730025	ACSL6	Gene
6.79490857183749	6.91477563505679	7.0449406905736	6.86209670876456	6.7981816329934	6.82338160853962	6.7811140010809	6.92718113341939	6.78739970259063	6.99038000950097	6.95638272689706	6.91977436650059	6.84550323194881	6.82636949966692	6.82518535285543	6.93498101799805	6.79872521621264	6.85717512200673	6.87566402335859	6.86092863478843	6.88428880160889	6.87089015028123	6.63166921474624	6.72150791388011	6.87128385124265	6.78745307897731	6.91620170224463	6.9747791128376	6.9178215876559	6.80682105440896	6.92518427861279	6.90776673327986	6.68990300724538	7.00402481843736	6.85110987282852	6.80456549969405	ILMN_2378555	ACSL6	ILMN_2378555	ACSL6	Gene
6.83691872165676	6.90310074150445	6.79872521621264	6.92432174072942	6.79504933671161	6.86268044132533	7.00404051560316	6.86642338693916	7.01212639000938	6.95335288259119	6.86223676385475	6.75249568070351	6.85741298835046	6.83125512833064	6.73708612662098	6.61199891457037	6.81142485273521	6.81243904195396	6.78362674616859	6.93429384253085	6.80166469957618	6.7515675067176	6.7797866382673	6.64828886288654	6.83779408133387	6.83236256151651	6.81071424335221	6.69176553606406	6.78210071674179	6.78387937116953	6.7924540953355	6.6824751805803	6.80499927548041	6.79380829094736	6.75045199175382	6.84435812657449	ILMN_1661434	ACSM1	ILMN_1661434	ACSM1	Gene
6.9925595243317	6.83032704210386	6.82267624720196	7.07362630998868	6.83373313822476	6.78707114145545	6.91503933412387	6.88640339222679	6.90356453494647	6.71825513845699	6.80299221742293	6.80492649563711	6.89891942224569	6.8301153779042	6.9051014829435	6.99486367075829	6.91940832155946	6.7664951238564	6.85406675314353	6.92188158915055	6.84550323194881	6.82536192203694	7.07437419706575	6.94802563835025	6.8267875788691	7.08769707636041	6.74109425233123	6.75420244030414	6.83537605491424	7.03955525115225	6.9345590305237	7.03237724043501	6.77201742951592	6.73393155272794	6.94783075477771	6.89041701598823	ILMN_1809623	ACSM2A	ILMN_1809623	ACSM2A	Gene
7.14386616658169	6.81281237892051	6.86881895517379	6.70766568677226	6.89402052094612	6.84536655943054	6.83212139001545	6.94844389249478	6.99591441819093	6.83038189199354	6.9503069611863	6.79771571776352	6.88280009812038	6.93111966064564	6.88873643491	6.76507892372133	7.02581145295109	6.86940697013356	6.90873261826571	6.77477530374708	6.8325045020575	6.89625709658192	6.95436640846441	6.80037014640784	7.10898529271141	6.76430536072397	6.86711139978489	7.07989065682533	6.90492024546798	6.75301016906046	6.91924119537631	6.67924019593059	6.91659746615924	6.79004398579078	6.82193145847269	6.73528317151928	ILMN_1657592	ACSM2B	ILMN_1657592	ACSM2B	Gene
6.86820773406222	6.85031546511542	6.80691062719599	6.95840725462805	6.70711069341943	6.85882926950196	6.67044485792252	6.88769005503593	6.76266479725266	7.02871243034543	6.72510229417338	6.86528961152024	6.86199478450722	6.65135843103557	6.73584941859698	6.93498101799805	6.83468334023653	6.77506784029042	6.84143214812392	6.79321530805296	6.89213881678808	6.70140953316068	6.87162829044464	6.74765815415399	6.85226949830272	6.99158810570802	6.76790784575086	6.94478378582127	7.1279542266953	7.01240354397998	6.77438847790315	6.92149097564016	6.73794911161996	6.89455671655933	6.90470060754172	6.85582877765517	ILMN_1765912	ACSM2B	ILMN_1765912	ACSM2B	Gene
7.04146429284786	6.7136282186863	6.87609339844395	6.98186180494199	6.75279555537747	6.9168231144739	6.91145682992713	6.8301153779042	6.96390384067111	7.04893198086372	6.87908606148641	6.8195246830124	6.9747791128376	6.91613320713883	6.94919030012703	6.92264445627825	6.94141953834449	6.93915028464242	7.054625071242	6.84919131186919	6.78775728808689	6.99804603911816	6.89495968447391	6.93964370391511	6.8267875788691	6.84289551839507	6.99860658072044	7.0402809148281	6.8218587603049	7.01240354397998	6.84090165488037	6.99033288015942	6.86721132391782	6.92851288958392	6.85110987282852	6.88271677536717	ILMN_1746128	ACSM2B	ILMN_1746128	ACSM2B	Gene
7.26625810237461	7.43388215239344	7.14181307323046	7.23803487205781	6.75890146074551	6.95972318050219	6.84341455029989	6.88166319123058	6.8668015573674	8.01216112575051	7.95528640001045	8.11475058180199	7.04296291339084	7.0176766499669	7.11982502462784	7.18559400810693	6.96133590458536	7.03307224100618	7.6495258953846	7.07836106263499	7.50506142076558	6.99301796111214	6.89999210748123	6.8707739767305	7.16359896035487	6.81942161164264	6.7959543702821	7.9659677113971	8.09765808257149	7.78405653971156	7.1028280862494	6.88789012932954	7.03747232944324	7.15236501797389	7.33236647173611	7.08921403537006	ILMN_1685952	ACSM3	ILMN_1685952	ACSM3	Gene
7.57266111258955	7.97684209383655	8.00681418986306	6.77508616441709	6.92168412210249	7.23425585805283	6.92554020032075	6.8726518867573	7.24681449960222	8.40759829175117	8.17758120724025	8.39326653479827	7.0960447106709	7.06964137675123	7.04421724101772	7.23078864135106	6.99729216622126	6.96308853941288	7.57776306891267	7.90854990771303	7.95071670738893	7.03940466812469	7.05809814992714	6.93239642477405	7.06810635238886	7.04102967885498	7.06818059076121	8.42392699942643	8.42200788501917	8.2765988585173	7.20265003790957	7.04873738360818	7.08231686535617	7.04920847466036	7.1481332944708	6.93677964025546	ILMN_1662738	ACSM3	ILMN_1662738	ACSM3	Gene
7.42121777351127	7.42307851379341	7.36132960667533	7.06546025288058	7.28498201542649	7.17884119399102	6.82796952749769	7.01339391897878	6.87799842399578	8.97453813797584	9.18323879095365	9.09415891615372	7.57498839507254	7.63229249841326	7.63005818546933	7.69847651113873	7.53346517491526	7.63332665493637	7.60741016251101	7.56515193521657	7.24229572195047	6.97348759089663	7.01619775824413	6.93239642477405	6.94267088314199	6.87786161906768	7.19583685666722	9.18476450436849	9.17021718869977	9.26679334041738	7.84733057751803	7.57470846964344	7.55475609097547	7.81961318945055	7.55793725936082	7.49365366203982	ILMN_1771084	ACSM3	ILMN_1771084	ACSM3	Gene
6.82929009928472	6.85910755801909	6.78721572737173	6.73637893766129	7.11829019808492	6.97317398196427	8.11393231272195	8.0956762921739	7.99403687296538	7.04367203598282	7.08600348810876	6.78941940667735	6.94507690176474	6.70594326531943	6.71755719109633	6.68142706382299	6.80123406301425	7.04604474134286	6.87329424189532	7.07364108140927	6.96094704532471	6.77812768364137	6.8566944443948	6.66410113904965	8.21634986331743	8.00900021238913	7.93275968937349	6.90293315208575	6.84418309439142	6.801417150073	7.10085773404731	6.85941605806129	6.89170089092584	6.92518427861279	6.64828886288654	6.74605797859376	ILMN_1791923	ACSM4	ILMN_1791923	ACSM4	Gene
6.79958181113677	6.81160557238053	6.90012342101056	6.99815395787535	6.7056806795355	6.82210996177963	7.01178711481551	6.89156785175761	6.8121739595881	6.66056601373976	6.7521253595943	6.79086536491039	6.77638252519558	6.79983517686773	6.74609452657828	6.8146670508016	6.74467804550859	6.74859139895882	6.84842130636404	6.82617350717077	6.86968185783405	6.86940697013356	6.89158420217151	6.83720573180174	6.85368474838014	6.77071899291694	6.83789945820254	6.63384884754262	7.06125766860909	6.97466625882042	6.83032704210386	6.98162106669551	6.83674377216483	6.86834648295076	6.72464984736333	6.83681395582943	ILMN_1801698	ACSM5	ILMN_1801698	ACSM5	Gene
6.84429020277021	6.91477563505679	6.92409248032709	6.72006221666915	6.99180885718825	6.80736037907926	6.88640339222679	6.98195503490227	6.84129128024398	6.68113679795063	7.05025776785427	6.905117740495	6.75171536509237	6.88223976712719	6.83268025877432	6.79613737407098	6.87806646336636	6.78155136877754	6.77179615058963	7.07364108140927	6.81127926889439	6.86058568373651	6.82684130165822	6.86220226117311	6.83643130815808	6.81803783210761	6.97237619834521	7.06534338189001	6.73645007460255	6.87008460155197	6.81553265047653	6.83894964982858	6.91062820779335	6.77922555563813	6.81377292932092	6.9524526030471	ILMN_1766966	ACSM5	ILMN_1766966	ACSM5	Gene
6.85790042532203	6.96941407471587	6.93546964730981	6.96221062979626	6.95074184176966	7.01410188369265	7.05582152655236	6.92718113341939	7.35209385284483	7.12745956003742	6.91580574815009	6.96766816826485	7.0002598446494	6.84980825231164	7.1430389182015	6.88422104829718	6.91666620532052	6.8807451465907	6.99410027932888	6.85567089368065	7.18298242928105	6.9839111843844	7.16572532295179	7.0238814135751	7.12410556997381	6.96244733967382	6.93094341424279	6.83779408133387	6.92524934688213	7.05570416739005	6.96097888868137	6.92379933124474	6.96666296141534	7.12046484661228	6.94296155258854	6.91416230276086	ILMN_2070792	ACSM5	ILMN_2070792	ACSM5	Gene
6.81352776426986	6.89984141582915	7.12978729068466	6.76561045980255	6.72037004486484	6.9491570843255	6.64641433728139	6.82751152363998	6.64609340552962	6.73965709307433	6.78895545255481	6.6126568386681	6.97084952761633	6.8022387041144	6.78075314985303	6.89434400970803	6.76189083519874	6.81243904195396	6.79483786005713	6.81120704897352	6.80313414664331	6.8593159781679	6.81817689598561	6.88081275616895	6.99277762231748	6.70037163733323	6.47227950201416	6.65945573470943	6.90223333551558	6.8461601702826	6.82765761862346	6.72707156613781	7.03051719026177	6.87337990904091	6.70770412789007	6.8329968545021	ILMN_1752269	ACSS1	ILMN_1752269	ACSS1	Gene
7.25978615782804	7.37903776248571	7.02856402306146	7.0457225958897	6.73667321883024	6.9192583287088	6.72846858725508	7.07175032223394	7.02556893485625	6.69528453405566	6.81959458092166	6.94420112264026	7.10484917445162	6.94818780149346	6.81245635291065	6.99196231070869	6.7811140010809	6.92290316233266	7.07370161030596	7.66385535810272	6.93589901412233	7.02535773743504	6.97853333443834	6.71853971448239	7.15444514884299	7.14248798006523	7.09452521198078	6.99660786962177	6.81274120554581	6.90979537425301	6.84490696603261	7.06447832067016	6.88474686780436	6.92168412210249	6.90366459533141	6.8329968545021	ILMN_1697510	ACSS2	ILMN_1697510	ACSS2	Gene
6.85676085449717	6.8461251238191	6.86228895817332	6.80066109497337	6.74109425233123	6.82210996177963	6.83355904948667	6.70897072863691	6.78210071674179	6.84729225389376	6.87049916516347	6.88040610160066	6.69720760310892	6.8176820756411	6.84425564057553	6.87312391107371	6.76189083519874	6.94489650380728	6.84020782612617	6.76037908338203	6.82040986425817	6.94220349281222	6.67296354414143	6.95724585251805	6.98261621048792	6.87312391107371	6.89707773234793	6.90159668367458	6.76215190517385	7.06741848158063	6.79104666912047	6.84550323194881	6.95856280884131	6.76843947568808	6.82877945945474	6.83558656996437	ILMN_2254962	ACSS2	ILMN_2254962	ACSS2	Gene
10.9341023288901	11.5266640373064	11.3749116103914	8.81806935696821	8.84089083328733	9.06571261166963	10.1789596724014	10.0294070696975	10.3317420210426	9.13350316025242	9.01809195400549	8.95091295305198	8.93854404600787	8.94412286653106	9.17425283629612	8.52613006798281	8.49212250773367	8.49837235512056	11.291024110899	11.4948015994842	11.3034367510941	8.69484454009815	8.7044672918677	9.12624140098757	10.3197710993155	10.1143733675821	10.386235728923	9.25758275882779	8.61291158968646	9.07135490466819	8.98101107866931	9.03459940133219	9.09604927376679	8.55575120675319	8.60364887058709	8.81507997839151	ILMN_2336595	ACSS2	ILMN_2336595	ACSS2	Gene
11.2292085469527	11.8106392187459	11.497060034248	9.09649156436464	9.17021718869977	9.35694322284026	10.3166164528536	10.4220672022682	10.559047936796	9.03656501956833	9.38100594561936	9.29423964377148	9.27394122196589	9.31437821395637	9.43137651913191	8.6980835170412	8.98314115131685	8.81118357517101	11.5393724529227	11.4760375413416	11.5754932291704	9.12155334940603	9.11038225182204	9.24168793917507	10.4965448361889	10.4382211597996	10.6242835798898	9.24100897548182	9.16806409705342	9.37383047660903	9.40761642332392	9.42437733490269	9.51310878425453	8.90544796435586	9.10236037355816	8.88611869410409	ILMN_1714197	ACSS2	ILMN_1714197	ACSS2	Gene
6.64581470828131	6.7027958738676	6.83924385585056	6.670938685626	6.79360882546015	6.75858905422598	6.72391120290555	6.86885047295933	6.66936533833972	6.72846858725508	6.93207265061768	6.73645007460255	6.8398221727872	6.92364930577098	6.88518685166838	6.9049696427866	6.89858231850792	7.06948385742439	6.79227349314725	6.87823414246662	6.88950590511489	6.83677884863293	6.84149936487477	6.71530680864239	6.77838265320022	6.78242591903989	6.68289129486711	6.92997076602736	6.90616863497804	6.74505512183739	6.69981130908677	6.84807547189542	6.86474023587104	6.85648634156886	6.87118084342399	6.9345590305237	ILMN_1742859	ACSS2	ILMN_1742859	ACSS2	Gene
6.90576881438724	6.87012088481588	6.81660087424728	6.94013508336944	6.78009434734045	6.77378749909783	6.69334923620744	6.83268025877432	6.93618824980383	6.78645615043472	7.18027321846785	6.80658887313023	6.76527993665802	6.86751830217985	6.72790255374486	6.90136551587559	6.80771357568096	6.7988718240162	6.95009473490696	7.00812652952706	6.96730693408599	6.77378749909783	6.83905344759393	6.92629990137645	6.87281993826025	6.82762130247938	7.06203629605933	7.05938286375625	7.23551760680702	6.74505512183739	7.08186253875929	7.00598525673301	6.74467804550859	6.94712109683928	7.01831769946135	6.7993669893316	ILMN_1659885	ACSS3	ILMN_1659885	ACSS3	Gene
9.55227893496276	9.65592085442796	9.50267289337141	7.59508259197571	7.14561523211497	7.33258909943496	6.87022406221474	6.9496273798791	7.05397021479466	6.95734631709128	6.84037985295811	6.96228909344513	14.1198577657047	14.2078504557761	14.1072511742461	13.7332048610598	13.7116351907397	13.6292113395158	10.2545593649168	9.74231444999992	9.41986643869697	7.17764139979511	7.23232821642109	7.63447780916199	6.78796944213614	6.96360079040778	7.0694695908299	6.95601049267412	7.05786350555269	7.00593904585001	14.2577500211966	14.1788274065853	14.1351613053091	13.8921535921369	13.7033731317607	13.3529407136793	ILMN_2125869	ACTA1	ILMN_2125869	ACTA1	Gene
7.2490923791607	7.23714070846477	7.42348235232907	6.99422565297933	6.91897848084373	6.92797454710045	6.93915028464242	6.95253223364249	6.80062390252314	7.56190888600197	7.41703294949185	7.36900172551509	9.5413027474336	9.5505491091711	9.33125668871591	9.56969201012826	9.26831712139306	9.06995877852792	7.48356973882533	7.51761952328394	7.432547821634	6.9561221621539	6.93469003861338	7.03127955658142	6.99760775663824	6.71242667499956	6.99491191604081	7.46278527409986	7.52989184418342	7.42489638808562	9.89120183175372	9.54900362362234	9.51117182831537	9.57715072006302	9.31883606765887	9.0307971831168	ILMN_1671703	ACTA2	ILMN_1671703	ACTA2	Gene
14.7150598491578	14.9959623182542	14.6542308908782	14.913585243038	14.6881540703443	14.9183359582024	14.7656979469662	14.7711787054264	14.8761699685034	14.6363003566497	14.7216573207325	14.6881540703443	15.1338144183945	15.2092929677256	15.2008074860519	15.2162088986123	15.0488712444445	15.1338144183945	14.8361349636774	14.8615119231436	14.8761699685034	14.7523082976943	14.5636148888533	14.7216573207325	14.6303793353438	14.6363003566497	14.6597694005081	14.4806500278748	14.4153818286783	14.6149290559974	15.0733129177045	15.1410538952169	15.2328787060614	15.1573260992208	15.2008074860519	14.9399043985354	ILMN_2152131	ACTB	ILMN_2152131	ACTB	Gene
14.4745540601983	14.4642959101827	13.8445082931214	14.264100388507	14.3382347992621	14.3082777557648	14.3447275832402	14.3968581144762	14.5427110873503	14.4806500278748	14.3635369530799	14.2129515339244	14.6149290559974	14.7656979469662	14.7216573207325	14.4867730335138	14.5780061594187	14.2078504557761	14.2374914436098	14.6021210537701	14.1242025820171	14.264100388507	13.5559340633709	14.2078504557761	14.5427110873503	14.3695258132629	14.4470271900418	14.3447275832402	13.9771241833903	14.1972567068478	14.6149290559974	14.7656979469662	14.8181218913595	14.5494128607605	14.6455277564902	14.2718610585385	ILMN_1777296	ACTB	ILMN_1777296	ACTB	Gene
14.9334133593435	14.4417120476089	14.2718610585385	14.5203485697711	14.4030320930385	14.4278465905361	14.5203485697711	14.5702748522726	14.3911493017935	14.3564375016185	14.3695258132629	14.2862348531063	14.8361349636774	14.9074751675301	14.9730724799669	14.9074751675301	14.9559680647436	14.9876717296524	14.3635369530799	14.5069280138589	14.5373231930927	14.3911493017935	14.2374914436098	14.4153818286783	14.2577500211966	14.3294540815771	14.2792863255036	14.3294540815771	14.2078504557761	14.3168539577249	14.7464795096313	14.8664280306911	14.9559680647436	14.82784042732	14.8664280306911	14.8361349636774	ILMN_2038777	ACTB	ILMN_2038777	ACTB	Gene
10.776085592265	10.581301118308	10.5383232112221	7.8317050611189	7.65993424118129	7.77667982218247	6.77834454110771	6.93533650294304	6.90616863497804	7.41823804936618	7.43841617662192	7.32721541065248	11.6098024244086	11.5445291282735	11.7140015560664	11.4768928006367	11.4092453986551	11.1693851120696	10.4008949333899	10.7466149437225	10.2864162883891	7.82756794631574	7.64856166771127	8.12050517271866	6.96508809695876	7.12299283600236	7.10357740162987	7.67717556715931	7.44333340967364	7.64599315674173	11.5219015034689	11.5528760994731	11.7657747286336	11.5594164273723	11.4906307332697	11.2887853718161	ILMN_1658660	ACTC1	ILMN_1658660	ACTC1	Gene
6.89492740508252	6.93043750652506	6.93429384253085	7.00083375603956	7.21294338765768	6.83898394885846	6.74729212170837	6.87012088481588	6.86806947809818	6.84729225389376	6.85814123696386	6.88311899579075	6.75060056660415	6.9006307023528	6.77320190732352	6.89314885361405	6.9375264776653	6.68644988053006	6.9533684941472	6.83373313822476	6.83655196136559	6.69329148507241	6.87391208035639	6.77309431949053	6.91769022343094	6.75553746511619	6.94938518511163	6.91964160781914	6.91533970668874	6.79061444048557	6.74076141573901	6.76357171049573	7.00244170830194	6.74609452657828	6.92977576612409	6.84699693895255	ILMN_1829919	ACTC1	ILMN_1829919	ACTC1	Gene
15.2248367779196	15.5230306038658	15.4538471538661	15.3531005935207	15.3852404281783	15.5230306038658	15.4771280622342	15.4236991325409	15.3741343273069	15.4236991325409	15.1338144183945	15.3741343273069	15.4771280622342	15.4392558459596	15.4771280622342	15.4771280622342	15.4392558459596	15.3643035649039	15.3360952387106	15.4392558459596	15.3741343273069	15.4392558459596	15.3531005935207	15.326713254343	15.2813318796404	15.4538471538661	15.3200238751161	15.4392558459596	15.4771280622342	15.4392558459596	15.4236991325409	15.4392558459596	15.3852404281783	15.2901279608262	15.4538471538661	15.3200238751161	ILMN_2053178	ACTG1	ILMN_2053178	ACTG1	Gene
13.7206830258349	13.694416570038	13.0544448142376	13.6628584382677	13.5786243291268	13.6363573567709	13.7206830258349	13.7503531616891	14.0759648941451	14.0226220312488	13.7080909882615	13.8732997500547	13.7821056531465	13.7908068993324	13.7080909882615	13.2468540976678	13.5404389197335	13.4631307511077	13.4697659573779	13.8873786699265	13.3871830470742	13.4800755033509	12.9402656365277	13.3640642287404	13.8785854397595	13.7908068993324	13.7503531616891	13.8785854397595	13.5825779131637	13.6976311969158	13.6093311380262	13.7908068993324	13.8613185236955	13.4051565894868	13.5951935116951	13.2826980429429	ILMN_1704961	ACTG1	ILMN_1704961	ACTG1	Gene
8.95080863436154	8.94276459884125	9.10357946875394	7.09537535497943	7.17777414630048	6.87381113167095	6.81452137040951	6.73937364628278	6.78071656850659	6.76321672827722	7.02920891921509	6.80087706953636	9.02131352688485	8.57848400653557	8.76009453258261	8.46249869176828	8.21412734421121	8.24360281358347	8.98749105781785	8.66140758652126	8.96832870465639	7.18426046130315	7.30593256408565	7.03767039101023	6.86981333589516	6.85251021884346	6.85088365676944	6.88040610160066	6.742999211941	6.94140325436869	9.14244709577455	8.94276459884125	8.8126405411622	8.51618565789231	8.05882568445834	8.2344282571307	ILMN_1795325	ACTG2	ILMN_1795325	ACTG2	Gene
11.3379858970087	11.4839932660957	11.5393724529227	11.8059127113719	11.7254509200132	11.8002609214815	10.9054622515235	11.0368503310977	10.93243432543	11.7587039224626	11.6098024244086	11.7511844994636	11.5988479689222	11.6491282377626	11.7965079391501	11.5791892320096	11.6712409572091	11.5767300936462	11.273139877418	11.3314915027705	11.4026665560747	11.6690703917832	11.5634608872171	11.7340594416328	10.8942012917987	11.0181757157664	10.954367340444	11.8196493908914	11.8221042939639	11.7481440313619	11.8746733758937	11.8411340279961	11.7326564950645	11.4698111440452	11.6647028193464	11.6000633216672	ILMN_1749297	ACTL6A	ILMN_1749297	ACTL6A	Gene
10.6916231140975	10.4110552732432	10.5255355400695	10.9657998761998	10.7365420357013	10.7933624802751	9.60729821402485	9.95217495165677	9.63617254540491	10.4137226170569	10.6084341836081	10.5295249865657	10.4242804902145	10.7577280406	10.3470551611855	10.4537992983307	10.4963191641962	10.6024923415868	10.5132861836098	10.4098334777411	10.449557059404	10.706381340461	10.9047889216855	10.6928390897894	9.95824044670691	9.97550679588712	9.86392791106518	10.706381340461	10.67182567174	10.6925453372432	10.2936932645195	10.5337576112387	10.5152135975277	10.6356971343647	10.4110552732432	10.4874377545374	ILMN_2328280	ACTL6A	ILMN_2328280	ACTL6A	Gene
7.07660788470555	7.37622972505329	7.28252740804218	7.02093854961508	6.82521994488369	6.94649767136685	6.74559330952518	6.93533650294304	6.76417869473309	6.73408014877123	6.93207265061768	6.83713650804261	7.27770980584006	7.14551882816871	7.23013697468328	7.81383255701012	7.94816579454235	8.05579431211146	7.51034202200262	7.31143741969642	7.22900643304196	6.97876087654173	6.77869612459271	6.80187938831799	6.81780828926787	6.70175665660187	6.92974340854281	6.72893561177802	6.89684225137359	6.92023246828016	6.98258518078274	7.16971081707574	7.30456094926284	7.74151509890046	8.06412239835576	8.11674936798344	ILMN_1657855	ACTL6B	ILMN_1657855	ACTL6B	Gene
6.70889399354444	6.7292980198809	6.82267624720196	6.73929636186712	6.81955903780426	6.87258238750251	6.78264063060708	6.81810769130365	6.78071656850659	6.91493794144486	6.93478425766245	6.69033115759785	6.76030532234501	6.87209733926889	6.75413071062284	6.6914930907296	6.78242591903989	6.63140555893481	6.77976790293997	6.82336340096806	7.10992713575193	6.88637036802859	6.98828434678991	6.69281073785566	6.87281993826025	6.83108207698683	6.65632996832213	6.85368474838014	6.69042728673902	7.09388912002409	6.76597829036503	6.81373738620351	6.83278607248277	6.82765761862346	6.84299749701122	6.77944263128854	ILMN_1717900	ACTL7A	ILMN_1717900	ACTL7A	Gene
6.88971288577477	6.9838158230899	7.06917628433304	6.77652974108001	7.27315847013277	6.95493236144106	6.91268582226816	6.99836103766982	6.88220671569254	6.92550773789512	6.86223676385475	6.85851859390715	6.98615193904473	6.76349771457266	7.01813225123936	7.00789556865613	6.97564622065631	6.97460413100643	7.21658019256795	7.14442477817924	6.83383729134937	6.88637036802859	7.00617424590734	7.10499404228892	6.89004959051686	6.74318599413415	6.95199924049187	7.0555259066629	6.82729684675022	6.98359792813776	6.96535587580353	7.05085776774318	6.84577977699874	6.93213673037069	7.13107072066114	6.95831076987087	ILMN_1796088	ACTL7B	ILMN_1796088	ACTL7B	Gene
7.0230571966251	7.17807858561994	6.81405350615119	6.88259435088592	7.02464849190294	6.99461465654261	6.8568486028868	6.98075206872986	6.98075206872986	7.08860560962593	6.97339568856692	7.23090558799263	6.78518568504184	6.99453555440729	6.78351426930443	7.06948385742439	6.89402052094612	6.87322441063212	6.89576738081444	6.87709686663796	7.34624697370989	7.0194118221698	7.17114345120776	7.10645050166263	7.08863603281875	6.79504933671161	7.08459102247055	6.96995119216293	7.06949812401889	7.11970602701053	6.95856280884131	7.05400004349886	6.90573392116583	6.90320199446404	6.90256432100245	6.80549798489278	ILMN_1704078	ACTL8	ILMN_1704078	ACTL8	Gene
11.1585398085619	11.5528760994731	11.5219015034689	11.4785059069026	11.6968719552991	11.8457848144326	11.534345512329	11.5682921628746	11.273139877418	10.0559639821338	10.231653006096	10.2318727848592	10.9476211821098	10.9803435178371	10.76366498736	11.44790205206	11.4057882128059	11.0387751874542	11.6460570713144	11.5754932291704	11.5651098321447	11.792302810202	11.8046178530631	11.7934346645568	11.6630821927877	11.6389686291687	11.5860957448467	10.2276283717531	10.1977564884634	10.2766341341792	10.8668369169022	10.9686750067028	10.6627981891488	11.4131117777557	11.3936668608518	11.1049268760432	ILMN_2232177	ACTN1	ILMN_2232177	ACTN1	Gene
7.49647823860923	7.48168327196179	7.61238358619874	7.60394156056323	7.55334413460047	7.30628101064285	6.99572703270372	7.33424068874105	7.27998956315366	7.10094667517147	7.30826536016171	7.28951831937204	7.44769154524727	7.43437176140651	7.49298269201726	7.46987262676335	7.31443278962074	7.4598643388907	7.59680546345104	7.6533272573395	7.70189267332467	7.51388774957595	8.02600151057288	7.85884592313814	7.56225906924132	7.34810721072304	7.43663331084207	7.48666195150435	7.35917936287414	7.32721541065248	7.30740304131773	7.46868953221155	7.25080605491693	7.36483754720938	7.33976546614069	7.39602152905282	ILMN_1654422	ACTN2	ILMN_1654422	ACTN2	Gene
7.98056633771328	8.42685211084629	8.01819038874067	7.24798295144877	6.97796613987483	7.12179609924896	7.67540782348836	7.59302255681484	8.15991887430327	6.91620170224463	6.92149097564016	6.92674051033508	7.06848809879474	7.09025586653316	7.3443033489056	7.04156662259332	7.06374734960698	7.167843539001	7.93601789403619	8.27025408560795	8.15628539029852	7.09736510589244	7.00834498638334	7.0450012529493	7.96897177734422	7.31915289072785	8.16411790492367	6.81521416587205	6.92797454710045	6.76281582520635	7.34657801009981	7.20538880185451	7.25708520962192	6.9089818045184	6.97122878969073	7.0505751525693	ILMN_1665691	ACTN3	ILMN_1665691	ACTN3	Gene
10.0396147491431	10.1240354882768	10.1596640589342	9.80747303717241	9.78103299618996	9.68709584938342	9.44042737113915	9.48092427483737	9.3776174793709	9.64412564594745	9.73315049777302	9.70385972434573	10.6201687991153	10.7918150785225	10.5201037015165	10.6672972572678	10.8935030526249	10.5023304274335	10.1063928397544	10.0520408602012	10.2482204503559	9.79850219985227	9.85952961729284	9.71098930689924	9.74856453113063	9.38334185138903	9.32268224187188	9.54536744945772	9.62099476597962	9.53398033659527	10.5637069479391	10.6943705329702	10.6660977665728	10.5904570987179	10.6214691479109	10.6473632894498	ILMN_1725534	ACTN4	ILMN_1725534	ACTN4	Gene
10.0535629888137	9.99062710312878	10.0577333558245	10.4510000088777	10.3322875371797	10.4002357422208	10.8576979010811	10.7529320751179	10.7408582953292	10.5658235523962	10.5106014650894	10.536890560782	10.8966600299483	10.9367875381641	11.1724511406311	11.1082979808622	11.2009695198376	11.4019713769565	10.1028887993657	9.85221627531759	10.0588705229074	10.3573639402982	10.4763426081394	10.473655303783	10.8900962735829	10.833014586622	10.6627981891488	10.4820882605693	10.4839697663701	10.59592054451	11.2248513618811	11.0139963584387	11.1204125299869	11.3078334557439	11.3792696166895	11.4469711222924	ILMN_1798254	ACTR10	ILMN_1798254	ACTR10	Gene
10.215421515998	10.438598232009	10.5100439549593	10.8711198998291	10.8099451907933	10.8040998978621	10.8440360280665	10.7483705925565	10.6500366436751	10.8215534135593	10.7847279373092	10.7044080476021	10.7308061172906	10.8780526428775	11.0721091156403	10.9898462649679	10.7472807594465	10.6751843593776	10.4355537027675	10.386011231977	10.4422227785597	10.7256176323054	10.6967003897237	10.8609084024038	10.7726747381319	10.5893744947527	10.7050825936932	10.6522029785358	10.5996055275398	10.6495452915053	10.9807318355015	10.9484363354295	10.7918150785225	10.9346426566868	10.8237154608294	10.7876573978331	ILMN_1792314	ACTR1A	ILMN_1792314	ACTR1A	Gene
8.82356052948775	8.66202961808458	8.50081826300039	8.84723891536592	8.9420990159193	9.14976692956581	8.87051983674498	9.12875704967601	9.30631129388356	9.0652574441532	8.97368038009136	8.98552624517992	9.24481772567449	9.26848306367404	9.15966483942745	9.41023486053516	9.33364268763345	9.34985127577773	8.80635946724897	8.73466874706241	8.67202480528862	8.84639971288279	9.28913594822665	9.0204135047801	9.38608048669918	9.22887381693347	9.32641152022844	9.10729494153395	9.15666031467302	9.00871544021247	9.05642518284132	9.26902973710208	9.51429745493372	9.16129991123115	9.59793921902919	9.36160422848651	ILMN_1695821	ACTR1B	ILMN_1695821	ACTR1B	Gene
11.7481440313619	11.8977186970307	11.5115104704718	11.8938515246714	12.1399741926425	12.2301595827676	12.7698705764502	12.622708986873	12.4224136936533	12.2702604984332	12.6192382064241	11.976197079348	12.2061063815756	12.0235093045462	12.3223391015805	12.0633719467217	12.2333965680907	12.2702604984332	11.7265553659351	11.7909763567558	11.8423642831545	11.8964335543424	12.0505738165073	11.9636885482052	12.7921939009743	12.9875463943227	12.7797973291537	12.4888014829866	12.328611465124	12.2569812146929	11.9525046184449	12.1818606801487	12.4671768438379	12.3182678967327	12.0709734439826	12.2195213398713	ILMN_2388605	ACTR2	ILMN_2388605	ACTR2	Gene
9.99442166021613	9.61796897098671	9.43736914683118	9.7010323498076	9.58069937789191	9.52830081885727	9.5925285887675	9.65035267220385	9.95972789696361	9.6003441792625	9.36453279663875	9.68386690485375	10.7375895504781	10.7713068619427	10.7205641808615	10.49031282018	10.4295371846435	10.3036779077677	9.77148511124513	9.73212122319437	9.99192241189347	9.82480488408109	10.1916823070873	10.2759296164328	9.80405735721686	10.0031763700432	9.68709584938342	9.6030895750595	9.408611070586	9.60729821402485	10.3990781381329	10.20544167065	10.5299756051746	10.293013271209	10.1742017943667	10.5132861836098	ILMN_1657153	ACTR3	ILMN_1657153	ACTR3	Gene
7.63653219016741	7.52954888326977	7.72568583164872	7.95284656242696	8.03809666381173	7.61321735365191	7.69283409835492	7.69162627754039	7.73324711836525	7.93255302078713	7.84577738168062	7.78585950580583	7.3806165599619	7.50234902427964	7.45277749358217	7.44800356600298	7.41166552321977	7.29494125461943	7.56959907656597	7.66914158300622	7.80838282409909	7.89060977973835	7.74601621679941	7.70834365742021	7.89258103571392	7.68048189474531	7.83842757967908	7.72524662435147	8.05996764268168	7.98617114557237	7.25315527792973	7.16207491627841	7.33263549290706	7.0705364375468	7.24920473128364	7.23879519907951	ILMN_2260392	ACTR3B	ILMN_2260392	ACTR3B	Gene
6.89808299648592	6.95758969731283	7.08024101275675	7.02219447178165	6.90953035533756	6.87860403756583	6.9070323383791	6.88523462484323	6.73507882288911	6.83038189199354	6.91451277972184	6.91977436650059	6.96576804718533	6.89038428845497	6.97460413100643	6.87202908256004	6.92280715206128	7.0176766499669	6.80109122050802	6.9747959864648	6.83786300993968	7.20003303100892	6.94723131027778	6.84932554123361	6.96372596813735	6.70977556583768	6.74372914859621	7.08769707636041	6.84418309439142	6.80682105440896	6.84490696603261	7.0368191549141	6.97774484941721	6.89801658527944	6.76119089812391	7.00054457923343	ILMN_2346451	ACTR3B	ILMN_2346451	ACTR3B	Gene
7.38451459375394	7.1601951645943	7.16671407081362	7.69277813191854	7.40915923803684	7.6910986398925	7.099422731431	7.14224279672853	7.48701613251451	7.72272443826516	7.47253042342366	7.15428297285681	6.96879010541828	6.89038428845497	7.19678609408541	6.86844688775887	6.98634039882031	6.92667683366538	6.98989247383194	7.39624239744603	7.39347308629077	7.52915730385719	7.57782185646126	7.32735607478529	7.08863603281875	7.36023065972274	7.1204790827984	7.44232386429188	7.21165124664331	7.5887740174266	7.12165499602423	7.11741518750939	7.10470873720354	6.91931032490755	7.0574716084423	7.1488717479298	ILMN_1787513	ACTR3B	ILMN_1787513	ACTR3B	Gene
6.75335401952441	7.05261526975191	6.79000887859427	6.71641149144033	6.87717993484418	6.85378747837522	6.84086932340443	6.96986063398281	6.92544061403085	6.9585950882327	6.96352124852566	6.86094631227623	6.85126312539574	6.758571107578	6.72790255374486	6.77805840485995	6.8874498410926	6.7300148170761	6.93141244015882	6.87709686663796	7.13688492780487	6.92554020032075	7.02404611011129	6.96479999274253	6.71774666411975	6.74896344121236	6.79876216860092	6.82762130247938	7.00939626298143	6.85396089549967	6.62308237063635	6.86393252065288	6.83537605491424	6.87095676743215	6.76252102808316	6.86748544046235	ILMN_1680941	ACTR3B	ILMN_1680941	ACTR3B	Gene
8.88890498246261	8.89725673610415	9.19793364988668	8.88648191757693	9.15158016888719	9.18844394216516	8.74908538937239	8.68506061257332	8.58430167692896	8.57676955868108	8.28174196360225	8.23330816051803	8.23116249478323	8.03495293016573	8.03065822617831	7.8903659410791	7.7713522288062	7.96832850483398	9.17137729404206	9.04102564653286	9.03025740014579	8.84188734420166	9.01016684539235	9.05954040338356	8.73466874706241	8.79635768137608	8.75526358689419	8.27121591157099	8.41363683770606	8.32784173178904	8.11833799591964	8.11585731511729	8.13175373441327	8.0436567106455	7.83687986390874	8.08385027299482	ILMN_1652594	ACTR5	ILMN_1652594	ACTR5	Gene
10.2936932645195	10.165928971578	10.3720979177476	10.5861602267687	10.6378858419316	10.5488689986207	10.7739634577196	10.8764687883042	10.8410069503056	10.4615644211719	10.5203582664788	10.4193230735834	10.3754190814974	10.2690127128175	10.3155143468663	9.87098410417691	10.172627583427	9.99015103214591	9.99635941662958	10.2237949084877	10.1403034022883	10.4434803964637	10.6751843593776	10.7325394773068	10.8804059162513	10.8179387733884	11.1153004036737	10.6602862080468	10.6091622288861	10.5262571114312	10.5655091751157	10.154948583804	10.3460853082329	9.91820834947401	10.1666581847529	9.99192241189347	ILMN_1697585	ACTR6	ILMN_1697585	ACTR6	Gene
7.85945443940163	7.93473456194136	7.60419430180568	8.08385027299482	7.76300743287859	7.90746079485067	7.68940175762154	7.90049791082233	7.22813431271583	7.8709777811186	7.91359711773703	7.49670396189607	7.87679810486942	7.94398308358654	8.02016789769642	7.98197585801735	8.01733564262464	7.81586849977469	7.90278361955277	8.07596869950692	7.96897177734422	7.69074987388176	7.54145295561692	7.44716374732454	7.68796533627847	7.77007625551165	7.42716705782944	7.61537361290136	7.50009360689529	7.54215646126227	8.21386427196231	7.89986257263067	8.04915348599415	8.29998521790909	8.05101862115363	7.84132321186515	ILMN_1689162	ACTR8	ILMN_1689162	ACTR8	Gene
7.01869562130996	7.04555813658178	7.30089816322295	6.96221062979626	7.23706237363029	7.04609148590957	7.12182453122053	7.1410865635409	6.97355398756603	7.23394358712327	7.51563578113258	7.10522052664002	7.1730038878179	7.0301521695531	6.8624077662699	7.04050855018008	7.08570477752626	6.7474188718637	6.99187187031921	7.03674083777324	7.10106398357151	7.04167472501246	7.32611886318499	7.08992315184734	7.06450856595825	6.98680754955297	7.03973474253141	7.02222552553156	7.09595343288201	7.12935916364637	6.97923281629713	7.09099608236306	7.05669407385405	6.92168412210249	6.88637036802859	7.06552142951608	ILMN_1815392	ACTRT1	ILMN_1815392	ACTRT1	Gene
9.79463495250674	9.96616718188304	9.79252877569689	9.96427697798781	9.90431844838202	9.98257493506093	9.96820674753623	10.1048176803414	9.85085533078778	9.36959382779173	9.33267021753402	9.40654882329912	10.0379812846315	10.2017235162311	10.0722996012402	9.76207461739286	10.0650628560748	10.0331048184138	10.0650628560748	10.0017774696467	10.1274808348624	9.69334764207762	9.86098689237026	9.96568209954233	10.2520238798663	10.1009112050501	10.0181967605423	9.41922644178693	9.68781681755032	9.36323679091333	9.97571149976139	10.1490748545693	10.1341975609312	10.1143733675821	10.0961424065734	10.1195072788763	ILMN_1760490	ACVR1	ILMN_1760490	ACVR1	Gene
7.40040824627123	6.99491191604081	6.8319109370102	6.96995119216293	6.90816914536589	6.86642338693916	6.7382883882503	6.99253113264631	6.94312519583756	7.08006662354515	7.17531210117829	7.10029209936041	7.00706862513302	6.96487752406488	7.19869154222622	7.10630577985612	6.84526080660262	6.95212885440035	6.86353865776568	7.05696052947732	6.92290316233266	7.11622677503637	6.99938627847256	7.0508721160654	7.07951402566693	7.02396842536129	7.07184020190664	7.01175449384322	6.89186600551093	7.09272368413703	7.02863771361538	6.74386033145729	7.05045596790016	7.08906790716965	7.05920584199742	6.86168488097399	ILMN_1786544	ACVR1B	ILMN_1786544	ACVR1B	Gene
7.12060856613164	7.02391111483029	6.7079571983528	6.88907275787697	6.96247941239441	7.09610176243931	7.23180149115376	6.7774373213004	6.93084579912704	6.9585950882327	6.79599299665834	6.93357662875417	6.99064352482269	7.00310766917743	7.06427350137018	7.22590484488794	6.88856407795292	6.8932322304789	7.14769781290984	6.98062849665996	7.10375039797276	6.78082750713074	6.92389802185745	6.89109410457049	6.83383729134937	6.99716852060146	6.61468098396012	6.8739820119994	6.74885399756145	6.89692776278518	6.96637863306168	6.88271677536717	7.27271506614741	6.90778442637692	6.97780941159289	7.12060856613164	ILMN_1763916	ACVR1B	ILMN_1763916	ACVR1B	Gene
8.45558104164886	8.72256634011049	8.85270233431995	9.7398803457509	9.90628705284304	9.85728260040779	10.1736758695507	10.2936932645195	10.3837703086099	10.7807045439435	10.6588686007771	10.8363613830115	10.381345298931	10.5673717901078	10.4264688910753	10.6260687679593	10.5100439549593	10.6150390772269	8.73534170944779	8.67058034340169	8.73751312777232	10.0792972879144	9.67908039293354	9.74476497476838	10.3364261967616	10.3113520640329	10.4104021529468	10.7847279373092	10.6870645063049	10.7688205029542	10.59592054451	10.5603536162902	10.5147195045507	10.4528649990791	10.5694054095468	10.5712168251966	ILMN_2243308	ACVR1B	ILMN_2243308	ACVR1B	Gene
7.02526483629953	6.75349984878891	6.60553417549551	6.88259435088592	6.76656958999974	6.72986587197098	6.81586979513539	7.00212935067934	7.19612574477317	7.01462593903291	6.78082750713074	7.05713668757927	6.93844077229761	6.89935664091949	6.90276379362225	6.76237172311801	6.86316440131091	6.954581689597	7.02590090585385	7.06848809879474	7.10477888323148	6.90535330668511	7.06191540327379	6.91062820779335	6.72869106818792	7.11506719394513	6.86844688775887	6.88415433032147	6.81013615364493	6.91515783526218	6.80916296417767	7.09643686979563	7.10470873720354	6.9540623017251	6.76119089812391	6.91666620532052	ILMN_1766723	ACVR1B	ILMN_1766723	ACVR1B	Gene
6.80903720059595	6.97774484941721	6.85541523661474	6.78231731342474	6.66743426594523	7.01659936054745	6.86068747843153	6.68263516308815	6.76266479725266	6.86599171667914	6.86642338693916	6.96505543089473	6.93501288667746	6.89720995546723	6.66669012452714	7.15981124321979	7.23276855055973	7.28269547321363	6.64681142363196	6.68699405348486	6.93589901412233	6.81764672066549	6.788687729149	6.86721132391782	6.69281073785566	6.93154682073449	6.75293993520928	6.86981333589516	6.69859798634302	6.80268865632235	6.92744740555961	6.96382376323714	6.68674257660852	7.26609598576827	7.12776931275062	7.232983455036	ILMN_1689217	ACVR1C	ILMN_1689217	ACVR1C	Gene
6.88772385922372	7.05453337710216	6.99522739479898	7.36614402549509	7.47617811156218	7.20079103916123	7.54834049697469	7.34849220064103	7.59112801587554	7.57919768122837	7.11850630781709	7.42665481251046	7.31571834593065	7.04780859239092	7.25500137886274	7.23814469992056	7.28878454630213	7.20901959874197	7.054625071242	7.13375968713439	6.98563975666079	7.54245077099988	7.34866129359924	7.26898483330923	7.66290458184804	7.39512675875524	7.46187442399725	7.28694496255659	7.25232801831584	7.33263549290706	7.12601231228584	7.24435823441203	7.40003826755127	7.19421370795191	7.29344373421736	7.25761014181308	ILMN_1670912	ACVR2A	ILMN_1670912	ACVR2A	Gene
7.95928752958148	8.15290385190305	7.96949628592639	8.75003485863983	8.59366605448114	8.91975651963052	8.97278354947438	8.8374363916114	8.83632026517424	8.73969402716594	8.71226373199768	8.74794086489969	8.66342087798805	8.27767045492408	8.52028834570132	8.66552431667419	8.286002149316	8.59496827569421	8.18023306634622	8.42091346418808	8.35087296408309	8.69306723944389	8.86786669385313	8.82976053031389	8.89876003824318	9.08016749930055	9.07197372382864	8.71805913117743	8.78067523874764	8.78273883622685	8.40934389252553	8.56746465169784	8.43729696691994	8.5995006361063	8.6201846390413	8.47597178459104	ILMN_2152711	ACVR2A	ILMN_2152711	ACVR2A	Gene
7.5397957408323	7.4545139962239	7.64746696785379	7.58168966889197	7.36607109993632	7.73580541198466	8.14077310187516	7.96039351018675	7.68094282591655	7.8099722854149	7.86021165886594	7.92049778875272	7.357865552513	7.35063588705183	7.48054570897687	7.38223255397694	6.99127588405058	7.28800137908543	7.39471899642242	7.66385535810272	7.75077786403753	7.7214799421798	7.80331064870998	7.9654393565103	8.01591085386702	8.05453375962269	7.91231818574791	7.57658091140281	7.53250687806564	7.85331723032323	7.47650444124444	7.4630503344496	7.36383544234235	7.23208992919835	7.19204625823228	7.2305018985214	ILMN_1668983	ACVR2B	ILMN_1668983	ACVR2B	Gene
6.88386664429462	6.88223976712719	6.88091745442301	6.73772066975068	6.8038146016953	6.98665089710971	6.79620531807704	6.81940364890623	6.69581584212409	6.78362674616859	6.85541523661474	6.77944263128854	6.71290758626973	6.83905344759393	6.65961788022277	7.0505751525693	6.94326103074679	7.11412487126041	6.50669179091235	7.05108266289154	6.63342207534919	6.62308237063635	6.79093965847373	6.60337669595763	6.77586494768331	6.85492704763383	7.03750281758787	6.77738268199578	6.7529744676218	6.77696197995874	6.85758744261395	6.85436518438574	6.7694703179085	6.83390885450627	6.72464984736333	6.85244184291035	ILMN_1824337	ACVR2B	ILMN_1824337	ACVR2B	Gene
6.78739970259063	6.95846803481886	6.79115349741383	6.81913398765884	6.92839925204754	6.82990445283365	6.74268247764403	6.85123105267514	6.65203631427582	6.61187475002508	6.86504968582088	6.79360882546015	6.670938685626	6.81050281038541	6.85790042532203	6.68839111558422	6.83236256151651	6.87411696303065	6.86577575436157	6.7443049591646	6.81782623591585	6.95344908335995	6.76226125140217	6.71530680864239	6.86292650882879	6.76034150732466	6.82613638362736	6.68098218273354	6.99051826267603	6.89576738081444	6.70675187195086	6.62081345222172	6.76239011452005	6.78304362022197	7.07091738697828	6.93357662875417	ILMN_1807493	ACVRL1	ILMN_1807493	ACVRL1	Gene
9.77814625622308	9.64340341146998	9.73011782534841	10.1071778301189	9.93686265742517	10.0095973654026	9.93106162543011	9.79643366465477	9.83080362305489	9.12001021688361	9.01538437719262	9.10002707795475	8.49979122210783	8.42795888749374	8.18484949598956	8.09296754203794	8.05964924526844	8.17277489276605	9.357554389905	9.77917532027001	9.41922644178693	9.94115201195516	9.79522170402931	9.86572379416226	9.8427234547903	9.7695989457891	9.83650966245199	9.30031443599647	9.12449706267433	9.14028618703311	8.67880605351604	8.53094454179848	8.50023974085111	8.25391454052954	8.23692174845081	8.17099869685668	ILMN_1683883	ACY1	ILMN_1683883	ACY1	Gene
6.87124818158098	6.71618156022639	6.82267624720196	6.79213131857513	6.69338894372925	6.9192583287088	6.94458706157436	6.80356681771906	6.51730682848977	6.86854823422283	6.89153208659482	6.74076141573901	6.85982679107994	6.96075203828971	7.09855406470513	6.83106485530023	6.9019295826439	6.80810983683356	6.83891457336048	6.9019295826439	6.7723263524031	6.9295841895075	6.85026268394754	7.2475382250513	6.77166433663769	6.83492468168788	6.71053717539975	6.82899165403189	6.67896974492646	6.88515369083715	6.73118388835634	6.90526575608875	6.94367798804954	6.573834041356	6.86294302092789	6.98087816803445	ILMN_1670193	ACY3	ILMN_1670193	ACY3	Gene
7.5896443869959	7.76558983127285	7.89154035444361	7.92371521588367	7.83942667104211	7.76487474506065	7.58016997358992	7.89071165430202	7.77580119674473	7.77580119674473	8.1537008689739	8.38923362978721	7.34009601295249	7.31435617464283	7.34130633857143	7.370650624866	7.51373260007458	7.42037736375915	7.24813195542819	7.5838114084674	7.89025772530051	7.78948348391088	8.24928400773451	7.78823001661025	7.69929610092046	7.63179745101419	7.99530703278112	8.21772137446953	8.10850195616845	8.00360062889941	7.36113772667974	7.36330694976706	7.13649593525819	7.38808629564488	7.4545139962239	7.32935256383473	ILMN_2319825	ACYP1	ILMN_2319825	ACYP1	Gene
9.62229042100629	9.517079362211	9.81438763901325	9.79047942939242	9.9701504711592	9.81929966845044	9.67887317364601	9.64493029773315	9.77005385376562	10.2540507623047	10.616740495307	10.3720979177476	9.33554139007847	9.01392940937703	9.27608082222137	9.26734375494967	9.47602658940039	9.54181779904522	9.30547370129498	9.62375310638321	9.44143913222092	9.86189740970803	9.97638564388269	10.0504688064401	9.77991119233083	9.75402979333104	9.79483795188523	10.2386738827718	10.5018222510815	10.4635657322523	9.33843238099289	9.14378961063032	9.11116636637645	9.32344895877672	9.55397719398267	9.66938126263472	ILMN_1694233	ACYP1	ILMN_1694233	ACYP1	Gene
7.35860463353747	7.30574548924965	7.29094511461481	6.98563975666079	7.06477985982419	6.94286639767277	7.10473749562763	6.97843750751767	6.98809466708912	7.04645286694211	7.02414269689529	6.84703264039121	7.08144668403994	7.11986916636388	6.82877945945474	7.18969396278793	6.79613737407098	7.08471114785436	7.17007952304457	7.26344691000109	7.00281615943414	7.17607877512616	7.31806653141375	7.24987473014714	6.89791614097032	6.99158810570802	6.96758933751689	6.96107066026217	6.84296290498297	6.97466625882042	6.85626274011253	7.06654105390716	6.99065929611916	6.91699707474055	7.02908212385451	7.18559400810693	ILMN_1686432	ACYP1	ILMN_1686432	ACYP1	Gene
7.06376168766206	6.99588133947486	7.01844461631714	7.0667821409859	6.87863775642541	7.07804012043539	6.96375832571864	6.9548047722345	7.10021991450056	7.07231392603811	6.89271034771343	6.97161899985137	6.8958702939877	7.13538647162523	6.88518685166838	7.09851057334882	6.95840725462805	6.94010277795677	7.12696289176699	6.92320006029165	7.0785702472151	6.82659455488137	6.72345388729507	7.02150669422895	6.96995119216293	6.90276379362225	6.90082788166975	7.00812652952706	6.94627180658761	6.84222938821157	7.26106641166223	6.91103963712817	7.1428327215813	7.03843198514995	6.92859699446631	7.00244170830194	ILMN_1697550	ACYP2	ILMN_1697550	ACYP2	Gene
7.51354987331831	7.60052272422591	7.53525242575255	8.07444316608967	7.50369979234327	7.83572095969873	8.16868086403275	8.31206429508786	8.54998298765942	7.81237963900673	7.82280904617783	7.56673833813369	8.88576923937283	8.81305912622709	8.85270233431995	9.28314458952779	9.58909606415015	9.559919981844	7.74837305899692	7.4579706566297	7.55826035703093	7.60812695711943	8.22135905154986	7.62475830732116	8.13995078413969	8.27131908077359	8.20335573596119	7.78042730405009	7.70930284014925	7.75976964734213	8.55815408839056	8.78878344749002	8.74308639959622	9.36959382779173	9.28402264336312	9.76746412590615	ILMN_2158705	ACYP2	ILMN_2158705	ACYP2	Gene
9.29983744730852	9.05834516009968	9.35609937097303	9.79415595077966	9.9701504711592	9.98054106252532	9.82916094979202	9.90431844838202	9.97638564388269	8.62754102268458	8.62849423091577	8.30356973753545	9.03025740014579	9.16741636381239	8.81521425442437	8.2297917609156	8.38600765207648	8.36774163476018	9.19652295584611	9.05240980559442	9.29673798470459	9.76274913438186	10.0402375525656	9.82368182874858	9.72598905925053	9.91935230270169	9.872399426919	8.51932191450137	8.55237346749393	8.55379182746278	9.15144064764448	9.26248359472432	8.83880725250468	8.20575407171563	8.23140938749486	8.3647805487088	ILMN_1803686	ADA	ILMN_1803686	ADA	Gene
6.82048138432049	6.78498495934505	6.9897843677635	6.81626417423381	6.57007158248863	6.78707114145545	6.86480945084499	6.74333685536558	6.85582877765517	6.71656292562486	6.82370233336547	6.79910107942243	6.95962756539364	6.81282885029926	6.69069245994729	6.61199891457037	6.60684810851859	6.8958702939877	6.68924666000383	6.67934122694322	6.69087066486973	6.89888488983317	6.76093248011945	6.71530680864239	7.07311386841326	6.83755162426898	6.53683207235368	6.74561181985548	6.79205891591362	6.7809870110565	6.90211567632768	6.6839999428866	6.76108106172938	6.82523756020889	6.67728607048044	6.82479976534854	ILMN_1745580	ADAD1	ILMN_1745580	ADAD1	Gene
7.05809814992714	7.10917276157635	7.11962444864841	6.76818346160412	6.93716863163575	7.07804012043539	6.87155937305048	6.60103008866825	6.92830171987269	7.03717273825116	6.82228425999294	6.87902041693239	6.87220342504863	6.72582300001313	6.73584941859698	6.89677342513877	6.84293062559157	6.7474188718637	7.0313986297857	6.81258134862086	7.00153773482224	7.10829297780888	6.91924119537631	7.07638389134877	6.84020782612617	6.77579523194028	6.68142706382299	7.20465876445322	6.73114724010299	6.89160055258541	6.78822760657152	6.75533973079708	6.95305258777895	6.89455671655933	6.79591825053	6.9023663951618	ILMN_1745108	ADAD2	ILMN_1745108	ADAD2	Gene
7.28108142924849	7.49856891361911	7.44343312467669	7.19310408769896	7.20742232861808	7.45151480446974	7.31485414400298	7.34126877886792	7.20725917006153	7.11578222055778	7.31923136075104	7.52610382811255	7.26352509262132	7.59000914712383	7.45277749358217	7.25571962430379	7.26677435137597	7.28362963067738	7.35502323828558	7.34866129359924	7.48039270022445	7.44130654462042	7.60749194605232	7.20530027987183	6.94140325436869	7.34684159609514	7.27566904276347	7.43369251341284	7.45736028643114	7.59387344376955	7.50744533924353	7.15066558591151	7.40401542116917	7.05740811677674	7.21379070624999	7.32615654459015	ILMN_1725043	ADAL	ILMN_1725043	ADAL	Gene
7.27549163435155	7.07281526205413	6.43953493904171	7.32027492905405	7.21562497935041	7.29786558300689	7.05027237772085	7.44554213405339	7.05246511198709	7.09949676562161	7.33889327927157	7.11052514690804	7.13742528075202	6.92550773789512	7.1936235253998	7.16924417632331	7.13795810692778	7.32966477853779	7.02813663927695	7.05696052947732	7.51999347346064	6.99935804679669	7.0531576840916	7.11499820935344	7.2525512120107	7.24234905338751	7.01558008570165	7.34126877886792	7.14999693925908	7.38362116885683	7.02207317145581	7.29552449310857	7.10284268547127	7.13178096275294	7.36132960667533	7.13857357179937	ILMN_2148360	ADAM10	ILMN_2148360	ADAM10	Gene
8.53832895341313	8.79650736944946	8.02879855692949	8.50685058732524	8.28532371060501	8.42663192681498	8.59757522934316	8.69014545532018	8.6155480363272	9.05219345512189	8.87749686831791	8.90139538114898	8.24871578579614	8.58997421806979	8.37381472596752	8.27343114047403	8.54958888139817	8.53965527304187	8.34832110543005	8.79879857589366	8.42873945613113	8.33020668849172	7.98730319713406	8.44455484411581	8.55481099186097	8.77003909860012	8.75886130841558	9.03525750698801	8.67927623381327	8.78067523874764	8.20619724163448	8.37403715123556	8.43626216828399	8.41222229006641	8.5817794027797	8.35688035577506	ILMN_1718946	ADAM10	ILMN_1718946	ADAM10	Gene
7.03867290301834	7.18787875016117	7.01054644094552	6.91015880882945	6.82796952749769	6.88852939611411	6.70502069240703	6.96478357534618	6.83127265122736	6.94010277795677	6.94397289925103	6.64140532882583	7.10308923449314	6.89935664091949	7.10060008441154	6.93167866021054	7.07990445195918	6.86727950921558	6.95808968154202	6.75331467257746	7.17456094870186	6.77246770788378	6.97596873382471	6.74896344121236	7.1324176293368	6.79897502802685	6.86209670876456	6.95846803481886	7.15501303424099	7.14475983441547	7.22206658179398	6.97907560275586	6.99723121119569	6.91477563505679	7.0201932537858	6.87935419721079	ILMN_1711374	ADAM11	ILMN_1711374	ADAM11	Gene
6.80187938831799	6.71267972518639	6.93892677733391	6.88386664429462	6.84640939037228	6.81249124613205	6.87301948981598	6.81304094843526	6.84129128024398	6.764656078683	6.74386033145729	6.70751410963578	6.79444086960024	7.06486382768017	6.8829517641753	7.0213654214521	6.91244909507375	6.92019987383977	6.65743738732752	7.23936118912472	6.84699693895255	6.71130233857591	6.81688138957226	6.65561410540858	6.78796944213614	6.91653261064766	6.86974891073322	6.82210996177963	7.02725017559175	6.83886360290562	6.86199478450722	6.79750360368481	6.96765205452766	6.99231034718832	6.99321837734877	6.73385641932249	ILMN_1726266	ADAM12	ILMN_1726266	ADAM12	Gene
6.76196777602793	6.79559124727829	6.87387824762981	6.88386664429462	6.86055153387314	7.1032652470912	6.61967716247841	7.03084441119214	6.69168708886338	7.110124573897	6.68982797120863	6.87329424189532	6.90450230382568	7.20955574563027	6.99776386825668	7.01579325795942	6.93239642477405	6.80200453882683	6.75718506716876	6.93056225526714	6.9204952669235	6.88356273463551	7.10254870363364	6.83998279784815	6.85646850673802	7.21962911883799	6.70165956900436	7.0469763829306	6.8670440998168	7.00088184192052	6.69528453405566	6.90400186824594	7.04458007807999	6.95641467178695	6.97580739026616	6.99199117269211	ILMN_1705689	ADAM12	ILMN_1705689	ADAM12	Gene
6.94679588121914	6.9424294365178	6.70502069240703	6.72566816660364	6.71324947526782	6.73099239122882	6.88930340148484	6.82074914561394	6.8121739595881	6.97984857746578	6.74386033145729	6.87609339844395	7.07446553061441	7.10611878313916	6.97345832849135	6.89193378545731	6.89287958905575	6.83779408133387	6.73282066350347	6.92813690850101	6.7694703179085	6.9561221621539	6.79613737407098	6.77937031508055	6.79476665777048	6.85126312539574	6.93218802662775	6.94348911272638	6.89186600551093	6.69570445326526	6.73939236410864	6.8469291300796	6.84577977699874	6.76189083519874	6.79476665777048	6.79821755846622	ILMN_1785393	ADAM12	ILMN_1785393	ADAM12	Gene
7.39491579455473	7.21192375440999	7.0881369426972	7.60927271473103	7.37014407901779	7.06349496478672	6.66163660922422	7.01951829587203	6.85582877765517	7.05642097836463	6.85119666840684	7.62336869417975	6.82269375478815	7.06586069290964	7.00268840423929	6.96765205452766	7.00952397402812	7.14336136797257	6.92895299787867	6.93546964730981	7.12321431961107	6.94220349281222	7.4083178711915	7.15392750280958	6.85778027853841	7.00697664851412	6.91135581080445	6.95724585251805	6.93246298286843	6.99591441819093	7.2874373150582	6.94938518511163	7.00244170830194	6.99690299024696	7.04101380762157	7.05734585131296	ILMN_2384544	ADAM15	ILMN_2384544	ADAM15	Gene
9.52024506896164	9.78195690855529	9.77212841885551	9.87777453765008	9.80134655061681	9.75240410249294	8.57195585072012	8.73724677329675	8.56183211496336	8.95416791666177	9.09846027606975	9.12488393614229	8.38096705312693	8.33113796034276	8.38667401469877	9.21734576765462	8.94790622611902	8.92335527139781	9.69020217404158	9.63071436937961	9.46191743636141	9.76182659545993	9.56201305758568	9.85773542181419	8.57685101166486	8.59115040949905	8.70783309931887	9.00104294663208	9.10562766024271	9.04991086472398	8.4627860345634	8.55956866860851	8.23304228273209	8.98693270458809	9.0638466128754	8.9777657053826	ILMN_1756920	ADAM15	ILMN_1756920	ADAM15	Gene
7.28730705588466	7.17728750376303	7.20402976374387	6.97244099580391	7.42439857616324	7.17321512750873	7.17227047504471	7.15623728536889	7.1812335366908	7.23908499791381	7.13891888306589	7.27698635171604	6.94507690176474	7.06203629605933	7.10060008441154	7.52581903815225	7.16306976863943	6.98680754955297	7.30793525334085	6.93964370391511	7.0785702472151	6.97348759089663	7.18043640966559	6.9719470335967	7.36761254658224	7.33459543401806	7.14442477817924	7.21930805332895	7.31816065711396	6.94140325436869	7.34230719926864	7.19656694600712	7.05568823305034	7.14895555277626	7.23733015606115	7.13357768348198	ILMN_1799728	ADAM15	ILMN_1799728	ADAM15	Gene
6.80187938831799	6.92702284752229	7.29939900403851	6.97368193527731	7.21159888602932	7.27237915371539	6.93367298793331	6.98432208791608	7.02412739530529	7.10879941029665	6.9491570843255	7.17740032869303	7.0137315816301	6.98353366721756	6.8829517641753	6.91368129064569	7.06917628433304	6.96765205452766	7.00936828750926	7.40074067436379	7.01264983647259	6.88091745442301	6.98944956978908	7.27459779480955	6.88335849402676	7.09032458761941	6.92623220330563	6.90159668367458	6.81669013983048	6.94267088314199	7.07099097118327	6.87399777089217	6.89891942224569	6.94267088314199	6.86294302092789	7.06955741318178	ILMN_1751500	ADAM15	ILMN_1751500	ADAM15	Gene
7.77234238280299	7.82586581952995	7.88349792009239	7.97409406705991	8.00961143927156	8.1002773304837	8.18116663729555	8.23929262027697	8.51514306314687	8.33633333601158	8.66883054072353	8.56400046451754	8.33188439699615	8.54166571153989	8.50879361765785	8.39228659900333	8.08861280653631	8.30985457121018	7.72980211491989	7.80321906046939	8.23734174684881	7.96907706273653	8.0657152197752	8.23999542693837	8.25454577587872	8.42078015524296	8.25986967232957	8.43921330609566	8.3257535800127	8.26703378082101	8.55314744750972	8.47494068917924	8.20415389172741	8.15478065567349	8.3243546461212	8.09552923834095	ILMN_2121068	ADAM17	ILMN_2121068	ADAM17	Gene
7.28880946793001	7.39651656871174	7.30367483723634	7.3788972483937	7.32039717681259	7.50917611066497	7.46229743125133	7.48433198175276	7.44447021038059	7.44112189988972	7.43002515581083	7.35823958735276	7.37866497264432	7.51354987331831	7.37393865780335	7.33211019054281	7.15878257398161	7.24643484505599	7.23989461039037	7.17523006603474	7.31269639445304	7.54630719605303	7.35368155828393	7.15392750280958	7.21734537379553	7.44238031674242	7.68917673637936	7.31455683755773	7.58016997358992	7.6554474451274	7.52581903815225	7.30886830535002	7.19835393217195	7.13730913909999	7.19483837098403	7.10380468557557	ILMN_1765779	ADAM17	ILMN_1765779	ADAM17	Gene
6.9049696427866	6.73561733960428	6.71755719109633	6.91268582226816	6.77692553169589	6.94286639767277	6.77254348694244	6.97100892499747	6.90902984172158	6.8931149636651	6.81561954446872	6.83713650804261	6.6638091708037	6.87209733926889	6.73708612662098	7.07390812682864	7.05842244280955	6.96377487873992	6.84020782612617	6.74684149063859	6.68749590185209	6.74765815415399	6.84534918844452	6.99350007707997	6.83239742438278	6.99158810570802	6.92524934688213	6.90293315208575	6.74885399756145	6.72775008557045	6.94627180658761	6.72445821943292	6.74314887059074	6.84041574625405	6.81028531597341	6.60401389793342	ILMN_2201386	ADAM18	ILMN_2201386	ADAM18	Gene
6.9000909322676	7.10611878313916	7.15137452805126	7.01811837970462	6.63271598502987	6.84163742571748	7.0213353239199	6.74725510104778	7.04306705112843	6.84170842487293	6.76836442637835	6.70583072101354	6.99910821861408	6.7125631293791	6.99776386825668	7.05938286375625	6.81252682080127	6.98828434678991	6.98529659632179	6.98511011362016	6.71290758626973	6.76572341108989	7.54925938949385	6.89109410457049	7.06057604525016	6.90276379362225	6.98394190486291	6.79606416843072	6.82426627526156	6.92816977021851	6.80227645716688	7.0861488292113	6.84699693895255	6.79524612918889	6.76252102808316	6.86394901915618	ILMN_1682225	ADAM19	ILMN_1682225	ADAM19	Gene
6.83594749912185	6.95074184176966	6.92171566469542	6.82426627526156	6.93147901157033	6.91057619372199	6.74559330952518	6.94844389249478	6.82990445283365	6.94504420093694	6.82650747142607	6.81530132413827	6.57836264243112	6.76349771457266	6.943989064989	7.03100960360617	6.79008010554288	6.83672631035011	6.86353865776568	7.00604933157153	6.84699693895255	6.98674596566371	6.85982679107994	6.70556612196134	6.77710659494119	6.76812858223685	6.67724813875754	6.89492740508252	6.84546990565812	6.80268865632235	6.8907230172003	6.75240191912391	6.98967641356895	6.97302681382517	6.91062820779335	7.03231798085761	ILMN_1788481	ADAM19	ILMN_1788481	ADAM19	Gene
10.6224042362556	10.6436299559911	10.8067278155531	12.2517963372569	12.3318943786214	12.2257082662345	12.4581110072873	12.282854206406	12.2287817118343	9.67866595435848	9.42366106063634	9.63304366417776	9.96303621917144	10.0352571184252	9.82005384301152	9.92131513728608	9.78482632686607	9.68709584938342	10.6839036828743	10.4440461292734	10.6979927105836	12.2272261362131	12.147321996307	12.2257082662345	12.4888014829866	12.3340216888219	12.3803951334436	9.65649200060534	9.73791346522307	9.65613017552556	10.1108133229026	10.0414731760991	10.007592624286	9.96880837618362	9.76839284514124	9.67421735324806	ILMN_1713751	ADAM19	ILMN_1713751	ADAM19	Gene
6.83268025877432	7.08892385710385	6.80453233886283	6.78351426930443	6.74109425233123	6.90573392116583	6.84341455029989	7.03551291039277	6.84411061720922	6.67407439996092	6.81696717745005	6.73235062172489	6.77166433663769	6.82107902972007	6.85406675314353	6.89791614097032	6.83569512843856	6.9944742869008	6.95456515023897	6.95319803356282	7.02978555545805	6.92320006029165	6.90500194819927	6.97675719908033	7.01939628325384	6.93364101755886	6.86333471104713	6.94599979458236	6.70502069240703	6.97212245571721	6.78503933500988	6.74262690036036	7.02114900826039	6.80187938831799	6.92977576612409	7.0194118221698	ILMN_1662675	ADAM2	ILMN_1662675	ADAM2	Gene
6.76445175253682	6.89193378545731	6.59423044050055	6.68885504950877	6.8507431636018	6.63263372203907	6.60257286514453	6.85123105267514	6.89848456365617	6.77210487064841	6.80442616307133	7.0137315816301	6.7493705958657	6.86199478450722	6.94919030012703	7.00685251369134	6.92935499388753	6.75086013651564	6.6962309214243	6.86741705052061	6.7371233882343	6.79032775725578	6.73396912878531	6.98359792813776	7.107759186367	6.81530132413827	6.92974340854281	6.68500760498577	6.80627074405315	7.06640952964111	7.04943199745341	6.80257795485993	6.64072053071682	6.81352776426986	6.66851922136641	6.8329968545021	ILMN_1737629	ADAM20	ILMN_1737629	ADAM20	Gene
6.82824746428305	7.13013326498787	7.03457022441452	7.08758061922589	6.82373775083331	6.83898394885846	7.20191385497566	6.87537621489348	7.00670050599391	6.96976409092361	6.82923612292375	7.07712496000121	6.89348311175893	6.72846858725508	6.90979537425301	7.04050855018008	6.97090950269096	7.0260872440641	6.94902456385469	6.87823414246662	7.14825982779377	6.82415838410251	6.95661083852989	7.1837868701033	6.91503933412387	6.99616574343519	6.90601649995899	6.87653016122347	6.96225811171785	7.03362770465195	6.98596533266318	6.85693417428949	6.73794911161996	7.01584087168487	7.03283095125697	6.89492740508252	ILMN_1812112	ADAM21	ILMN_1812112	ADAM21	Gene
7.27646900715086	7.23714070846477	7.15137452805126	7.24171771615946	7.11690086082179	6.85744940349358	6.93367298793331	7.04819845552115	6.97671240137197	6.99904561145699	7.53992394066991	6.87472799079078	6.99488022377958	6.96382376323714	6.97008152429255	7.02590090585385	7.07990445195918	7.10275464816442	7.0214285993418	6.98168394267145	7.31269639445304	7.21574181541108	7.02286751309285	7.06569837142077	6.75727552515958	6.95506041869133	6.98998833970559	7.21702932864158	7.20732722424235	6.99952612656563	7.1075603359382	6.88789012932954	7.05568823305034	7.15612496331363	7.12130617081798	7.01049972288727	ILMN_1675210	ADAM22	ILMN_1675210	ADAM22	Gene
6.78956379156108	6.8290973377768	6.85213185282655	6.76818346160412	6.91500660659061	6.8602608889878	7.02011560833981	6.69180172104372	6.71027316501288	6.80356681771906	6.79750360368481	6.59205702855261	6.73791263017707	6.88115618528307	6.61199891457037	6.84838755910963	6.88856407795292	6.80914516103912	6.83403082770682	6.83239742438278	6.78231731342474	6.80803955028495	6.7811140010809	7.0450012529493	6.86292650882879	6.79004398579078	6.88755425808353	6.67550395669762	6.79487397980923	6.8081629898835	6.63694554495895	7.02847539798402	6.84699693895255	6.88653836954457	6.4490027965732	6.69555258898422	ILMN_1706302	ADAM22	ILMN_1706302	ADAM22	Gene
7.03432340498431	6.97663340976288	6.97832929386021	6.79911836051977	7.03548065698077	7.0212444074029	6.77111577245597	6.81028531597341	6.9158389364437	6.90656877846415	6.84591526692745	6.73513306771539	7.18621174514503	6.85696882613968	7.04794140201375	6.71684815833542	6.81142485273521	6.63308498112717	6.73836264304731	7.23730210213001	6.94379223381313	6.73937364628278	7.03222278446705	6.8453318174585	6.87941995345601	6.85126312539574	6.93928570306403	6.91716288710192	6.77782434845492	6.82405561407894	7.06005357471945	6.73685903703707	6.96094704532471	7.14624171145132	6.8488375509655	6.95919696368708	ILMN_2351754	ADAM22	ILMN_2351754	ADAM22	Gene
8.22843179984871	8.22770732978077	8.22423283462807	7.8317050611189	7.77360474074487	7.7943098480018	8.13276430567999	8.24087478212771	7.95331491387872	7.66629051407751	7.77842933119518	7.66094148718785	7.30079452368434	7.29821232713483	7.30574548924965	7.26801083510501	7.17490034623972	7.22380234593407	8.1203923551343	8.0470062709442	8.37142757790411	7.75175549295724	7.61945603810688	7.88477805612974	8.05031062933847	8.04711916122742	8.10230540835745	7.82147599180345	7.63119384787712	7.68802097805007	7.19975132191342	7.36656150372698	7.32844123188789	7.24792035156232	7.46259824250303	7.18934808020914	ILMN_2060086	ADAM23	ILMN_2060086	ADAM23	Gene
6.8627859111717	6.80696395922123	6.79234505362408	7.05789389983723	7.246904269254	7.21469333140492	6.87301948981598	6.79610035341038	6.95589574013586	7.21702932864158	6.98594857195027	6.86094631227623	7.03652116899446	7.07555696435614	6.86602697117395	6.5595506913798	7.07791938966222	7.0025051703408	6.9051014829435	6.96682557857697	7.0351781934903	7.14015113083624	6.96758933751689	6.88366341355772	6.92149097564016	6.94812302980624	7.03106805514288	6.81259861482712	7.02382082141447	6.91649795879747	6.96426973541365	6.69625059489777	6.90823283211942	6.92518427861279	6.79234505362408	6.91666620532052	ILMN_1664236	ADAM28	ILMN_1664236	ADAM28	Gene
6.79958181113677	6.87782744007862	6.95605688618236	6.78082750713074	6.82927240618766	6.84163742571748	7.18116436354483	6.9496273798791	6.87646036516776	7.03982482179837	6.97457058151745	7.00952397402812	6.85492704763383	7.04406747043938	6.62320623929354	7.0475192861372	7.02332719806241	7.07716861438758	6.82384301097985	6.99571134782532	7.02237613871547	6.86940697013356	7.0531576840916	6.99574189175603	7.08738014983911	6.73539455976801	7.04252486525969	6.88176539711471	6.96692263090265	7.09145667950101	6.77823732230263	6.92911955202253	6.81035908777017	6.84411061720922	6.67853910442873	6.83078466356956	ILMN_1664631	ADAM28	ILMN_1664631	ADAM28	Gene
6.64822650711181	6.72137566441684	7.03566419313111	6.72139510879597	6.68485363808844	6.67384182525245	6.8568486028868	6.67532749183379	6.7056614405219	6.75783121669512	6.94010277795677	7.00595531660294	6.75779426430684	6.72707156613781	6.92415765590154	6.79881503123574	6.74076141573901	6.79104666912047	6.86460249211034	6.76601564223541	6.83383729134937	6.69464562480086	6.97974155852757	6.86220226117311	6.85095437024305	6.95037435197712	6.72150791388011	6.94233239674509	6.74442027922304	6.81821136898752	6.9203658617633	6.91800030087765	6.78584014474894	6.66556433684568	6.7969048039448	6.91794999205126	ILMN_1802100	ADAM28	ILMN_1802100	ADAM28	Gene
6.81470356548499	6.74637228809679	6.78362674616859	6.77100861218361	7.02850694057695	6.92287169404502	6.95229180246618	6.7300148170761	6.78071656850659	6.85164766750282	6.85814123696386	6.95439981113508	6.76281582520635	6.91493794144486	6.76579516728784	6.9505500254048	6.88508723391024	6.62178778958717	6.7898227121312	6.81938568616982	6.65446368538394	6.79160965742086	6.69625059489777	6.77685389791936	7.10380468557557	6.69752340425874	6.76660503879661	6.72209122288716	6.88545512651465	6.85798857063522	6.99801427148888	7.13473833264548	6.98189185733354	6.85012190185632	6.58309604746761	6.81505263225943	ILMN_2194158	ADAM29	ILMN_2194158	ADAM29	Gene
6.72495038881021	6.74081642322951	6.88425485402442	7.00318590413287	6.85347918408375	6.72986587197098	6.76526169593658	6.8599847159834	6.7963833832109	6.86599171667914	6.87169669297282	6.86806947809818	6.91719556126782	6.72846858725508	6.84772920596457	6.74391488773678	6.85136962615896	6.75086013651564	6.84488950421789	6.89365029583741	6.89909146418135	6.87860403756583	6.85406675314353	6.88637036802859	6.82539624740285	6.76943502520499	6.71462243927922	6.69478027344016	6.78692279495545	6.82536192203694	6.88298568280809	7.08250294347242	6.84577977699874	6.76039717587186	6.75171536509237	6.95538000258825	ILMN_2100871	ADAM30	ILMN_2100871	ADAM30	Gene
6.83268025877432	6.96377487873992	6.95148622127075	6.80195048400422	6.98504788218455	6.82856613142945	6.84483818108958	6.79961783348728	6.78071656850659	6.83435907193054	6.86223676385475	7.00828188312659	6.78264063060708	6.99563603077	6.7822060728438	7.17127222303144	6.79872521621264	6.71130233857591	6.87087256587368	6.83611941620094	6.83655196136559	6.87089015028123	7.00728866405898	6.84271721582525	6.9046339239	6.93472193265585	6.75019109743649	6.96877283921202	6.71385667655846	6.76281582520635	6.89871691609412	6.98693647844487	6.86721132391782	6.60957960142921	6.91924119537631	6.77563431442558	ILMN_1703383	ADAM32	ILMN_1703383	ADAM32	Gene
6.84526080660262	6.85147391891625	7.02308832273326	6.88765694899337	6.72324913881259	6.82990445283365	6.89909146418135	6.9496273798791	6.93892677733391	6.83435907193054	7.02798496798992	7.06165392796201	6.92274457923297	6.98537259268933	7.01147503906535	6.82729684675022	6.9688539128727	6.93373825779371	6.96507155760073	6.81533783882166	6.99807740887495	6.93338257924196	6.97714291276138	6.96479999274253	7.08738014983911	6.82536192203694	6.70755247714685	6.84037985295811	6.89684225137359	7.22456456829909	6.81288200347668	7.07059303811271	6.87339801788184	6.7992255297545	6.92448453537867	7.02877255798634	ILMN_1806841	ADAM32	ILMN_1806841	ADAM32	Gene
6.81938568616982	6.88124254032592	6.82133052904789	6.59793461901134	6.89271034771343	6.78420461528265	6.79188013482967	6.95378836847371	6.76417869473309	6.83569512843856	6.90914848862171	6.80658887313023	6.82028379832401	6.96487752406488	6.92303538356133	6.81945626349283	6.85136962615896	6.92290316233266	6.82097526144533	6.76454398001077	7.03973474253141	7.01266405245838	6.74298116832779	6.73821176115027	6.75586857150184	7.07971201867964	6.76082145069228	6.90293315208575	7.10690047693865	6.97466625882042	6.89644079020311	7.05495691311854	6.89405438225971	7.04622771114602	6.99698186211719	6.82969371838737	ILMN_1798045	ADAM32	ILMN_1798045	ADAM32	Gene
6.7796225959247	6.71618156022639	6.76722803921617	6.87124818158098	6.72180580016082	6.76147045521093	6.75812967116637	6.66723816594443	6.72937311846634	6.90379979791642	6.65755499111963	6.85851859390715	6.88280009812038	6.69720760310892	6.70502069240703	6.89563197389497	6.83691872165676	6.80914516103912	6.99529176454648	7.01280382604201	6.97342640904542	6.89257533112593	6.88721044507666	6.93719841600149	6.73561733960428	6.9358160798027	6.95064521246214	6.85105586004894	6.92662860873635	6.79465815783906	6.79382581384408	7.01579325795942	6.77906050230847	6.65851419875756	6.72324913881259	6.81505263225943	ILMN_2293012	ADAM32	ILMN_2293012	ADAM32	Gene
6.91022524061505	6.90099269492922	6.954774051756	7.02630338662038	6.87155937305048	6.96360079040778	6.900661588568	6.86378010418875	6.73358917770478	7.14212621261749	7.4053897618504	7.04337028194468	6.84550323194881	7.00132093574678	6.96494195361735	6.86124241407619	6.85701899860327	6.90473317549333	7.18870271659204	6.98062849665996	6.97772844546122	6.90660303988567	6.91580574815009	6.80037014640784	6.929518596567	7.01933314610639	6.92399654670641	6.83268025877432	6.85617539524828	6.8566944443948	6.91155700442302	7.04741290508176	7.02001252388989	7.04622771114602	6.88311899579075	6.77320190732352	ILMN_1651657	ADAM33	ILMN_1651657	ADAM33	Gene
7.16403642432715	6.88335849402676	6.88091745442301	7.00083375603956	6.88971288577477	6.77503112488497	7.13860109797362	7.11738422971546	6.98224194530902	6.78909676427954	6.75071010245847	6.89158420217151	7.07364108140927	6.91268582226816	7.00499020882812	6.84838755910963	6.87806646336636	7.01206183603064	6.96263434581308	6.94312519583756	6.99910821861408	6.70283317015903	6.74553781270195	6.74083385466264	6.85368474838014	6.83755162426898	6.89952141206076	6.86204678547452	6.79771571776352	7.08755242587573	6.90486876075093	6.87768754192207	6.86086112983624	6.91817077975011	7.02737443569417	6.98375134387014	ILMN_1671297	ADAM33	ILMN_1671297	ADAM33	Gene
6.84037985295811	6.77389878122481	6.97466625882042	6.55038508267796	6.70290815400314	6.87609339844395	6.65855443036723	6.74076141573901	6.75805116451961	6.7368973872528	6.78772208838129	6.8624077662699	6.63150702103186	6.72846858725508	6.86000289052535	6.78826249979292	6.66139980243578	6.84699693895255	6.86810395110009	6.75331467257746	6.69514805310108	6.83148800183342	6.73129537994514	6.8646867759314	6.99660786962177	6.674762881141	6.81718465978474	6.8038146016953	7.16138378408907	6.95557840241587	7.12493093153244	6.79061444048557	6.89405438225971	6.82523756020889	6.57479393081261	6.5833912082147	ILMN_1669486	ADAM3A	ILMN_1669486	ADAM3A	Gene
6.80903720059595	6.95287393747019	6.74076141573901	6.77360214895204	6.93860546736831	6.78569309272177	6.80857290273206	6.82613638362736	6.91987162070274	6.74266433601208	6.64337339526234	6.86528961152024	6.83066235348785	7.01141110989731	6.80539004387169	6.96967224463779	6.72150791388011	6.82853238417504	6.63058070145851	6.86230662007938	6.63650886661119	6.90783544576468	6.79357257501693	6.72850530266053	6.95486834582654	6.83236256151651	6.82990445283365	6.77900484425268	6.80889035185109	6.82405561407894	6.8750735094318	6.87768754192207	6.84835378341252	6.84755161964322	6.67570209090946	6.84041574625405	ILMN_1795204	ADAM3A	ILMN_1795204	ADAM3A	Gene
6.87568127469941	6.70542833156697	6.78091685751455	6.87758492064215	6.78422267515871	6.68427356948471	6.77111577245597	6.82074914561394	6.89848456365617	6.76781603939811	6.75649639259531	6.7493705958657	6.91404538042503	6.70755247714685	6.66960166363931	6.84838755910963	6.82313540131046	6.78264063060708	6.83288964737587	6.75479633271775	6.95962756539364	7.04654172903434	6.73794911161996	6.82684130165822	6.87806646336636	6.72137566441684	6.84956981938586	6.68098218273354	6.91910706806928	6.90076083764534	6.67263007792608	6.86058568373651	6.85083192109824	6.91580574815009	6.79476665777048	6.839225648279	ILMN_2223911	ADAM3A	ILMN_2223911	ADAM3A	Gene
6.86378010418875	6.69234067545723	6.81660087424728	6.69450971350968	6.74109425233123	6.65925826518714	6.83076703274473	6.7529744676218	6.81642233807242	6.76321672827722	7.01776608504367	6.69977315725712	6.91190433866565	6.79396747015195	6.98384774253583	6.81071424335221	6.57697909407995	6.81530132413827	6.59167871055696	6.67056353074664	6.86491295351726	6.681368232295	6.78630986104543	6.77429731692022	6.90596919674318	6.88125901170467	6.72707156613781	6.85503255634886	6.81793261822534	6.84361945714301	6.79504933671161	6.94260933901053	6.92029951493165	6.74609452657828	6.7899333875398	6.9023663951618	ILMN_1685531	ADAM5	ILMN_1685531	ADAM5	Gene
6.89909146418135	6.64124495980344	6.98769458447181	6.85454706660688	6.84327499785028	6.86883471406656	6.85800585173256	6.68380254583819	6.98944956978908	6.78645615043472	6.85814123696386	6.89284385578344	7.09362490824479	6.8047846667698	6.80426151878396	6.81720334270556	6.90293315208575	6.8639852695994	6.90630462886039	6.91696215111111	6.83383729134937	6.63765059793725	6.75304828115297	6.88081275616895	7.03117344462257	6.85001797162991	6.74372914859621	6.78589457186551	6.8931149636651	7.14634264750475	6.96312189344082	6.77579523194028	6.93661518045207	6.84296290498297	6.95981955407515	6.73952683463734	ILMN_1764554	ADAM5	ILMN_1764554	ADAM5	Gene
6.78439185512218	6.71267972518639	6.87734794819825	6.61406625575454	6.66052635528799	6.76395662391792	6.67044485792252	7.14780882858153	6.82990445283365	6.83038189199354	6.87281993826025	6.85410146502292	6.86528961152024	6.59731618431261	6.99966679240965	6.9237833587998	6.99227950850865	6.96765205452766	6.60559839751078	6.76321672827722	6.60916897961151	6.79032775725578	6.70021199360492	7.02150669422895	6.79998327253382	6.93719841600149	6.7652076581049	6.67417586224443	6.8641269344639	6.6831425244897	6.9836750077928	6.77166433663769	6.80356681771906	6.94488004595738	6.71034990003502	6.8022387041144	ILMN_2302214	ADAM5P	ILMN_2302214	ADAM5P	Gene
6.88386664429462	6.89984141582915	7.20402976374387	6.90087700584032	6.89540255833023	6.93668137116847	6.76964963193454	6.7529744676218	7.19329270513268	6.78362674616859	6.73396912878531	6.99946412835316	6.96174348670822	7.04867685053684	6.85211406549194	6.78304362022197	7.04609148590957	6.87697660438238	6.6962309214243	7.04167472501246	6.96730693408599	6.8668015573674	6.88940707377591	6.78464120808315	7.05441446809687	6.70977556583768	7.01558008570165	6.73235062172489	6.94627180658761	6.90460040247417	7.10197477226536	6.93040426316999	6.83537605491424	7.10196126540194	7.00160211295551	7.14568617967167	ILMN_1783312	ADAM6	ILMN_1783312	ADAM6	Gene
6.85982679107994	6.87891487782839	6.63093946846864	6.82980073528613	7.05961878799949	6.82599363590699	6.84734525644637	6.900661588568	6.83985709641664	6.9628119324961	6.84310130754221	6.86528961152024	6.99488022377958	6.92455050233437	6.71983246627166	7.02798496798992	6.79231000783063	6.79990973941803	6.81078344712332	6.81670813483045	6.97090950269096	6.94983604325623	6.89158420217151	6.76178051422523	6.90310074150445	7.12755791063291	6.73584941859698	6.76414207996376	6.80216584471087	6.988760725638	6.71896323427323	6.85304911646277	6.85461741079229	6.80585642585277	7.05116005510556	6.83681395582943	ILMN_2143210	ADAM6	ILMN_2143210	ADAM6	Gene
7.12471498257291	6.98700174529895	6.96516815167711	6.80066109497337	7.12758469755796	7.17407604826864	7.16870588717097	6.98538757394695	6.85582877765517	7.32040936132566	7.03940466812469	6.89158420217151	6.8098190640218	6.9203658617633	6.94166038991877	6.6542817393981	6.87121499328736	6.99613356771106	7.13099770663313	6.95044151000909	6.98432208791608	6.77115232044049	7.11237926244153	6.85341151825699	6.95969131182278	7.00368495977973	7.16381057971313	6.86338539990533	6.93520724340103	7.09026880643101	6.89533579694163	6.66400527906842	6.83537605491424	6.96225811171785	6.89294601229235	7.07383266749935	ILMN_1750294	ADAM7	ILMN_1750294	ADAM7	Gene
6.93530182110423	6.821025809448	6.82267624720196	6.72427300364437	6.80810983683356	6.81370288352188	6.82927240618766	6.8829517641753	6.91860097762907	6.91493794144486	6.94514226776032	7.02700547502291	7.17218837544977	7.18055681356198	7.11826012067194	7.53817285862633	7.84339570132892	7.47468334169102	6.87908606148641	6.99934204884683	7.00402481843736	6.81352776426986	7.00502170184525	7.05961878799949	7.0919325419403	6.77207083679308	6.89707773234793	7.00812652952706	7.27681565818644	6.95180918471172	7.26343285357742	7.14561523211497	7.19274642512029	7.57874719196163	7.67382057239284	7.48122907754711	ILMN_1708348	ADAM8	ILMN_1708348	ADAM8	Gene
7.46068210731541	7.27694795689289	7.03939005825812	7.27267721461764	7.3370171643518	7.55722968259077	7.39821319857354	7.31556947949521	7.66283020200376	7.58189263915665	7.28415792206073	7.48405487428933	7.64725382830727	7.6361390286176	7.61463703358332	7.50333765968664	7.45736028643114	7.44959859722162	7.31137812977449	7.5480057902925	7.21128459414745	7.24566639223255	7.2846025106462	7.31410936828586	7.39084230569476	7.42425184003588	7.31013152772535	7.47827706022934	7.46809617722108	7.38159743338079	7.75835567656346	7.6719044330779	7.5908711763308	7.59131528138766	7.55596616489551	7.44750554728507	ILMN_1727524	ADAM9	ILMN_1727524	ADAM9	Gene
6.94776637199228	6.82005478818318	6.80102053017638	6.94013508336944	6.85748432712302	6.90820098874265	6.8502974862617	6.92326665822642	7.01684106974345	6.84871710584998	6.75491008714561	6.85123105267514	6.83292484708147	6.90546850848349	6.787178045317	6.83908950235322	6.92511733014378	6.80696395922123	6.86577575436157	6.61146484521764	6.57676913547948	7.04515248405488	6.82796952749769	7.03248494421359	7.05441446809687	6.84143214812392	6.78231731342474	6.8038146016953	7.14149030474097	7.16703622403366	6.97453697576097	6.82299130414456	6.81035908777017	6.80062390252314	6.81138879797593	6.90556913010705	ILMN_1716909	ADAMDEC1	ILMN_1716909	ADAMDEC1	Gene
6.9142117313367	6.76807646644959	6.84734525644637	7.03712658212195	6.76043369358701	6.83639518840597	6.8568486028868	6.7460217609119	6.76709774398974	6.89160055258541	6.7987967905143	7.01499507387077	6.51226910521397	6.78963392239651	6.60111308894146	6.97485873843644	6.93436211417219	6.81345736646808	6.80356681771906	6.89257533112593	6.80574856555952	6.81494688743412	6.79000887859427	6.83212139001545	6.76715413286866	6.82299130414456	6.80256007227854	6.87906973771269	6.95039094612392	6.97840571468597	6.81423292424536	6.85436518438574	7.00244170830194	6.75590452920927	6.85406675314353	6.86536034349224	ILMN_2103107	ADAMDEC1	ILMN_2103107	ADAMDEC1	Gene
8.56618562211316	8.94429246767101	8.28987501202447	7.46579042191249	7.56523442829309	7.6158359799448	7.67382057239284	7.62495053586566	7.81383255701012	7.94081624585904	8.3111899700083	7.87996888069951	7.11159361101894	7.65256474181689	7.01244912069058	7.1496422315181	7.29291971454309	7.28406596612323	8.19553274662667	8.75132446049474	8.77575460649183	7.53151501401651	7.60142973227135	7.31537088501221	7.60326982658161	7.55249878111296	7.41352799141532	7.7073744696061	8.09678346873609	7.87671584641284	6.85626274011253	7.11586386787603	7.11590687618913	7.38293468828039	7.39863272728955	7.43697624831257	ILMN_1673566	ADAMTS1	ILMN_1673566	ADAMTS1	Gene
6.77261544230344	6.97250401595454	6.82521994488369	6.7599000615516	6.77841916788361	7.05642097836463	6.88383356557855	6.73268759982402	6.8972430442094	6.70463804592974	7.00345404991959	6.80356681771906	6.96682557857697	6.91155700442302	7.08288683948092	6.78959734105007	6.78768685773089	7.00508658643145	6.82913117050338	6.76179893945055	6.7512117909929	6.71507698524516	6.85145624142845	6.90726816859412	6.63517660524108	7.15911956999886	6.70165956900436	6.77298124648474	7.0214285993418	6.60974178764312	6.93790315070131	6.8348560065706	6.79983517686773	6.81603141879816	6.91062820779335	6.79821755846622	ILMN_1751168	ADAMTS10	ILMN_1751168	ADAMTS10	Gene
6.93239642477405	6.91059303897824	6.96187594221453	6.77944263128854	6.78902703434393	6.7441375118081	6.9203658617633	6.74855314133086	6.81642233807242	6.87124818158098	6.94514226776032	6.91181988706966	6.801417150073	6.88223976712719	6.9585950882327	6.8011078559852	6.83940426725259	6.78822760657152	6.84842130636404	6.94920738962156	6.87248076252671	6.80678337235423	6.90979537425301	6.84271721582525	6.87941995345601	6.64952885800152	6.69069245994729	6.81259861482712	6.95956399235391	6.96312189344082	6.72971154730604	6.87399777089217	6.78442784512213	6.92290316233266	6.76119089812391	6.71945383715028	ILMN_1660970	ADAMTS12	ILMN_1660970	ADAMTS12	Gene
6.8907230172003	6.9848613824959	6.87609339844395	6.94905679132909	6.83373313822476	7.04346233185996	6.81984659284638	6.81940364890623	6.73969322260584	7.06057604525016	6.88518685166838	6.86388316043208	7.14517381188669	6.92149097564016	6.69871511643193	6.86000289052535	6.77261544230344	6.96596352793015	7.13216504607711	6.79649087350764	7.03973474253141	6.91148905740152	6.74045305782599	6.97895307848249	6.86981333589516	7.03522267224779	6.99860658072044	6.9158389364437	6.87111210224024	6.95696008778598	6.63360805322853	7.03867290301834	6.74754689987881	6.90656877846415	6.97342640904542	6.92626679533388	ILMN_1787386	ADAMTS13	ILMN_1787386	ADAMTS13	Gene
6.89808299648592	6.90423646368251	6.72283651856628	6.78231731342474	6.75727552515958	6.79599299665834	6.73550694345266	6.97100892499747	6.8269107989736	6.89836951868036	7.12976055776958	6.82076635251163	6.86400308857	7.07062297824279	7.02523151000884	6.85760543761392	6.85827844491413	6.7521253595943	6.75718506716876	6.99083187677931	6.94844389249478	6.79821755846622	6.84287712699302	6.902265983063	6.89929081526596	6.68691346142377	6.94689244731216	6.7899333875398	6.8670440998168	6.9922326940548	7.04064487421645	6.73404192763123	6.7935020598076	6.75186136112996	6.94023092689149	6.94633720589558	ILMN_2286570	ADAMTS13	ILMN_2286570	ADAMTS13	Gene
7.23419318594479	7.19471640864636	7.24077933715197	6.94905679132909	6.85492704763383	6.97053355945472	7.15148310135134	7.04609148590957	7.34369260039492	6.94264123100431	7.28199582133579	7.26231875437916	7.22798284492489	7.19791111365203	7.01345559867571	7.07492758672305	7.20145878507214	7.08600348810876	7.19449427327695	7.00936828750926	7.20412536816062	7.09444034525448	7.13192396086198	7.07482561681691	7.19859597394489	7.09823760440044	7.11589302383385	7.00533784072696	7.17111712945822	6.94392329809057	6.99470716181742	6.95686284535939	7.22653616475046	6.94601640248313	6.99895167175047	7.0566209142881	ILMN_2413732	ADAMTS13	ILMN_2413732	ADAMTS13	Gene
6.87782744007862	6.99491191604081	6.80102053017638	7.04825971382613	6.76964963193454	6.85264808926012	6.92974340854281	6.81304094843526	6.8484549403251	6.92550773789512	6.78772208838129	6.87329424189532	6.65614815283897	6.82249713106308	6.88978198099816	6.99685634551088	6.78895545255481	6.91345046564269	6.95009473490696	6.92942012320148	6.80707084387942	6.90400186824594	7.10254870363364	6.78071656850659	6.70260379299748	6.95840725462805	7.00828188312659	7.03310465092485	6.90879747732666	7.01240354397998	6.75631497691228	7.06447832067016	6.96864600433694	6.93213673037069	6.77787968339088	6.69979241476088	ILMN_1873412	ADAMTS14	ILMN_1873412	ADAMTS14	Gene
6.82929009928472	6.92149097564016	6.81160557238053	6.82715557947957	6.64796721122082	6.91427746133805	6.65708537707128	6.88413737100508	6.74750949916471	6.70463804592974	6.87514239008769	6.9280700288102	6.72400427489945	6.63963644557312	6.80775029108641	6.83106485530023	6.94815567735366	6.7664951238564	7.01662714208218	6.78126086718592	6.77082788292848	6.76572341108989	6.80810983683356	6.70414236725498	6.6914930907296	6.70037163733323	6.99227950850865	6.92498290068338	6.742999211941	6.65282967058613	6.90211567632768	6.85941605806129	6.77473614901779	6.81224449359066	7.09676910095872	6.7935020598076	ILMN_1676452	ADAMTS14	ILMN_1676452	ADAMTS14	Gene
6.92003316375728	6.58384611905417	6.8796915831125	6.84685856424338	6.8038146016953	7.06593771421412	7.25476658911175	7.03906876083169	6.71904078908562	6.90246615770414	6.82370233336547	6.82606621455135	6.68454274598918	6.80932431320412	6.75553746511619	6.98462401553014	6.76832764357426	6.62543901744915	6.74765815415399	6.82874683848245	6.94603391006932	6.9283342878243	7.02404611011129	7.04618231941314	7.1665527810706	6.81013615364493	6.98643382452129	6.86204678547452	7.11690086082179	7.10244608921164	6.99691833872042	7.08735272947386	6.65336970682069	6.79524612918889	6.76119089812391	6.70204401003551	ILMN_2358134	ADAMTS14	ILMN_2358134	ADAMTS14	Gene
6.66439859347164	6.99588133947486	6.91371187047338	6.97368193527731	7.0125229752729	6.72850530266053	6.93915028464242	6.81028531597341	6.84411061720922	6.94010277795677	6.98089415322167	6.77389878122481	6.58690168628968	6.88331007906927	6.88755425808353	6.9157886732184	6.79613737407098	6.82129611525252	6.82525517553409	6.82336340096806	7.12478974631186	6.86058568373651	6.94032631417773	6.83212139001545	6.82539624740285	6.88125901170467	6.89358297711103	7.0366362253329	6.85492704763383	6.81530132413827	6.58579272158597	6.58330488942878	6.76239011452005	6.80328073386469	6.69021619667455	6.75834784607166	ILMN_1683781	ADAMTS15	ILMN_1683781	ADAMTS15	Gene
6.87022406221474	6.91580574815009	6.78721572737173	6.67650514562407	6.78902703434393	7.00014924828266	6.87952210864258	6.77201742951592	6.9225491272936	6.98634039882031	6.93207265061768	6.69720760310892	6.80605665328534	6.99829741352424	6.97113413222028	6.87667023542704	6.95635157659448	6.7474188718637	6.87796574982989	7.1376229426616	6.87401352978494	6.63610188789009	7.01376290235248	6.88223976712719	7.09320202371911	7.00697664851412	6.89472630718477	6.94233239674509	6.90492024546798	6.90209830534166	6.91563536373423	7.03773209211903	6.9283342878243	6.79524612918889	6.85406675314353	6.77185307327502	ILMN_1726247	ADAMTS16	ILMN_1726247	ADAMTS16	Gene
6.86501671596115	7.08285913294267	6.82620985625466	6.77100861218361	6.79649087350764	6.92412460446688	7.00551729747734	7.07275481839655	6.99089817156904	7.12745956003742	6.91719556126782	6.72249424245888	7.00812652952706	6.95965905841077	6.84187920859621	6.81720334270556	6.9375264776653	6.94010277795677	6.83891457336048	6.83239742438278	7.01520657369468	7.02978555545805	6.85406675314353	6.89371501477919	6.86841299780992	7.01745787535546	6.99723121119569	6.89492740508252	6.88037348062837	6.85124708903544	6.66786896811318	6.72707156613781	6.86988106548547	6.67873323593788	6.93181174541342	6.82620985625466	ILMN_1682989	ADAMTS17	ILMN_1682989	ADAMTS17	Gene
6.80187938831799	7.07393777896632	6.79000887859427	6.7599000615516	6.69503340270879	6.80994125061171	7.07806894287579	6.9259327409223	6.87104185975678	7.15523622946728	6.92396437098229	7.41521351401816	6.87220342504863	6.80932431320412	7.10162558203006	7.07097584288424	6.92511733014378	6.92667683366538	6.77612102731225	6.85434843768094	7.42935151726711	6.92184848310799	6.69764158932614	7.02039727396998	7.16825899019299	7.17271549095567	7.11807142755534	7.21173177649079	7.17888132954422	6.85798857063522	6.92631492757222	6.969222983177	6.86209670876456	6.77118913703678	7.01930204415509	7.02535773743504	ILMN_1739872	ADAMTS18	ILMN_1739872	ADAMTS18	Gene
6.84226496288079	6.87124818158098	6.79375276438516	6.85845104669753	6.76964963193454	6.80871198215306	7.45128566080664	7.21899945076583	7.04306705112843	7.45070778602172	7.76058650157654	7.38366765964081	6.92491344620609	6.88223976712719	6.74877926598117	6.9505500254048	6.89625709658192	6.76445175253682	6.82097526144533	6.85171327460573	6.87806646336636	6.86292650882879	6.82927240618766	6.81120704897352	7.60217143676481	7.46413543145359	7.38329087261898	7.54555624395415	7.64578618272938	7.42721094030201	6.97688783452695	6.91800030087765	7.05985760980881	7.00309360288614	6.81831817348007	6.89817964393524	ILMN_1770152	ADAMTS18	ILMN_1770152	ADAMTS18	Gene
8.89191442740905	8.76878176316782	8.70801015788462	9.00631362142841	9.0684162219048	9.4253772077682	8.42320928383025	8.34292325980483	8.26076435343603	10.8513674520849	10.8541796830562	11.1223360848272	8.36076689453607	8.27343114047403	8.59816376002678	7.44210445031038	7.57441613891136	7.40853157593668	8.98693270458809	8.6531638710852	8.91200048813194	9.09673204678278	9.12782549561369	9.41828366109021	8.38715520559272	8.29202294539484	8.62156473840942	10.8846836049109	10.9874193636958	10.8876121303349	8.60120801841665	8.34717825956444	8.47964116806963	7.40933926517715	7.47206067273531	7.61160721932649	ILMN_1656171	ADAMTS19	ILMN_1656171	ADAMTS19	Gene
6.88477986481096	6.79433203115769	6.74214531804303	6.70908443925342	6.86055153387314	6.78826249979292	6.95528635247415	7.04236812065911	7.09722972278505	7.08585511341442	6.73248133232737	6.7723984102039	6.93390021864534	6.8176820756411	6.817613831979	6.86367389188221	6.79872521621264	6.78710706692827	6.65422311058783	6.94460337206051	6.80707084387942	6.93203965361108	6.81067641903392	6.81626417423381	6.68129146136712	6.90553546789402	6.86209670876456	6.81395068139327	6.83677884863293	6.91105585520362	6.63951658942915	6.79620531807704	6.88844511956385	6.7978965010133	6.98129299016361	6.72835769679882	ILMN_1796628	ADAMTS2	ILMN_1796628	ADAMTS2	Gene
6.68146736031934	6.87357038685857	6.92866327289327	6.61910624079023	6.69848203519623	6.99572703270372	6.75049043287163	6.8301153779042	6.77144321887836	6.72283651856628	7.06836955748191	6.81530132413827	6.69848203519623	7.12978729068466	6.73430811298006	6.67278703607067	6.70908443925342	6.72876682409374	7.1878373328923	7.07951402566693	6.85249340186293	6.80678337235423	6.69338894372925	7.12467249393628	6.99277762231748	6.70977556583768	6.9345590305237	6.78195491281829	6.7679267222771	6.97086400030105	6.75631497691228	6.65359277578797	6.86209670876456	6.6749022417546	6.7324630249427	6.79227349314725	ILMN_1811765	ADAMTS2	ILMN_1811765	ADAMTS2	Gene
6.65573270576336	6.85492704763383	6.81913398765884	6.71034990003502	7.1220504647707	6.71534406067101	6.75302922510671	6.97100892499747	6.60657795689784	6.77612102731225	7.07467627966868	6.82606621455135	6.56037347581921	6.64122489226934	6.82624505596026	6.71538131269963	6.72445821943292	6.6925185306469	6.82384301097985	6.5576014337147	6.93239642477405	6.82026610522695	6.54298623934044	6.82550019357482	6.77005029516776	6.77207083679308	6.90082788166975	6.59927898760563	6.85226949830272	6.74905793407183	6.77823732230263	6.92475045669912	6.90956368162825	6.73772066975068	6.76373641265687	6.88940707377591	ILMN_1791795	ADAMTS20	ILMN_1791795	ADAMTS20	Gene
7.03051719026177	7.17807858561994	7.12364414040975	6.83387383933389	6.78009434734045	6.78952754111786	6.77111577245597	6.7880066691358	6.91304880212933	6.73408014877123	7.06584506918088	6.62827638502859	7.06749287433659	6.9006307023528	6.69364035974605	7.11109885013083	6.73941108193449	6.93269109714724	6.89223975470866	6.91577159828671	7.15037279177012	6.71507698524516	7.0837524085315	6.85845104669753	7.0163192566521	6.96360079040778	6.96758933751689	6.82899165403189	6.85492704763383	6.70156010311547	6.76192995170965	6.79193303487376	7.04575469429931	6.68408115922494	6.92139175755628	6.84320711335726	ILMN_1787908	ADAMTS20	ILMN_1787908	ADAMTS20	Gene
6.80187938831799	7.03726568117273	7.01298748435124	6.89449365255173	6.81955903780426	7.04064487421645	6.69176553606406	6.95602531874296	6.7567978166524	6.73965709307433	6.67805082789143	7.18426046130315	6.77404524623922	6.64960671290331	6.75413071062284	6.95724585251805	7.05842244280955	6.83152323248382	6.68049147585537	6.89257533112593	6.96094704532471	6.62148080695744	6.8644357258464	6.72150791388011	6.63517660524108	6.78485769911072	6.7836993126964	6.71511509733766	6.76656958999974	6.9504252127889	6.71115158878346	6.66230590054684	6.86721132391782	6.87704496241023	6.78060381965356	6.7694703179085	ILMN_1651717	ADAMTS20	ILMN_1651717	ADAMTS20	Gene
6.97974155852757	7.05642097836463	6.61396528210999	6.9928592393804	6.86885047295933	6.99174617185556	6.645273837956	6.8726518867573	6.8269107989736	7.4771934306726	6.82923612292375	7.1673230617394	6.90663730130719	7.04670582902982	6.94588630405096	6.75982984558308	6.50559313622573	6.93671412545084	6.76561045980255	6.94085173788297	6.8325045020575	6.90400186824594	6.96016296771523	7.31410936828586	6.92149097564016	6.88477986481096	6.82747635482486	7.39245294757445	7.35364287034248	6.87877382969323	6.70957781507606	6.9505820981254	6.87339801788184	6.80700135993532	6.9066710770043	6.80776823773438	ILMN_1703803	ADAMTS3	ILMN_1703803	ADAMTS3	Gene
7.00414986499328	6.91805097029864	6.94944860343842	7.2965717980662	6.805282787512	7.03563402079481	6.77402677004508	6.90785205366544	6.99740277282909	6.97094296813111	6.92396437098229	7.07440404798873	6.82617350717077	7.07142572290406	6.9283342878243	6.78304362022197	6.76069431173675	6.80499927548041	6.80356681771906	7.01163099318383	6.82193145847269	6.72468626250645	6.82576077088184	7.17550272477003	7.08609142838754	6.9078686615662	7.28204565597769	7.30303786232834	7.0154256463359	6.88765694899337	7.01653487953591	7.17080056329442	7.05985760980881	6.85648634156886	6.87793130645669	6.72695703837553	ILMN_2092933	ADAMTS4	ILMN_2092933	ADAMTS4	Gene
6.92937099183738	7.14496084554535	6.88200329107294	6.93472193265585	6.87717993484418	7.10777430325276	6.90299868801273	6.8829517641753	6.7746208914515	6.81988388913781	6.81013615364493	6.90102588322283	6.93501288667746	7.00700953720062	7.17001188869422	7.26216670839074	7.10666403386454	7.3762046623435	7.25912391386063	7.03908453212815	6.86092863478843	6.78351426930443	6.72631394045304	6.76559271971187	7.107759186367	6.9257056890215	7.00952397402812	6.69338894372925	6.90368225723746	6.84361945714301	7.17292089504831	6.93728120568543	7.18053056078525	7.03142868217724	7.26823900179807	7.31573139538153	ILMN_1681886	ADAMTS5	ILMN_1681886	ADAMTS5	Gene
7.09512703769067	6.9838158230899	6.71053717539975	7.13668959733436	6.76189083519874	7.01531795328028	6.98103751680863	6.81440973162604	6.91451277972184	7.0519584207491	7.10250402317683	7.05713668757927	7.25871102864896	7.30008177019573	7.26272470331032	7.23733015606115	7.25475447824337	7.15202819948169	6.89919284000691	6.95044151000909	6.86727950921558	6.86940697013356	6.91341872317588	7.12703521421556	6.86010681354923	6.97742666883654	7.23001920545446	7.1821057777114	7.22281705001002	7.33029251649406	7.27121082824688	7.44817150537126	7.28170633969117	7.03444713175008	7.15673709740977	7.3226354568657	ILMN_1767362	ADAMTS6	ILMN_1767362	ADAMTS6	Gene
7.0554667392577	7.03292217386813	7.08024101275675	7.05369549743805	7.14116413156433	7.22192451484207	7.23580873623294	7.19467401881527	7.24201428862535	7.61168427340883	7.68190817584613	7.57342590004213	7.92159429775678	7.79613265445065	7.92566926791642	7.53762076100216	7.18844126256635	7.39830923642167	6.93141244015882	7.4556631015426	7.14214135234705	7.41996899377442	7.37970613400704	7.36652591661635	6.87281993826025	7.11403588930704	7.15707046569421	7.51205841026386	7.65983739588833	7.53075704781681	7.75835567656346	7.83681062124243	8.14313561905831	7.33599077669367	7.34455704511437	7.41926890644707	ILMN_2211790	ADAMTS7	ILMN_2211790	ADAMTS7	Gene
7.48897176498915	7.54575374515837	7.51388774957595	7.1352791007253	6.91897848084373	6.9168231144739	7.65833774200927	7.46361464045325	7.56332073001974	6.91764110097772	7.20524803802818	7.06443508956309	7.03440019836205	7.00499020882812	6.98809466708912	6.99196231070869	6.97564622065631	7.21298608357115	7.85708648732074	7.55504553398579	7.47406773766347	7.03105403805163	7.0531576840916	6.8186768871147	7.42864112991873	7.76277617362635	7.71424288231117	6.72347229559322	7.10322125815116	6.99832844322943	7.10951671345711	7.05602861632938	6.89891942224569	6.80456549969405	6.96733913566446	7.06552142951608	ILMN_1672403	ADAMTS8	ILMN_1672403	ADAMTS8	Gene
6.83594749912185	6.88765694899337	6.93429384253085	8.09342462517128	8.04393339684091	8.21364259893485	7.54834049697469	6.99836103766982	7.12550081937796	8.72643914956433	8.67058034340169	9.09922810049605	11.3635785429829	11.4193277441574	11.5850487724724	11.1141793272242	10.8773639488159	10.8660300623967	7.15881146322625	7.04498599795722	6.80707084387942	8.08849927655664	7.92159429775678	7.89965553746636	7.24462375346453	7.38265947571312	7.20017977445659	9.02022944864295	8.53453174754082	8.7657804945059	11.3470902906278	11.5826303599777	11.3466785089246	11.1325617000164	11.1082979808622	10.9825617514409	ILMN_1805543	ADAMTS9	ILMN_1805543	ADAMTS9	Gene
7.11289836390459	6.90543553862375	6.94130653946017	7.06178436487983	7.0137315816301	6.78276991260389	6.75049043287163	6.79821755846622	6.60657795689784	6.86306186165849	6.87789472511025	6.92674051033508	6.94750563268292	6.76737631430557	6.85662302876474	6.8792217088376	6.96244733967382	6.8174711565293	6.88994693833378	6.80585642585277	6.81636889515463	6.81764672066549	6.7987967905143	6.7694703179085	6.81642233807242	7.19055499578741	6.77784127911171	6.86460249211034	6.73791263017707	6.77834454110771	7.11268621838661	6.7796225959247	6.75853401839234	6.60793950736529	6.88193473348244	6.89593498683769	ILMN_1706992	ADAMTSL1	ILMN_1706992	ADAMTSL1	Gene
6.756908415057	6.95386937640227	6.71198934294196	6.68986415618829	6.77106103266972	6.63787236621963	6.71233025084727	6.73802255630147	6.6117085644024	6.85341151825699	6.60855895876371	6.67951884886323	7.1914777445057	6.61572093798793	6.69871511643193	6.96039111751015	6.64164614426835	6.86309615764881	6.94192328619132	6.80062390252314	6.70152191839391	6.77246770788378	6.83905344759393	6.725859749087	6.85506633204597	6.82419411737482	6.77473614901779	7.16829918489343	6.81669013983048	6.80964339050675	6.79104666912047	6.96382376323714	6.90573392116583	6.74609452657828	6.89398795299451	6.75834784607166	ILMN_1684919	ADAMTSL1	ILMN_1684919	ADAMTSL1	Gene
6.72971154730604	7.15795729998949	7.10190061014198	6.86731229029082	7.02191943617304	7.10663640555441	7.02552198316493	6.88029062352804	6.86806947809818	6.88633914491657	6.84984146811316	7.06165392796201	7.11698700389527	6.93565137464839	6.96200270412853	7.17127222303144	7.12892428085087	7.02667132284971	7.124616756728	6.78667022300384	6.89771732346984	6.62970925363262	6.85289085604263	6.9203658617633	6.84939755997918	6.83618875673924	7.0694695908299	6.76141556831509	6.69722682366783	6.90333794070935	6.73118388835634	7.14561523211497	6.96420968792077	7.10071419359122	7.00075710732801	7.03395805402885	ILMN_1727084	ADAMTSL1	ILMN_1727084	ADAMTSL1	Gene
7.59980301554937	7.30100013640577	7.47569751813141	7.18689751699944	7.16795741378553	7.38987674018654	7.17761340035316	7.09851057334882	6.99591441819093	7.24372827970478	7.17531210117829	7.18148740509796	7.03127955658142	7.02445118786823	6.817613831979	7.16054292037495	7.13795810692778	7.05602861632938	7.46010650215119	7.48712182887119	7.51244195290261	7.07927856514383	7.1157676106912	7.10645050166263	7.10380468557557	7.16714207921061	7.17313080137662	7.02514020774525	6.98712654811909	7.27648196378314	6.90646885078761	7.02847539798402	7.02222552553156	7.24842146348505	7.15465573979699	7.20441694107379	ILMN_1705250	ADAMTSL1	ILMN_1705250	ADAMTSL1	Gene
6.9936914666491	6.90099269492922	6.77015977908274	6.72427300364437	6.60522679344841	6.78420461528265	6.71233025084727	6.83390885450627	6.84991116364873	6.70290815400314	6.85396089549967	6.84980825231164	6.70527431053198	6.74669510827836	6.85112730426165	6.96864600433694	6.91029288780398	6.85216662494348	6.8566944443948	6.92066302064056	6.97342640904542	6.90152814187544	6.74673336590633	6.72294630415254	6.60545044647053	6.78745307897731	6.74896344121236	6.78053199765542	6.74885399756145	6.84741476802663	6.69234067545723	7.00180301789988	6.6823229774213	6.97409537000093	6.71952736671062	7.0868071944545	ILMN_1722621	ADAMTSL1	ILMN_1722621	ADAMTSL1	Gene
7.11962444864841	7.13013326498787	7.21825478169332	7.23307555724898	6.87428369338067	6.83253853591284	6.91904270463018	7.0554667392577	6.97671240137197	6.77349395723435	6.82796952749769	6.95439981113508	6.91099098290183	6.95843651703333	7.06099185815951	7.03940466812469	6.96986063398281	7.1684480790213	6.93141244015882	6.94460337206051	7.0823894330896	6.9747959864648	6.97240834825648	6.93605989869562	6.90999527418258	6.93154682073449	6.67014909522743	6.87124818158098	6.94504420093694	6.97466625882042	6.97688783452695	6.98162106669551	7.02549098053153	7.05327451716174	7.09851057334882	7.04693264910755	ILMN_1721495	ADAMTSL2	ILMN_1721495	ADAMTSL2	Gene
6.91907532560247	6.74754689987881	6.97244099580391	6.85845104669753	6.98071909887013	6.91057619372199	6.87704496241023	7.28125787961884	7.2494065645971	6.81856688877612	6.96736999809359	7.0137315816301	7.05646883326274	7.01035875977693	7.06099185815951	7.19478506914985	7.09426799581246	7.03233251653553	7.22853540918123	6.99807740887495	6.97663340976288	6.93073241827212	6.7987967905143	6.72294630415254	6.93762455565902	6.94048950630234	7.23480162233501	6.97124538383754	7.26357293723088	6.93526979963849	7.22910904363912	7.2898420095999	7.25797698881976	7.0190576090021	7.1601951645943	7.35445401693003	ILMN_1798690	ADAMTSL3	ILMN_1798690	ADAMTSL3	Gene
6.97974155852757	7.05041012750468	6.88877049769339	6.8255699133608	6.85613894698542	6.88852939611411	6.98225799451383	6.94130653946017	6.88903989615947	6.99177806589803	6.89271034771343	6.88311899579075	6.93618824980383	6.98451158275743	6.88183218805747	7.1496422315181	6.90379979791642	7.06715421096816	6.93943474095273	6.86857987643706	6.9019295826439	6.94220349281222	6.95196821078668	6.94679588121914	7.008844052079	7.12517265340133	6.77784127911171	6.84037985295811	6.7679267222771	6.8461601702826	7.19616689179848	6.82969371838737	7.08815257861771	6.85786486659654	6.95077419935095	7.05165489513344	ILMN_1687035	ADAMTSL4	ILMN_1687035	ADAMTSL4	Gene
6.72971154730604	7.10516291334633	6.87387824762981	6.80846465315606	6.80238257557389	6.96682557857697	6.900661588568	6.7515675067176	6.83127265122736	6.70790011624292	6.77118913703678	6.66349027504994	6.90893226154738	6.64122489226934	6.93439196509517	6.88870248754478	6.84880213349766	6.71994763983753	6.8048933073435	7.10079838572895	6.79483786005713	6.9295841895075	6.65068266362837	6.7694703179085	7.107759186367	6.86727950921558	6.73129537994514	6.85226949830272	6.75820367907708	6.85955056330129	6.84209012344666	6.81124434526495	6.64902785757464	6.86041691171568	6.98674596566371	6.82115205075875	ILMN_1777683	ADAMTSL4	ILMN_1777683	ADAMTSL4	Gene
6.86199478450722	7.12428798728056	6.85213185282655	6.695933118884	7.25700528580242	6.78569309272177	6.99450416007568	6.929518596567	6.90473317549333	6.80912682013979	6.81561954446872	6.83591176584954	6.89008522845807	6.85696882613968	6.94286639767277	6.80596817329204	6.74629618975418	6.78492794536517	6.93246298286843	6.89004959051686	6.90049743386316	6.87357038685857	6.84807547189542	6.8730891167268	6.77710659494119	6.88477986481096	6.79321530805296	6.86981333589516	6.94763640830012	6.83483848367388	6.89763220741809	6.85040066020878	7.00952397402812	7.0363969648902	6.72324913881259	6.64529489673999	ILMN_1762294	ADAMTSL4	ILMN_1762294	ADAMTSL4	Gene
6.9946594794505	6.96701604812676	6.92866327289327	6.90087700584032	6.81224449359066	6.86394901915618	7.17354516256842	6.98643382452129	7.06689984176729	7.16742282907354	6.82923612292375	6.79360882546015	7.03344504885842	6.85696882613968	7.08876710904054	7.08336169088064	6.95840725462805	6.94932164851661	7.09568927065628	6.68847147436502	7.0212444074029	7.10451940288658	6.84807547189542	6.97075717485584	7.01939628325384	7.29236513715426	7.19583685666722	6.92619906989138	7.06023418303116	7.00236247963218	7.1028280862494	6.97177418400354	7.01402310932934	6.99795032708314	6.76119089812391	6.86642338693916	ILMN_1793040	ADAMTSL5	ILMN_1793040	ADAMTSL5	Gene
11.5988479689222	11.9378910406132	11.5142155800192	11.1299762840031	10.9932987663533	11.02147666213	11.276830124718	11.1894138123567	11.1274649457374	11.5663834626449	11.6402366578533	11.6879034702911	11.6944010111369	11.7126986138004	11.8293435756899	11.5663834626449	11.3422483481004	11.2698194188254	11.9175971713307	11.7975289321524	11.7054234859897	11.2714844489945	10.7746323543929	11.2039162937111	11.1647822297018	11.2862068281007	11.2471436384889	11.5354215051755	11.459155935622	11.6657167059255	11.771259652778	11.7954169397519	11.8842094277683	11.5068366812817	11.5494925116274	11.4049535434527	ILMN_1776777	ADAR	ILMN_1776777	ADAR	Gene
7.07945403284393	7.12561277407837	6.55400915936127	7.0811219904377	6.60522679344841	6.7803473396496	7.02970871045671	7.00831129587085	6.80782185404403	6.70290815400314	6.93612453776776	6.51625218212045	6.96779922199586	6.8325045020575	6.85211406549194	6.7755064025209	6.93651545066652	6.83461251557185	6.64232995165594	7.11015329110514	6.97212245571721	6.94101380734157	6.9203658617633	7.1613131579475	6.94140325436869	6.90893226154738	7.13507882204648	7.17267303135949	6.98712654811909	7.05842244280955	6.85123105267514	6.94260933901053	6.80109122050802	6.80456549969405	6.98228837152126	6.87280286332857	ILMN_1706963	ADAR	ILMN_1706963	ADAR	Gene
10.2011283475545	10.285151241339	10.0199669704914	9.66153076036136	9.74565441084825	9.54453750081378	9.67326332580287	9.61629930840497	9.75921259315178	10.13573491806	10.1870117907071	10.0888162114216	10.1474748053796	10.0262244622683	10.0160018882405	9.79483795188523	9.65153249454418	9.44764874393608	10.1908318205452	10.5577253833526	10.1989002539427	9.45183998691716	9.15758866253281	9.55455807815287	9.09903845305825	9.65488711819268	9.5673972961039	9.80422684032188	9.86572379416226	9.74476497476838	9.84748077505626	9.97638564388269	10.1123067592391	9.63117421199599	9.79206258829389	9.5262841068847	ILMN_2320964	ADAR	ILMN_2320964	ADAR	Gene
6.86378010418875	6.78959734105007	6.70652248994806	6.71886661971382	6.78278759009169	6.78569309272177	6.94305987282258	6.8993397388256	7.16668817772888	7.06431835125146	6.85814123696386	6.99691833872042	7.03748627822983	6.97342640904542	7.05666529984908	6.7529744676218	6.71034990003502	6.77506784029042	7.124616756728	6.8372935206979	7.16554481064509	7.0659676435022	6.90403555875843	7.11003890099933	6.93335130740093	6.79004398579078	7.10126384837583	6.88415433032147	6.99337469209044	6.91105585520362	7.06453881124633	7.00396557948185	6.95180918471172	6.76722803921617	7.06000935576028	6.89935664091949	ILMN_1697628	ADARB1	ILMN_1697628	ADARB1	Gene
7.43267487099788	7.02265185998646	7.13687139357191	7.23675198804162	7.53413319762597	7.36424399987715	7.43070783755453	7.66650452893859	7.63394622051828	7.52989184418342	7.53572002329936	7.3785391076314	7.59975362399859	7.47352283496276	7.5832937042045	7.2909555752943	7.34009601295249	7.32572244417252	7.23646618402677	7.13629209646186	7.2834378860616	7.41807274684234	7.27748326282018	7.11240877392457	7.41988075451808	7.45677736749655	7.37090354143306	7.68398368024837	7.90145781358972	7.58350694213548	7.71808171042215	7.44705552444725	7.89119073178868	7.29113254405956	7.20955574563027	7.25320684213801	ILMN_2319326	ADARB1	ILMN_2319326	ADARB1	Gene
6.91801744887281	7.08016609356782	7.18055681356198	6.97501757937777	6.91623494559971	7.01987507710653	6.91904270463018	6.92191308216769	6.7593803228096	6.91620170224463	6.82796952749769	6.86675117637851	6.84201842343641	7.12076649672157	6.78835272282405	6.88311899579075	6.73941108193449	6.88940707377591	7.12888029989296	7.25476658911175	6.93118437710508	7.67396771978698	6.75304828115297	6.79216724404795	7.07576969907337	6.92226180989751	6.93218802662775	6.62418231245872	6.75160442506406	6.94013508336944	6.78362674616859	6.77298124648474	6.89291192053169	6.87592091741718	6.7670423690776	7.04348945528722	ILMN_1657442	ADARB1	ILMN_1657442	ADARB1	Gene
8.34107732110089	8.50229899865913	8.51514306314687	8.43027756744494	8.71677189391557	8.43528101437844	9.06780279650001	9.13076018858047	8.91941020750544	8.71256880315792	8.96016722178708	8.99124378227984	9.43052043827296	9.31661483070567	9.4720531642774	8.50456122150926	8.49984815764513	8.657524135409	8.34056072557405	8.54221203857135	8.36654441163815	8.6387096838079	8.6530344063486	8.48713021616911	8.90475457848284	9.03818670659637	9.05746952351465	8.89691525791376	9.16536858442323	9.14724820283053	9.32067007978504	9.46332108770557	9.51769937652651	8.77543099995349	8.53553936253467	8.61479941410185	ILMN_1679797	ADARB1	ILMN_1679797	ADARB1	Gene
6.91907532560247	6.95557840241587	6.82026610522695	7.21734537379553	6.81803783210761	6.99801427148888	6.77692553169589	7.16332155776086	7.17460169817363	7.02237613871547	6.88142469886155	6.86528961152024	6.82962300821602	7.0638524820076	7.08508926219083	6.94938518511163	7.03158412787869	6.98460783673949	7.00459155060755	6.87602352900163	6.90583544765375	6.96356701471067	6.97485873843644	7.15269528415371	7.06450856595825	6.97339568856692	6.87983016531939	6.90025915653202	7.04442828697721	7.09696117826353	6.86981333589516	6.96599733211794	6.95305258777895	6.8301153779042	6.8586886388406	6.8022387041144	ILMN_1749493	ADARB2	ILMN_1749493	ADARB2	Gene
8.71955342500216	8.55943987389964	8.53911341744127	8.69496270551212	8.51662647870087	8.34153471568258	7.96844132241831	8.18654780393993	8.1763841564554	8.45129679096468	8.67516037296945	8.41185045915115	8.63064899833683	8.88336909181864	8.85453028069488	8.9729597632597	8.92118473831781	8.89142591426832	8.23140938749486	8.44294159168623	8.2756062842652	8.34521540339607	8.5017923196619	8.4590289666598	8.02600151057288	8.05629968213817	8.07118839284927	8.37544318558893	8.41932384888054	8.44177612624312	8.69960306906141	8.7841340258802	8.80094340508091	8.96359073894152	8.8517336203034	8.87374302107561	ILMN_1657139	ADAT1	ILMN_1657139	ADAT1	Gene
7.65117609042883	7.64585107086942	7.4769255670676	7.88142505151833	7.72518207318696	7.67396771978698	7.60765268311804	7.48839136105218	7.60732837896969	7.77744631342325	7.73302340996782	7.60070463936432	7.48851961576269	7.60723964528837	7.47833438121755	7.69428679016637	7.52453243575452	7.63643064005456	7.48468975616109	7.4471096358859	7.39686068009908	8.02503365257678	7.78379495776947	7.86299843203346	7.68048189474531	7.61122598509779	7.53298505690835	7.73812680550985	7.73884408838997	7.67264149492769	7.33528722370871	7.53309509103112	7.5235483697257	7.6488035171768	7.73552690414212	7.58052562376938	ILMN_1806275	ADAT3	ILMN_1806275	ADAT3	Gene
6.87677111546253	6.85600034109184	6.83924385585056	6.88000092983651	7.15682024210078	6.98797101087057	6.9865879546543	7.17852294771586	7.0919325419403	7.47539160679692	7.21578084486695	7.25099914309674	7.35480153055003	7.24678781821387	7.19140653392753	7.17886952546074	7.26609598576827	7.10387782852304	6.84713463407148	7.07364108140927	6.85541523661474	7.30034970069415	6.80256007227854	7.12961642799864	7.0519584207491	7.13870251266341	7.24262974965118	7.53732541601477	7.17384185999527	7.27862645929795	7.3031001688392	7.2898420095999	7.24291534855688	7.54316737755542	7.24018932052415	7.12981402359974	ILMN_1659599	ADC	ILMN_1659599	ADC	Gene
8.33428088817869	8.0613239998988	8.06197006566331	8.0418780988866	8.00134840475054	7.84966755042459	7.18418246572496	7.03231798085761	7.3708531175184	7.66024808579731	7.69973614821389	7.81202364040248	8.22749454108631	8.35630340120002	8.23558039482805	8.47638127330322	8.5489772061543	8.60599334070587	7.9654393565103	8.11535160224521	8.1853515195238	7.837680335226	8.00360062889941	7.88158818588601	6.99995138773376	7.16494046764384	7.15389876500824	7.65452312667409	7.52007843799155	7.77290017240955	8.10623642456571	8.10423693354445	8.28586526630094	8.58255192436827	8.50023974085111	8.53223623955055	ILMN_1698777	ADCK1	ILMN_1698777	ADCK1	Gene
8.5914560980939	9.0314703383036	9.14587277379448	8.36685664462684	8.30452285247974	8.31089333637803	8.93498518973259	9.08746640865526	9.00584426218583	9.06828480685008	9.03397884590085	9.29324331172624	8.58852155861707	8.58965794117025	8.65703050686221	9.08207843242429	8.87010176106253	9.00224812076598	9.02608797305186	8.85255908581379	8.76709464113196	8.14465952665948	8.23188998469744	8.21069909430265	9.10918913984482	9.16109539821093	8.98732697352317	9.24955820122673	9.00175206138371	8.9999169792356	8.8126405411622	8.77280022327749	8.57522914551575	8.92717131748763	8.90272189842763	8.9439532653911	ILMN_1663132	ADCK2	ILMN_1663132	ADCK2	Gene
7.94204555524439	7.69699206489445	7.81296968777913	8.28417032892271	7.92878657264556	7.97083440772091	7.7819341010234	8.14722745295259	8.08195777805653	8.07165745645076	8.11011312729939	7.89791391401326	8.59432370136493	8.27597722787947	8.23999542693837	8.16790257031472	8.22032932398687	7.78958303733264	7.48356973882533	7.97916622407905	7.94033235623204	7.95235614508692	7.67782479554279	7.72980211491989	7.90248382149535	8.06197006566331	7.86791342252401	7.88036325626726	8.04902038866197	7.93527846425487	8.1368949012164	8.34095167625766	8.38360493111958	8.32167246449646	8.03101042330355	8.08940208338307	ILMN_1700349	ADCK4	ILMN_1700349	ADCK4	Gene
6.95856280884131	7.17218837544977	7.44940525295509	6.86863111902311	7.31443278962074	7.09856856881805	7.31183098316387	7.22659051209825	7.24534483940695	7.36795822753108	7.17165873583191	7.13210903677197	7.72044020149509	7.44026750986782	7.43589178132997	7.32004004800758	7.25112572276535	7.43007993496777	7.23559836701723	7.09848015599461	6.96228909344513	7.16971081707574	6.93351225900667	7.27756379235255	7.17124841853877	7.44238031674242	7.18027321846785	7.51857144370152	7.49876165539113	7.1955392811416	7.4972271200259	7.21541223414052	7.62836426609425	7.32457648305682	7.57206719194991	7.33786588235751	ILMN_1761309	ADCK5	ILMN_1761309	ADCK5	Gene
7.54930117824686	7.3125867396489	7.40063296557177	7.35927662658768	7.60566977631828	7.46864338959759	7.90084974356529	7.74406894748417	7.95853607063679	7.73999243449462	7.64651903622979	7.80753145133034	8.09164634732732	8.22010810339562	8.00645476375548	8.89677095193014	8.67428913020044	9.02103939848685	7.3927688395215	7.52392597641398	7.49211743618199	7.64909164411986	7.60294048635101	7.38081813639166	7.62109941691232	7.89119073178868	7.95071670738893	7.64405836092942	7.92532574257323	7.67914785807318	8.16666316547745	8.33032123090027	8.18783836143412	8.48179126634965	8.83863797219907	8.7351915353859	ILMN_2120555	ADCY1	ILMN_2120555	ADCY1	Gene
7.03332193487456	7.13951007034894	7.04946220843279	7.08391623962538	7.01653487953591	6.94400523072696	7.11452538853332	7.31468222287094	7.26149049657838	7.12496139909251	6.88902173808743	7.17127222303144	7.41626250843483	7.33999237733232	7.36070704159587	7.1812335366908	7.42993733481122	7.59590477827464	6.98989247383194	6.72019585067098	6.86968185783405	7.23412895416935	6.90866450481162	6.97895307848249	7.15725630522054	7.17020506749072	7.06099185815951	7.17129753080762	7.15623728536889	7.14102925345677	7.34023591381385	7.11586386787603	7.3818611386438	7.54040879978044	7.36442986903876	7.53850167015847	ILMN_1742073	ADCY1	ILMN_1742073	ADCY1	Gene
7.59140776849359	7.35910657782775	7.38490995947156	7.2186184917542	7.45253728730742	7.22889990367198	7.52235219013709	7.42972276731069	7.29612625750522	7.26106641166223	7.43539161762939	7.36037225314243	7.23127716152265	7.44179723310702	7.06836955748191	7.15676569251572	6.97969255632142	7.15878257398161	7.63253650463931	7.63961139561116	7.48117430553134	7.63049257641916	7.35368155828393	7.50971647433977	7.69140533306663	7.34364715543142	7.32225480093192	7.18608645808694	7.29558607749794	7.2846025106462	6.98160427789593	7.16207491627841	7.03548065698077	7.2748493455608	7.22161132527783	7.31278019643138	ILMN_1810691	ADCY2	ILMN_1810691	ADCY2	Gene
10.0722996012402	10.1854415367012	10.025093330523	10.2724334698254	10.4649076733981	10.3505171218719	9.60931525220828	9.80484446133194	9.66712955848831	10.0952193579558	10.2289012293945	10.2503662592546	9.10078356722674	8.8707060639734	9.10481769170162	8.97329396172547	9.21987242090635	8.94626622768911	9.9407673120687	9.99919934235872	10.1747663682984	10.3831707656382	10.2647320084212	10.3404554438686	9.68724982772825	9.61322742102398	9.53099318597627	10.0869481299507	10.2497537827802	10.2520238798663	9.17770280777938	9.38590946987954	9.18844394216516	9.13335081879573	9.24920076993769	9.02070556858354	ILMN_1676893	ADCY3	ILMN_1676893	ADCY3	Gene
7.21883818776345	7.21035220417921	6.78601913015804	6.78768685773089	6.90816914536589	6.85882926950196	6.78264063060708	6.96986063398281	6.9375264776653	6.4490027965732	6.71480979618407	6.62463281388834	6.98725240568521	6.86751830217985	6.65470385966314	7.04593628131785	6.71567301170349	6.80614319818995	6.99297024630211	6.94582010981356	7.10992713575193	6.78082750713074	6.91228737600601	6.74083385466264	6.88335849402676	7.01048339911355	6.84305028544243	6.87261802544371	6.85226949830272	6.75568430455415	6.86981333589516	6.7219002412886	6.94712109683928	6.98388017868673	6.74467804550859	6.99976041477508	ILMN_2148944	ADCY4	ILMN_2148944	ADCY4	Gene
6.82824746428305	6.99588133947486	6.75860700087395	6.86993040922194	6.65704609214843	6.82083621548177	6.75302922510671	7.04711479076769	6.82157799615752	6.87124818158098	6.74236683644737	6.92932130337504	6.82387687229343	6.82385994163664	7.0490117716768	6.91469506100386	6.80771357568096	6.88264546742563	6.9051014829435	6.89576738081444	6.94494699551251	6.9747959864648	6.67609457519038	6.76829197391258	6.94608388008114	6.96360079040778	6.91265260646663	6.83018612304191	6.79205891591362	7.0278606031115	6.91801744887281	7.07251607833787	7.06590778492604	6.89319881154697	7.13192396086198	7.1488717479298	ILMN_1708588	ADCY5	ILMN_1708588	ADCY5	Gene
7.52331735982642	7.31936022522659	7.094511135808	7.18816257577325	7.15840037769909	7.0813757302382	7.73438783754632	7.68949655685477	7.55511985929443	8.26742137760059	8.76596431357918	8.50382046600447	8.44722753483578	8.62498008678156	8.34467570071078	8.2218486586803	8.33647371604586	8.27782315343381	7.10558821612231	7.05842244280955	6.97663340976288	7.0744974813716	7.24494286719411	7.02039727396998	7.64262346420088	7.81096952178566	7.62890901824201	8.10879884053636	8.40245376736134	8.32657475157473	8.24160289063375	8.41236474439498	8.54121412356941	8.23231678973308	8.29188534389283	8.33392528044787	ILMN_2311674	ADCY6	ILMN_2311674	ADCY6	Gene
7.15497151811589	7.16572532295179	7.27731928927172	7.3406999825597	7.50285712427182	7.47730819941738	8.19748632037922	8.20606666810033	8.17821106931719	9.23874919803495	9.36630571958083	9.38750263943243	9.46682452305701	9.42713740678256	9.28837869328543	9.10779632501989	9.12820565189055	8.93820578500356	7.48039270022445	6.9747959864648	6.90979537425301	7.11755801407046	7.21196280762127	7.30252668963661	8.13845357637219	7.97456256531961	7.95207407762749	9.12624140098757	9.30424312482674	9.37740683938943	9.45022729502868	9.29946011534346	9.47913656737864	9.15549912975946	9.25149712005005	9.07462458052481	ILMN_1685156	ADCY6	ILMN_1685156	ADCY6	Gene
7.0943682381641	7.32683081726277	7.32039717681259	7.15077791496672	6.89271034771343	7.01869562130996	7.48411837859148	7.65674593182815	7.35063588705183	7.62386615806255	7.81835301657847	7.79951025637429	7.34493108970078	7.45462685595971	7.51205841026386	7.30772587146519	7.28707198105234	7.36591496548439	7.46355926503091	7.1419591546145	7.05303838920807	7.1665527810706	7.20132429422255	7.40147883925453	7.78437737836467	7.71378443497508	7.62145982193905	7.7623652455721	7.77688696102818	7.69854631971763	7.30449648323609	7.29216725770451	7.31970886758172	7.24842146348505	7.35914354542963	7.21875606158403	ILMN_1655935	ADCY7	ILMN_1655935	ADCY7	Gene
6.95856280884131	6.82330887725243	6.82267624720196	6.94773462952547	7.00642049457023	6.68579317496037	6.83355904948667	6.73142904784557	6.94312519583756	6.84303332612603	6.74236683644737	6.73645007460255	6.65904180173534	6.82885384538032	6.73430811298006	6.89563197389497	6.67595550989617	6.94932164851661	6.88379817938442	7.04858843264696	7.07275481839655	6.96839471720913	6.81067641903392	6.95975540797658	6.79339439867937	6.97640961342192	6.76347942389944	6.93364101755886	6.87768754192207	6.90566888941866	6.81796542613732	6.94260933901053	6.9225491272936	6.72846858725508	6.76252102808316	6.89041701598823	ILMN_1754440	ADCY8	ILMN_1754440	ADCY8	Gene
7.28800137908543	7.43194836035225	7.52280283273262	7.19737856181772	7.17673493178201	7.2580392175788	7.43763430932271	7.27574536824078	7.50385991047343	6.80632265015092	6.90246615770414	6.9874739813624	7.0511760275505	6.98049863275902	7.2345464353989	7.70288214161198	7.54192068432712	7.59834328921152	7.35872805442123	7.04035720180941	7.24072852402132	7.10451940288658	7.2542446070812	7.03248494421359	7.21477305286802	7.46229743125133	7.17712628867351	7.51364963143896	6.78210071674179	6.96177686851961	6.98160427789593	7.0861488292113	7.22817401349801	7.53304007396973	7.68111846459915	7.93766754827657	ILMN_1654287	ADCY9	ILMN_1654287	ADCY9	Gene
7.2310888845806	7.17807858561994	6.84411061720922	6.93612453776776	7.04515248405488	6.92797454710045	7.16127246079353	7.02092320114162	6.9158389364437	7.17127222303144	7.17394020678416	7.18426046130315	6.91616653342952	7.28568051649128	6.91412849418654	7.1704377525473	7.45099270729099	7.33388712246544	7.0773011950059	6.97600245268429	7.25112572276535	6.9168231144739	7.31210766424394	6.93367298793331	6.99546274902733	7.17490034623972	7.06099185815951	6.96995119216293	6.99820068545496	6.93073241827212	7.02322182419127	6.98693647844487	6.82373775083331	7.51235834948445	7.37797891720946	7.41160865817125	ILMN_1763344	ADCYAP1	ILMN_1763344	ADCYAP1	Gene
6.68275447063879	6.84404089100177	6.75487042869383	6.86863111902311	7.00508658643145	6.81959458092166	6.67785720747104	7.13063813604661	6.69312078330798	6.68113679795063	7.02920891921509	6.81252682080127	6.93187816971904	6.74292537166209	6.97234545429902	6.82856613142945	6.79357257501693	6.79571822075701	6.91225410505163	6.83113608147752	6.73163392177891	6.84994842526206	6.83053897338437	6.73821176115027	6.84153328350756	6.86113609218354	6.96877283921202	7.05938286375625	6.72529232188776	6.88393383033762	6.81935051735471	6.8582613408319	6.65795381294318	6.76722803921617	6.86813860295028	6.78616594423264	ILMN_1711736	ADCYAP1R1	ILMN_1711736	ADCYAP1R1	Gene
7.84045321959292	7.78361827111008	7.53660669802412	7.22895266880574	7.86279102747139	7.80863874904799	7.58375006805858	7.81723498357666	7.52157506915253	7.5601343791608	7.45910936159846	7.53826499822122	7.60757231458518	7.68850436768033	7.80315599738638	7.71108591311297	7.79927227922268	7.50373013921838	7.68158809567068	7.19844678325314	7.46299381349456	7.81788876532015	7.56567299698359	7.89839188475167	7.39201241392023	7.68802097805007	7.71538951719102	7.35680801083315	7.3406999825597	7.79514649614667	7.67859334267031	7.82806393390322	7.52610382811255	7.74435467409074	7.58016997358992	7.81520682198312	ILMN_2356786	ADD1	ILMN_2356786	ADD1	Gene
12.0561418603417	12.1973469864219	12.1349208414021	12.1693108980033	12.3304996793004	12.168553550424	12.7044888864042	12.3712170001583	12.4202050240317	12.0997127519387	12.1312887169387	12.2719196170547	12.6292997181503	12.751748496022	12.8356150155024	12.7587894923707	12.7587894923707	12.8331859123881	12.024254233325	12.1268750248166	12.1504772340052	12.2593816793444	12.1538698651153	12.2287817118343	12.4562783114946	12.4716222563584	12.4562783114946	12.1361516955362	12.2458661341079	12.1053970223762	12.6927017872849	12.887930344137	12.7921939009743	12.8577498930218	12.9402656365277	12.7193840623776	ILMN_1759252	ADD1	ILMN_1759252	ADD1	Gene
6.69394829294516	6.72362853270384	6.82133052904789	6.77508616441709	6.76964963193454	6.87381113167095	6.69021619667455	6.78945568994126	6.76975987971241	6.93742930588915	6.76964963193454	6.76143330840577	6.81421460011869	6.98049863275902	6.57740034821696	6.73584941859698	7.04875175250885	6.52792244956737	6.9051014829435	6.63360805322853	6.59076599001482	6.819098570191	7.02286751309285	6.82419411737482	6.64092378669307	6.87556242103632	6.85582877765517	6.77298124648474	6.83537605491424	6.89576738081444	6.81423292424536	6.7219002412886	6.91062820779335	6.90656877846415	6.77181542661913	6.85800585173256	ILMN_1678791	ADD2	ILMN_1678791	ADD2	Gene
6.84037985295811	7.18217196972472	7.08024101275675	7.00083375603956	6.71473360821008	6.97453697576097	7.04297819164635	6.87537621489348	7.05672430762557	7.04893198086372	7.17285325771843	6.65573270576336	6.82028379832401	6.9345264625721	6.99863809850598	7.36361493479951	6.78507607564542	6.78155136877754	6.90400186824594	7.23238517280078	7.06468603329279	6.88753727001035	6.83278607248277	6.91062820779335	6.78532994867755	6.83492468168788	7.03247055467536	7.07989065682533	6.8218587603049	6.86504968582088	6.8048933073435	6.801417150073	6.84435812657449	7.02526483629953	6.64455524921273	7.01414933921711	ILMN_2336146	ADD2	ILMN_2336146	ADD2	Gene
6.93239642477405	7.00952397402812	7.15375739490455	7.01091787938623	6.89271034771343	6.75052619803442	6.61494628653047	6.68263516308815	6.85982679107994	6.87981253449457	6.79447761867411	6.6466716495658	6.78811569419441	6.8582613408319	7.06337764656194	6.68988358171683	6.76832764357426	6.74051148952424	6.90743314236727	6.92550773789512	7.00670050599391	6.83278607248277	6.96016296771523	7.04019186675063	6.60028863349479	6.7746208914515	6.69886869769451	6.90423646368251	6.620854707098	6.72775008557045	6.76332658473592	6.72317334649532	6.75434785707778	6.76722803921617	6.59948600653371	7.08285913294267	ILMN_2286339	ADD2	ILMN_2286339	ADD2	Gene
7.23719493615852	7.24256685540472	7.38601357851914	7.04101380762157	7.13371568589621	6.95625094774242	6.67633237206639	6.91032514121598	7.09580398989176	6.82774237877067	7.12729011137033	6.73791263017707	7.14517381188669	6.91613320713883	6.97113413222028	6.75836715925978	6.93436211417219	7.0025051703408	7.29677350534071	7.44026750986782	7.32320383342085	7.0555259066629	6.9819234461179	6.95843651703333	6.95212885440035	7.04624236374713	6.93928570306403	6.82210996177963	6.97460413100643	7.0375193569459	7.01985977551653	6.58614971788199	6.70009864777842	6.87941995345601	6.91806846260104	6.9929066281032	ILMN_1694133	ADD2	ILMN_1694133	ADD2	Gene
6.89492740508252	6.85698562901791	7.02188892979748	6.97656928996961	6.75279555537747	6.64765223568269	6.68129146136712	6.62748401560885	6.8121739595881	6.79771571776352	6.74665717655547	6.78659984851607	6.78264063060708	6.68485363808844	6.87281993826025	6.7935020598076	6.7811140010809	6.83152323248382	6.76421478195953	6.76601564223541	6.90979537425301	6.90902984172158	7.02079515024339	6.57256485619864	6.84153328350756	6.63257315848127	6.98511011362016	6.85226949830272	6.80080448581341	6.87008460155197	6.67121914131295	6.95313472245247	6.96970439454905	6.91580574815009	6.93181174541342	6.75171536509237	ILMN_1678501	ADD3	ILMN_1678501	ADD3	Gene
9.16675469261499	9.48205261564786	9.49196485890754	8.61776981451672	8.83169341844602	8.83169341844602	9.07197372382864	9.39336373066611	9.05116335665377	11.0368503310977	10.6862849922822	10.8088950038028	9.62863463926619	9.6993450386775	9.91771302463857	9.48023070226717	9.73101046523964	9.7999561285593	9.39741122971959	9.82976001789889	9.70256459744641	9.25235377678357	9.03375018386783	8.93219526873121	9.13386307240068	9.59120004605467	9.50819762319353	11.0561211914653	10.7973787268461	10.782810045729	9.35010057126344	9.41501713796767	9.44437103820328	9.32302811120991	9.17236087851671	9.58603053652775	ILMN_1787378	ADD3	ILMN_1787378	ADD3	Gene
10.7181605660271	10.6676863309041	10.8675259388864	10.1547057907167	10.0877025447157	10.0345283342894	10.4175893226496	10.7783105055847	10.5173915643496	12.0737830134163	12.0302365277893	12.1268750248166	11.1801714999695	11.0903507015016	11.035905381551	10.9356074764791	11.265673351797	11.2620295470616	10.6466445071189	10.8942012917987	10.8402962131178	10.3197710993155	10.5268031500723	10.1668962302234	10.7452092831159	10.7810071758796	10.6422236235873	12.116871464905	11.95574110999	12.2517963372569	10.9106018100895	10.9917010844847	10.9044743697123	11.0995716205477	11.0995716205477	11.2180934675642	ILMN_1814526	ADD3	ILMN_1814526	ADD3	Gene
9.02512736384058	9.32871508898886	9.02004539250581	8.60289928113727	8.94595237641384	8.65066745180609	8.91649434535407	8.96717309308123	8.84447485080079	10.6179269220556	10.485777579364	10.4582437037332	8.94308335785153	9.27144437129101	9.34117728049534	8.96731637738121	9.12525560204387	9.34308770634267	8.96133033713774	9.51258651174549	9.12782549561369	8.67418403806626	8.39851026901883	8.37098633736845	8.73362320943208	9.16955394989793	8.92350458758859	10.4638713078976	10.3322875371797	10.2282062849347	8.93758923747885	9.00494632566417	9.45370950297452	9.10236037355816	9.07171791927895	9.13282036850747	ILMN_2311278	ADD3	ILMN_2311278	ADD3	Gene
10.8315657634947	11.2094988125958	11.0149529543164	10.9054622515235	10.9588067471714	11.0052331410127	10.19742139326	10.13573491806	10.5203582664788	9.57758022483673	9.74424779290079	9.97638564388269	11.2020384324345	11.2265773781829	11.28123622274	11.4364911311441	11.0986747438181	11.5142155800192	10.9832547880825	11.2690200172852	10.7847279373092	10.93243432543	10.9294328034224	11.0870995023723	10.1353743443474	10.2771813085261	10.4446959415519	9.73696764259497	9.93773305603825	9.90628705284304	11.2336130748373	11.1402159524374	11.1606368082451	11.2762614043075	11.3233901494301	11.3268089871311	ILMN_2138765	ADFP	ILMN_2138765	ADFP	Gene
9.28726774676138	9.46892419245244	9.30716189634992	9.32674163537203	9.27025116751033	9.287643235738	8.53911341744127	8.51025162622137	8.74858515008398	8.21146406491005	8.13218163924859	8.46781866501968	9.41600684849899	9.2297853831066	9.32674163537203	9.53158573284907	9.37832636897688	9.5174822180635	9.38233468759756	9.65525947932284	9.15626950887348	9.14228188350004	9.09941774793384	9.23088321703085	8.48501475590292	8.58242122114194	8.69355216406118	8.37293817984464	8.29273870645111	8.54971952314788	9.42579459604611	9.34898861258146	9.17490268927245	9.27762633582577	9.19293925601435	9.52562860804802	ILMN_1801077	ADFP	ILMN_1801077	ADFP	Gene
6.72249424245888	6.71904078908562	6.87258238750251	6.4490027965732	6.70440541897008	6.73750253825697	6.76825508954528	6.61226526748263	6.79490857183749	6.81856688877612	6.81561954446872	6.78210071674179	7.00315470532846	6.95843651703333	7.02326603437934	7.10721825558235	7.04875175250885	7.12829872273409	7.00697664851412	6.81120704897352	7.04223060651595	6.85404862792192	6.77603100520652	6.79771571776352	6.8860994488173	6.86113609218354	6.80526480865829	6.88040610160066	6.85226949830272	6.62855613739948	7.16445197406725	7.18510311602345	6.95525283104832	7.12108409898461	7.26636199939604	7.16004671443492	ILMN_1764309	ADH1A	ILMN_1764309	ADH1A	Gene
6.96791313956548	6.89984141582915	6.80338769200683	6.94400523072696	6.95965905841077	6.80871198215306	6.90993040183829	6.96718214574147	6.72343547899692	6.83038189199354	6.86086112983624	6.85123105267514	6.76897393455262	6.63666910913276	6.74736331823058	6.59702624227064	6.74896344121236	6.82754861282564	6.78362674616859	6.80585642585277	6.80030234304094	6.79418596279788	6.93834154276188	6.72850530266053	6.63380871247442	6.7529744676218	6.87372444354757	6.96995119216293	6.98460783673949	6.93526979963849	6.9203658617633	7.00081888596012	6.85083192109824	7.0674479592298	6.93469003861338	6.86864881212017	ILMN_1811598	ADH1B	ILMN_1811598	ADH1B	Gene
6.58690168628968	6.76191039345419	6.80227645716688	6.67231368135247	6.69176553606406	6.68998071281441	7.06459589882316	6.87012088481588	6.8668015573674	6.91907532560247	6.69450971350968	6.54498729002515	6.52434267118263	6.99143389124941	6.6583125558662	6.6583125558662	6.63058070145851	6.83779408133387	6.67243120298735	6.74970519178465	6.87248076252671	6.68903263855213	6.9203658617633	6.72445821943292	6.84293062559157	6.49753312583975	6.68913159150251	6.66100259789896	6.66812336057827	6.64106400078608	7.14026491349313	6.68965158570314	7.06265838820902	6.91258260284493	6.71952736671062	6.67156672047965	ILMN_1740717	ADH1C	ILMN_1740717	ADH1C	Gene
7.01042137951378	6.78377165890292	6.92866327289327	6.94773462952547	7.0125229752729	6.80994125061171	6.80037014640784	6.85758744261395	6.76975987971241	6.82271126237434	6.68860404462364	7.04714546421905	7.03652116899446	7.02445118786823	7.13190985496127	6.89909146418135	7.05360455461526	6.88940707377591	6.71153347661063	6.76037908338203	6.75416521330448	6.86292650882879	7.25057763082137	6.78569309272177	6.78122458392201	6.67306016012954	6.74896344121236	6.93121639857082	6.9178215876559	6.88000092983651	6.99470716181742	6.89664014443617	7.08898033091154	7.13973741326095	6.94023092689149	7.14100041574489	ILMN_2136010	ADH4	ILMN_2136010	ADH4	Gene
6.97567979825547	6.90423646368251	7.06209499820134	6.7317641882364	6.96954188089506	6.96682557857697	6.70912266039341	6.82613638362736	6.76102573480278	6.64647476071727	6.81013615364493	6.96505543089473	6.90450230382568	6.82249713106308	6.73708612662098	6.96967224463779	6.78009434734045	6.91719556126782	6.75718506716876	6.71757566729047	6.73027713877269	6.89373234070429	6.96758933751689	6.77937031508055	6.76715413286866	6.84632042116416	6.79321530805296	6.82762130247938	6.90223333551558	6.66400527906842	6.83288964737587	6.94825138853646	6.78442784512213	6.85648634156886	6.98499946357166	6.84908484090425	ILMN_1797912	ADH4	ILMN_1797912	ADH4	Gene
8.73549188350969	8.39291887669607	8.18359711520881	8.40245376736134	8.19485389476974	8.38082704874559	8.03895294940824	7.95891817048611	7.94484451947991	8.99153286475417	8.76102192541366	9.08479890999127	8.34844316031911	8.62202982012243	8.71080263250531	8.02133771466801	8.22739313275323	8.23413837622861	8.40121364280591	8.31130230228161	8.52613006798281	8.45244366174649	8.12395824859983	8.43517348669659	7.96714613831815	8.10658107941356	8.06080233027317	8.77954931225567	8.44501137148878	8.48257397075426	8.20762635417262	8.37217252329808	8.30795896376757	8.3600871397413	7.93865582986876	8.28088962591389	ILMN_1738604	ADH5	ILMN_1738604	ADH5	Gene
7.18844126256635	7.18012316571311	6.94367798804954	6.8983192504327	7.21294338765768	6.67384182525245	7.02970871045671	6.9496273798791	6.82990445283365	6.94010277795677	6.88769005503593	6.92135854175475	7.14818797128996	6.94818780149346	6.89540255833023	6.8258321116701	6.72850530266053	6.79454856191462	6.97215412293517	7.04615158028137	6.92290316233266	6.72986587197098	6.99676400799503	6.97999284372351	6.94387201066799	6.98198847241965	6.82856613142945	7.0004650824443	7.14999693925908	6.7670423690776	6.89979181290746	6.84425564057553	6.80499927548041	6.84876769012447	6.78884794607004	6.73385641932249	ILMN_1691175	ADH6	ILMN_1691175	ADH6	Gene
6.72249424245888	6.81160557238053	6.72396546147051	6.88125901170467	7.04515248405488	6.67384182525245	6.84734525644637	7.0282919106044	6.76975987971241	6.95335288259119	6.83888107995088	6.89031730046598	6.68031531659871	6.65898255165928	6.70011775834842	7.01675043909036	6.82429900279482	6.88650421968119	6.8459680460801	6.87334473980634	7.01520657369468	6.74765815415399	6.78630986104543	6.90953035533756	6.84939755997918	7.01615231607335	6.95326036865229	6.91345046564269	6.82581398644849	6.81821136898752	6.72971154730604	6.77060569708459	6.81580132714078	6.9089818045184	6.9138485287474	6.74359960939053	ILMN_2223359	ADH7	ILMN_2223359	ADH7	Gene
7.0157356727863	6.89193378545731	7.15264192200358	6.9154390646872	7.19139170785869	7.00014924828266	7.69919468818472	7.84556346225869	8.01420415861688	8.07373930917766	8.17535040337553	8.09901499937691	9.07606914101773	8.90753078132829	9.05519613788595	8.15607265881451	8.13845357637219	7.95053511160712	6.97853333443834	7.05438437056466	7.08475647390683	6.97099200863419	6.8566944443948	6.98986168254173	7.68796533627847	7.57095390987179	7.91318740562805	7.89739977346709	8.10343705938825	8.11384359915379	9.24146733783716	9.08987648413859	9.20374624870697	8.18496967948231	8.22158933394902	8.06515246774952	ILMN_1702858	ADHFE1	ILMN_1702858	ADHFE1	Gene
6.81470356548499	7.10795025974363	7.09830933677771	6.98438162713891	6.81519543054472	7.02721815412601	7.24926923799303	7.39411917450185	7.42188427757084	7.48689824317802	7.44940525295509	7.51028685086979	7.96067242457327	7.77301056041168	8.13612917098842	7.44455751010943	7.55010782783575	7.51977291459003	6.66763257721835	6.70766568677226	6.78775728808689	7.06470166921331	6.95903638011905	6.95490076911601	7.20441694107379	7.20509108712015	7.10233467273191	7.6634393702876	7.42336956390776	7.59329302328952	7.93235718483784	8.0794032569862	8.26833019136559	7.6277370731827	7.76721363211911	7.65674593182815	ILMN_2363634	ADHFE1	ILMN_2363634	ADHFE1	Gene
7.31974792208421	6.96484843160463	7.16227347773301	7.29786558300689	7.48375074261449	7.42152754092432	7.40063296557177	7.53923689603252	7.62973867184323	7.43476184140712	7.31673361937665	7.38759407833741	7.3335702429373	7.61160721932649	7.29916662440576	7.20517034907843	7.23679200391106	7.49809826593292	7.44244649067637	6.900661588568	7.22299310913971	7.44381476251528	7.71139190350446	7.62073037402374	7.93601789403619	7.55927186532841	7.45189668355614	7.22187195115031	7.21911728291141	7.29072119897076	7.41240253266932	7.23162879959058	7.50694378168941	7.37156086658008	7.3511054090744	7.27599173785411	ILMN_1813975	ADI1	ILMN_1813975	ADI1	Gene
6.83383729134937	6.70418148376589	6.89788338668795	6.85845104669753	6.70144686419481	6.92412460446688	6.79043523266854	6.91577159828671	6.86940697013356	6.82271126237434	6.98350159449696	6.85282022077463	6.71515310100314	6.72707156613781	6.85211406549194	7.21855639344494	6.90379979791642	6.81423292424536	7.16215958543108	6.76913881856138	7.14066363324504	6.74333685536558	7.09897727192841	6.94555958893425	6.90310074150445	6.9992633692486	6.91371187047338	6.97124538383754	6.78071656850659	6.89955493348659	6.9936914666491	6.80019741861934	6.83408062532771	6.80328073386469	6.97228274649494	6.82355932137478	ILMN_1743331	ADIG	ILMN_1743331	ADIG	Gene
6.82824746428305	6.85600034109184	7.06782033640487	6.94905679132909	6.89133286143672	6.85492704763383	6.8568486028868	6.89156785175761	6.75219971000941	6.83038189199354	6.8484549403251	7.15573740821504	6.78387937116953	6.79184664142008	7.01345559867571	7.10173980996004	7.02008622919843	6.95377170532836	6.84713463407148	6.98511011362016	6.88428880160889	6.97099200863419	6.76631237602745	6.83859983102038	6.72038850403807	6.88366341355772	6.75960712636491	6.88787342450896	7.07440404798873	6.88132521979135	7.02742009685569	6.66684663378366	7.1079355100697	6.92051190240069	6.85306587717568	6.95051918672514	ILMN_1775045	ADIPOQ	ILMN_1775045	ADIPOQ	Gene
9.59297536539583	9.20027273669733	9.11609407466086	9.52895041299406	9.58704770298626	9.51513293575649	9.31437821395637	9.36504896499036	9.31661483070567	9.0871286093671	8.85634649213099	9.19962597034728	8.93204203944099	9.06217771224211	8.91975651963052	9.23088321703085	9.40970650284627	9.50858326478485	9.32871508898886	9.26586013362762	9.15319507905125	9.66491588136931	9.77917532027001	9.60362934314702	9.43837939916956	9.3215578722235	9.21114052153124	9.07941333988403	9.16536858442323	8.99207154794048	9.04588573046587	8.95116989155839	8.86139832346385	9.39544192547648	9.33385993996588	9.31822285381526	ILMN_2096322	ADIPOR1	ILMN_2096322	ADIPOR1	Gene
9.67305808959165	9.60918165205937	9.56258867519215	9.95575115331834	10.1206633816875	10.0579773710503	9.74310138253327	9.91678741381786	9.79700163692314	9.48240861078921	9.47003732629456	9.63640654049862	9.5043364278896	9.47356175977536	9.64966446855888	9.74813691995753	9.67866595435848	9.61833375530641	9.6309442906878	9.60812155233476	9.50892713271426	10.0700777437586	9.91747096366048	9.85436421740874	9.94223492067779	9.80090107166486	9.67096679002983	9.38868983723335	9.43152422070706	9.2611424871462	9.51330471356667	9.66996357075662	9.58099151024793	9.66858763474371	9.76883573317015	9.3149458267668	ILMN_1688322	ADIPOR1	ILMN_1688322	ADIPOR1	Gene
10.1113935962318	10.2225663819269	9.90693251786974	9.87047741400965	10.1860604943178	10.0444197404923	10.5185393997762	10.4304753863113	10.4286436409345	10.1836740236343	10.1088507250011	10.1326588819258	10.6943705329702	10.8569717491136	10.5036478846337	10.9642887087825	10.833014586622	10.4777404368244	10.1604825497742	9.97506160936338	10.041310300339	10.0160018882405	9.84512215877635	9.91136864108412	10.7479649364323	10.4839697663701	10.5232571024465	10.1916823070873	9.93495945434381	10.2294650074554	10.8445356138699	10.9074091283351	10.7205641808615	10.7431180303783	10.8576979010811	10.6578495654893	ILMN_2224833	ADIPOR2	ILMN_2224833	ADIPOR2	Gene
10.2040619933982	10.1890088682118	10.5712168251966	9.94419275546513	10.0552972217617	10.0243686535203	10.283850588671	10.0085312359449	10.3168835368746	9.77098087891534	9.61236206188259	9.89463779835407	9.3245409815572	9.07623718282135	9.13945037957543	9.5936858002488	9.32221698921903	9.50182790188597	10.0489356475817	10.2874007799505	10.4604819419513	10.0070697528934	9.79942714504207	10.1681144701176	10.0807440068987	10.0564403606571	10.2457692138318	9.75449034582515	9.8043963234269	9.98054106252532	9.2936324802797	9.31684482529297	9.15444329363091	9.43183378011389	9.23230597234651	9.41074597855631	ILMN_2358626	ADK	ILMN_2358626	ADK	Gene
7.35090388004418	7.20755142470581	7.50518582711909	7.64701976121582	7.72518207318696	7.76834857144198	7.53879859697964	7.4277784956592	7.77265910956979	7.61070908071397	7.84465745533841	7.7727244469886	7.31816065711396	7.17199549985936	7.18440968471369	7.19678609408541	7.25871102864896	7.12888029989296	7.65325848484966	7.57946233449687	7.37885198262117	7.42244104600021	7.61752921678554	7.50680671236304	7.58145117061884	7.43449174243186	7.8274571045342	7.77453099438801	7.8499663037805	7.82791307452954	7.11698700389527	7.14381471046897	7.43010319603092	7.15451515957213	7.19345679889108	7.17712628867351	ILMN_1768062	ADK	ILMN_1768062	ADK	Gene
6.85492704763383	6.69234067545723	6.8796915831125	6.93749339894923	6.63436874125378	6.7045617125935	6.70770412789007	6.89156785175761	6.57836264243112	6.83038189199354	6.88142469886155	7.15876760391657	6.83782808631024	6.78347601167647	6.98809466708912	6.93925181311507	6.64493674473981	6.79771571776352	6.6144128483704	6.87220342504863	6.88060907324799	6.90400186824594	6.93578232593867	6.93719841600149	7.15212637135248	6.88014093713601	6.85088365676944	7.02514020774525	6.81530132413827	6.97695048837145	6.81553265047653	6.76777835734338	6.9283342878243	6.8097837090462	6.83222514404318	6.86268044132533	ILMN_2358628	ADK	ILMN_2358628	ADK	Gene
8.31265189375425	8.36200344113067	8.1701188579645	7.99018831773323	7.7760263098195	7.62347718113393	7.9333620980869	7.66305489353295	7.89813775058103	7.41149381315413	7.74625326146384	7.39783696073823	7.21462612112217	7.25733228122742	7.23013697468328	7.23464719856844	7.44066538676694	7.20803055363507	7.98382788979811	7.98640000816172	8.31840008300473	7.56496655712262	7.72706579595492	7.89245328469596	7.95560050160881	7.88243410301391	7.77700304468151	7.47428058014781	7.65833774200927	7.49656429835425	7.19303743686782	7.28557195406499	7.50066610883965	7.34602936826394	7.2588890297894	7.14641359600585	ILMN_1801020	ADK	ILMN_1801020	ADK	Gene
12.3820696463142	12.840665775234	12.5776825138823	8.40384343563001	8.70128019786138	8.24345463310571	9.98761971955123	9.446196326153	9.70126905329309	9.22416374909452	8.90272189842763	8.98552624517992	13.7287454919923	13.7332048610598	13.6756599408919	11.0601411947767	10.8410069503056	10.7561554878084	12.6015188209693	12.7945621019316	12.4695255068539	8.35772236832544	8.61438237113337	8.10850195616845	9.99582487592109	9.43280228036012	9.80405735721686	9.09226526299744	9.05792212867385	9.16703223857202	13.8178084461295	13.7679283678121	13.5559340633709	10.6993577786152	10.9054622515235	10.85603791498	ILMN_1708934	ADM	ILMN_1708934	ADM	Gene
8.78019589988086	8.72888019869626	8.77423669481283	8.22666322432987	8.07329596134259	7.9820682310016	8.34281241407573	8.18964778450867	8.40060707213124	7.91651959947607	8.13376924665239	8.08604013864265	7.38481761053186	7.47602497950583	7.3812191158586	7.26801083510501	7.46596082258421	7.37859769811053	8.58008446271531	8.67942556951929	8.78542356804381	8.07142123951798	8.06936912334717	8.13493548685048	8.41535216251001	8.14522548034593	8.33919627094073	8.01819038874067	7.85957034317055	7.95620241564797	7.51137606283607	7.51101891725233	7.47706882104607	7.42829507376048	7.42470496709084	7.31425650817045	ILMN_1702933	ADM2	ILMN_1702933	ADM2	Gene
10.3783578381428	10.2811598101572	10.2289012293945	10.0507522967535	10.0277912113049	10.1123067592391	9.97454958726592	10.1580660165844	10.0571372107811	10.8573348250973	10.7894735834923	10.9028573758876	10.5005795108002	10.8962902646761	10.7136377041136	10.0216011934433	10.3629411974117	10.2678486989901	10.6986542821088	10.5880107934506	10.5507276162359	10.2186496582448	10.2927873539065	10.3071339533578	9.89513453108801	10.3826756028774	10.2176705247763	10.7156981681107	10.5497705512452	10.908992430224	10.3036779077677	10.4187885017843	10.5355840179766	10.2856446378822	10.4198090907587	10.3498191552158	ILMN_1657993	ADNP	ILMN_1657993	ADNP	Gene
7.42797231579603	7.81125363603654	7.46068210731541	7.29309735109332	7.60468946486174	7.58843683325626	7.4893588902656	7.23008187417485	6.97215412293517	7.57724366014676	7.43539161762939	7.62978795135105	7.51634004871956	7.67382057239284	7.62700114198064	7.48593399189777	7.4852851152053	7.43158826005468	7.53151501401651	7.55210014409067	7.33115720969719	7.39459027119349	7.02611957554004	7.38310094521375	7.41792732808821	7.6526416827112	7.46332980954555	7.72007415151053	7.65694802796353	7.65433677722351	7.45994174875747	7.38708160271074	7.61566501873744	7.3921757217092	7.48323337417627	7.33900308799879	ILMN_1666019	ADNP	ILMN_1666019	ADNP	Gene
10.0608904406221	10.2064763281795	10.2658274169593	10.0591092730338	10.0481741219642	10.2796235399027	9.89463779835407	9.78933541423393	9.88461247299	10.0897163395482	10.0820143311953	10.1616227071457	9.60055030447837	9.65255528515196	9.49668215891302	9.3422201185198	9.5595503370226	9.14486475366832	10.4707206104933	10.479356906075	10.386011231977	10.1353743443474	9.90743847786403	10.2299686839526	9.96905594103175	10.0755919961501	10.0997841324813	10.3312369992456	10.0454237157779	10.1641102182794	9.74377945676591	9.55599303205681	9.67305808959165	9.31684482529297	9.51452276668421	9.34699121778649	ILMN_2080751	ADNP2	ILMN_2080751	ADNP2	Gene
9.76605813240827	9.6619776003868	9.9015702762635	9.55550033705009	9.59793921902919	9.50046518507299	9.61743121948655	9.74752500018396	9.90182477727939	9.96215566273579	9.69842933012365	10.124490921318	9.79206258829389	9.82679628280747	9.99870701214559	9.83671921370134	9.9407673120687	9.79159229897434	9.5211623673184	9.6974188687595	9.69288688308563	9.53863796589431	9.49535170489591	9.59885373530599	9.63156626026555	9.90061223829286	10.0571372107811	10.1589756838026	9.82229400680387	9.92040784680511	9.90364747814622	9.71336202068103	10.0181967605423	9.78781341562174	10.0187319927566	10.1034461648341	ILMN_1690352	ADO	ILMN_1690352	ADO	Gene
6.6794214092882	6.80943323280781	6.78362674616859	6.6661348742011	6.68633240180138	6.75449778489351	6.86206324332442	6.82203686837796	6.99234163181209	6.6255009344327	6.82097526144533	6.83459463299045	6.77896829626816	6.71652631085553	6.77590214013354	6.91801744887281	6.70634560514821	6.8223197087898	6.88139218375855	6.71873345362673	7.10106398357151	6.7312587651758	6.92274457923297	7.18119184212492	6.88200329107294	6.69752340425874	6.67855845491901	6.72893561177802	7.03336655947813	6.88765694899337	6.79104666912047	6.96494195361735	6.80914516103912	6.72226206764394	6.77422751165903	6.77068106119404	ILMN_2275396	ADORA1	ILMN_2275396	ADORA1	Gene
6.79188013482967	6.87891487782839	7.01942736108576	7.00670050599391	6.90953035533756	6.96225811171785	6.97818932341164	7.11029629292281	6.73667321883024	6.90379979791642	6.99715299372651	6.94563927394226	6.71859678249286	6.67720836221607	6.93439196509517	6.84170842487293	6.86082487939302	6.87039692772855	6.85292730430549	6.68847147436502	6.64531430345446	6.87089015028123	6.82927240618766	7.03127955658142	6.78391558885138	6.99394524385532	6.79739184303038	6.94724622462988	6.84546990565812	6.66538797862329	6.80775029108641	6.72445821943292	6.87592091741718	6.88549001565789	6.97018030127325	7.04441225061691	ILMN_2373444	ADORA1	ILMN_2373444	ADORA1	Gene
7.39377338698003	7.37054524852508	7.58016997358992	7.05651668816085	7.33900308799879	6.99041074935601	7.22915026278798	7.12618375407868	7.12407635024066	6.93599525962348	7.08236082934251	6.99024014961221	7.02923938281386	6.98828434678991	7.06970312296497	7.01769152004634	6.95525283104832	6.94837954493943	7.14670954321992	7.27123626058623	7.45302231375968	7.12680643852741	7.18450652072908	7.20268960372343	6.98643382452129	7.29925656656704	7.36834246476953	7.10844385058219	6.8842042594976	7.11690086082179	6.94627180658761	6.94260933901053	6.84435812657449	6.78304362022197	7.01039027756247	6.90760087856308	ILMN_1747227	ADORA1	ILMN_1747227	ADORA1	Gene
7.19816083391444	7.22273412515464	7.27146671978265	7.15435534524304	7.14116413156433	7.31008238180204	7.01054644094552	7.07871279753929	6.9779352774457	6.89714353742148	7.08947267546346	7.14856042967543	7.81919606706203	7.59680546345104	7.87996888069951	8.27900135957342	7.92071352917199	8.12385074496557	7.24394312635448	7.07836106263499	7.45574976656558	7.34162271559133	7.22810962847591	7.02150669422895	7.04282491140525	6.94689244731216	7.05887499811656	7.16569721232741	7.33099952132546	7.05429649620731	7.81358778031024	7.81982178320243	7.84670646490639	7.9659677113971	8.16055178730938	8.09220479551794	ILMN_1807372	ADORA2A	ILMN_1807372	ADORA2A	Gene
7.58838774159749	7.5018767064489	7.61079049140643	7.19426859125334	7.24577119469018	7.54013282583134	7.20401465825418	7.43504611600153	7.25705852540057	7.34564417642419	7.54475484328893	7.43180282305443	6.94276781773687	7.00601633456493	6.81002939601091	7.16485450856046	6.91666620532052	7.08665795331116	7.55030120851934	7.60007674392619	7.42620825760815	7.12680643852741	7.00197369216948	7.09235484182053	7.38747585452658	7.31915289072785	7.37090354143306	7.48940045410039	7.58016997358992	7.34320818431147	6.87118084342399	6.92264445627825	6.89291192053169	6.81224449359066	6.98228837152126	6.94420112264026	ILMN_1703946	ADORA2B	ILMN_1703946	ADORA2B	Gene
6.84977424733527	6.95846803481886	6.86642338693916	7.06818059076121	6.88144177379324	6.82856613142945	6.86611421928371	6.70502069240703	6.65530443254438	6.72127938035938	6.93873628632582	6.71793553041847	6.670938685626	6.97555108907998	6.82009042612439	6.73993656837499	6.68920775014051	6.80914516103912	7.124616756728	6.97031030518227	6.7738809938902	6.64343333438	7.02514020774525	6.62705730245098	6.87678764117986	6.99158810570802	6.85700243189615	6.79606416843072	6.74885399756145	6.86881895517379	6.80775029108641	6.77298124648474	6.66236549028402	6.78863436929213	6.7458551982991	6.85126312539574	ILMN_1733259	ADORA3	ILMN_1733259	ADORA3	Gene
8.22098485286945	8.31704627187756	8.22843179984871	8.13290989059706	8.20785229020098	7.55241841957354	8.41582616477572	7.94089706710448	8.43139269754057	8.44707891850285	8.20335573596119	8.15290385190305	8.07892682998312	8.0508094381745	7.88639160236301	7.98597447522341	7.91056293228458	7.63713087114762	7.93797891785039	8.39493440145224	8.10591077275157	8.48333456394734	8.4018327316554	8.53738754687398	8.13516227145969	8.18100400428093	8.27888627650559	8.10743732821998	8.10140046264647	8.37648336393068	7.89145448227963	8.02690887526618	7.77114854327742	7.96524558571229	7.89899634356948	7.93953635713865	ILMN_1730710	ADORA3	ILMN_1730710	ADORA3	Gene
9.00913321725101	9.12065566672148	9.0006905326027	9.3961940831162	9.24344051487655	9.24202215659473	9.56903904929655	9.57012223163232	9.20800176078092	9.31392205306837	9.34005242910506	9.35289486128847	9.15650471975835	9.06940058785392	9.15500888433053	8.87263359993968	8.87107628113345	9.01392940937703	9.03279637343498	8.93551952238339	8.82450344674157	9.29820170950918	9.18167529342302	9.26831712139306	9.54259524557636	9.50161228083861	9.24583075945476	9.26364112719319	9.34350097489205	9.13056697725881	9.10286483192941	9.14110705762419	9.12693119945956	8.93122746939547	8.8517336203034	8.80739480996368	ILMN_1793959	ADPGK	ILMN_1793959	ADPGK	Gene
7.06191540327379	7.18695278410236	6.91719556126782	6.88125901170467	6.89670706646437	7.10777430325276	6.93242842067376	7.15395475780595	7.20545155439821	6.86306186165849	7.25835029044633	6.93781689822358	6.97876087654173	6.99253113264631	6.81124434526495	6.98772521103979	7.17792564122046	7.08336169088064	6.92895299787867	6.91577159828671	7.11441347109468	7.34061562438672	7.28029715762223	6.98359792813776	7.11046889395891	7.17271549095567	7.04478806851216	7.08901000500564	6.81274120554581	6.99591441819093	6.86590735394068	7.03867290301834	6.93915028464242	6.82111450990144	6.92139175755628	6.9524526030471	ILMN_1794512	ADPRH	ILMN_1794512	ADPRH	Gene
7.10285728469313	6.69234067545723	6.97832929386021	6.821965842741	6.7056806795355	6.84998307711225	6.85944960755027	6.77345844561284	6.98944956978908	7.03856778417807	6.81153442883941	6.69844363035275	6.8341156405001	6.86426444348132	6.71755719109633	6.85891560709544	6.84526080660262	6.79990973941803	6.77612102731225	6.87334473980634	6.84842130636404	7.0672398117965	6.87162829044464	6.7557753044817	6.71347277487369	6.77207083679308	6.97113413222028	6.87772324336073	6.90223333551558	6.78242591903989	6.69385335875987	6.73404192763123	6.86854823422283	6.84041574625405	6.91175525539539	6.83807713850926	ILMN_1795788	ADPRHL1	ILMN_1795788	ADPRHL1	Gene
7.28585962937371	6.96263434581308	7.22527564909436	7.16433356982896	7.33045612823212	7.16182297945735	7.00551729747734	7.34211476430411	7.18820261536295	7.18258085614511	7.42738299764949	7.44685392152094	7.8783649038336	7.80888930165477	7.64942274495876	7.36601004956949	7.52453243575452	7.51750175706993	7.11564064455428	6.93295213522918	6.99910821861408	7.12796669166063	7.51335216543226	7.26291015967222	7.10380468557557	7.02050633439386	7.26764859661504	7.57018105450659	7.54650868346781	7.49323540719835	7.90985410012025	7.78064620823006	7.60741016251101	7.45960380289975	7.54677481749675	7.46868953221155	ILMN_1760335	ADPRHL1	ILMN_1760335	ADPRHL1	Gene
7.08600348810876	6.97250401595454	6.954774051756	7.03864359781613	6.77106103266972	6.85264808926012	6.8961060284907	6.92191308216769	6.90473317549333	6.94264123100431	6.92945295799418	6.83591176584954	7.0011028779634	7.13538647162523	7.02419007120588	6.91927546204129	6.93128361262323	6.95212885440035	6.73561733960428	6.82747635482486	6.95094798659053	7.2416650791627	6.88721044507666	6.87172944725519	6.98778798829397	6.76034150732466	6.95199924049187	7.0402809148281	7.0862625033983	6.91251491809518	6.91029288780398	7.02307275967918	6.94941496947737	7.07552676857815	7.02268267495318	7.10697048080706	ILMN_1788530	ADPRHL1	ILMN_1788530	ADPRHL1	Gene
9.04294547344272	9.3699442115215	9.22349907840347	9.21218417427041	9.07751219495333	9.18952224358586	8.89500703628633	8.9035491843907	9.21065617456835	9.32913521323393	9.06925525745711	9.08237341506308	9.12469049940831	9.12745482086036	9.33311297122038	9.03009680957454	8.81208205932119	8.75390716028528	9.09748257487685	9.07146591215092	9.04798758220476	9.05046722850683	8.99153286475417	9.15411092896942	9.12545112141538	8.95672682573623	9.2297853831066	9.38161698246998	9.1598043526779	9.12001021688361	9.35272619721318	9.34853555745979	9.59621126552256	8.95816755807038	8.71329221060449	8.78458778823907	ILMN_1811480	ADPRHL2	ILMN_1811480	ADPRHL2	Gene
6.80775029108641	6.79082940720295	6.76347942389944	6.79061444048557	6.8038146016953	6.67896974492646	6.75698273098675	6.98195503490227	6.7459108270018	6.66936533833972	6.71480979618407	6.7667883656296	6.85012190185632	6.70013686891842	6.73836264304731	6.86244137202638	6.80263362609311	6.99522739479898	6.84713463407148	6.86857987643706	6.66723816594443	6.97593845436558	6.69187943550173	6.88765694899337	6.77969536009175	6.91291801596205	6.839225648279	6.72893561177802	6.80216584471087	6.73702910357339	6.78091685751455	6.91225410505163	6.79082940720295	6.85524497886383	6.67853910442873	6.81013615364493	ILMN_1813598	ADRA1A	ILMN_1813598	ADRA1A	Gene
7.2022632356123	6.89650719525506	6.68404055105577	6.68349449237029	6.79965269635355	6.95230720994954	6.81302365242113	6.79336093323922	6.73969322260584	6.8672455905828	6.88769005503593	6.83859983102038	6.82154267012225	6.80356681771906	6.68518426362979	6.78304362022197	6.80263362609311	6.78920442570312	6.63058070145851	6.86857987643706	6.70874140353463	6.6181688737611	6.79613737407098	6.78202842686625	6.87128385124265	6.65732166880321	7.09198660337037	6.80136280464049	6.78210071674179	7.11690086082179	6.90082788166975	6.78795068927458	6.79721367634643	6.78460597743275	6.7458551982991	6.90039408979964	ILMN_1653821	ADRA1A	ILMN_1653821	ADRA1A	Gene
6.8907230172003	7.02712344863451	6.80585642585277	6.86336814856451	6.88971288577477	6.97317398196427	7.26341879715375	7.03460103938124	6.97078650150351	6.9752061475191	6.99588133947486	7.20485071956871	7.06964137675123	6.69861718848261	6.86120878011513	6.87312391107371	6.65565364646976	7.01206183603064	7.20550388240078	6.80842933447995	6.9684911243873	6.9168231144739	6.9203658617633	6.92168412210249	7.22856297153661	7.00589033894619	6.80256007227854	6.9275468547064	7.06486382768017	7.00593904585001	6.88040610160066	7.02630338662038	6.70009864777842	6.91140567583707	6.98828434678991	7.13503410755922	ILMN_1780551	ADRA1A	ILMN_1780551	ADRA1A	Gene
7.0685174684276	7.04049425304703	7.17458791253075	7.07851180292655	6.99180885718825	6.86528961152024	7.40764976244821	7.06810635238886	7.2945647062658	7.26941618103673	6.95638272689706	7.00222309684396	6.96174348670822	6.92364930577098	6.92303538356133	7.01499507387077	7.02008622919843	7.08600348810876	6.94305987282258	7.03243863522943	7.01659936054745	7.05413010936217	6.93351225900667	7.02150669422895	7.43689556349838	6.86727950921558	6.83257411058206	6.93863964635737	6.93026973108245	6.87592091741718	7.0942958545986	6.95544646416472	6.8065706489988	7.06444943788531	7.0418284528889	6.76093248011945	ILMN_1669227	ADRA1A	ILMN_1669227	ADRA1A	Gene
6.93631911854994	6.79205891591362	7.16461478185958	6.83663869473926	6.99036439794496	6.89099201699532	6.88640339222679	6.84505060289392	6.69581584212409	7.01345559867571	6.83053897338437	6.86528961152024	6.90099269492922	6.79285682761417	6.91298415237468	7.06504518477468	6.93530182110423	7.13891888306589	6.61837183033658	6.9145790314315	6.74026838822263	6.80539004387169	6.92843127351329	6.70556612196134	6.93623759645119	6.89170089092584	7.19583685666722	6.97124538383754	6.78692279495545	6.82405561407894	6.78963392239651	6.84929070866971	6.83408062532771	7.06955741318178	7.09026880643101	6.90461716318708	ILMN_1709167	ADRA1A	ILMN_1709167	ADRA1A	Gene
6.8807451465907	6.9519050758687	6.85316702817267	7.02501342748737	6.82239238458633	6.89835279992168	7.08231686535617	6.84755161964322	6.85848482030234	7.7337823339633	7.41877956671035	7.41985995727476	6.95962756539364	7.1858096781643	7.0666923173041	7.29403736978119	6.99938627847256	6.92995424031003	6.86353865776568	6.74970519178465	6.78924035117594	6.9968876417735	6.7987967905143	6.97999284372351	7.01005427571228	6.87786161906768	6.92399654670641	7.38601357851914	7.30648482712355	7.2577947495847	7.23291853143528	6.95415816260733	7.07392295289748	6.89048701811171	7.02826142383058	7.07791938966222	ILMN_1679754	ADRA1B	ILMN_1679754	ADRA1B	Gene
7.10566316968425	6.80467529272658	6.86228895817332	7.19310408769896	7.0804963226354	7.07576969907337	6.67969498698186	6.97707860234297	6.78739970259063	6.96576804718533	7.01776608504367	6.91706329393744	6.92149097564016	6.97742666883654	6.88873643491	6.797538255535	6.85591654420254	6.78920442570312	6.83516953705691	7.03554490629247	6.93860546736831	6.84852503276965	7.00617424590734	7.0363969648902	6.84293062559157	6.99505198426573	6.92274457923297	6.90938195258668	6.83004353309105	6.88132521979135	6.74955602714537	6.72990218811506	6.97339568856692	7.0363969648902	6.82992168933461	6.73235062172489	ILMN_1716421	ADRA1D	ILMN_1716421	ADRA1D	Gene
7.02412739530529	7.16696743432519	7.20402976374387	7.22645810987932	6.99831292837684	6.84536655943054	7.27843056849759	6.94010277795677	6.8945899599144	6.95209649681906	6.79447761867411	7.03548065698077	7.23808732710716	7.25217712833198	7.0930138489461	7.00952397402812	7.1189665042804	7.01916262545245	7.14901236826151	7.20750018539865	7.51444512821885	6.83558656996437	7.46658957418577	7.03374895478934	6.94734193212655	7.07630016559596	7.11698700389527	7.08617872467128	7.14732255290843	7.08643460361974	7.06777439411975	6.91225410505163	7.16306976863943	7.20667142679485	7.15212637135248	7.06459589882316	ILMN_1659371	ADRA2A	ILMN_1659371	ADRA2A	Gene
7.37480799246462	7.22582336919049	7.61418102166489	7.33772440161153	7.11058306491857	7.32947409202637	7.27156641472947	7.03359735640192	6.90219970155452	7.37459700629301	7.29597381758851	7.45407194504255	7.15974098608826	7.28703463322433	7.11486124388225	7.49334423579936	7.13205543585375	7.13688492780487	7.59555724751867	7.41056443799009	7.26625810237461	6.85136962615896	7.32859304974407	7.63058027969922	7.19859597394489	7.23425585805283	7.43783894689029	7.36121062927517	7.46402578061642	7.63308738356041	7.52881650798232	7.24004311201209	7.33692093147114	7.10844385058219	7.24018932052415	7.19153233882165	ILMN_1677868	ADRA2B	ILMN_1677868	ADRA2B	Gene
6.90296525049535	6.85698562901791	6.70652248994806	7.1283705628572	7.01119492909274	6.54298623934044	6.75568430455415	6.8777915146058	6.84699693895255	6.75668480846338	6.77418929051904	7.13371568589621	6.82729684675022	6.83905344759393	6.90069373847927	6.67789574472584	6.85136962615896	6.78710706692827	6.77060569708459	6.87334473980634	6.68458308304568	6.93338257924196	6.80125253920839	6.93498101799805	6.76570500279174	6.83366227129524	6.74372914859621	6.71198934294196	6.74184021267498	6.81387794277211	6.83677884863293	6.86635437906945	6.8065706489988	6.95525283104832	6.7792593883647	6.91416230276086	ILMN_1707445	ADRA2C	ILMN_1707445	ADRA2C	Gene
6.96596352793015	7.12428798728056	6.92409248032709	7.1352791007253	6.99969714065968	7.0368191549141	6.89909146418135	7.23373211489198	7.25242760761414	6.92029951493165	6.99337469209044	6.9874739813624	6.89455671655933	6.99031715836095	6.94919030012703	7.02712344863451	7.04101380762157	6.83779408133387	6.98302908497709	7.03773209211903	6.95094798659053	7.04654172903434	7.11379073045155	6.96360079040778	7.13355061501608	7.04806163614077	7.07641526110556	7.13501981042617	6.78956379156108	6.95557840241587	6.99801427148888	6.87278578839688	6.90573392116583	6.98511011362016	6.94023092689149	6.91666620532052	ILMN_1733963	ADRA2C	ILMN_1733963	ADRA2C	Gene
6.83064526399332	6.67697269713397	6.84522606463058	6.60059596226409	6.79965269635355	6.99461465654261	6.7811140010809	6.88640339222679	6.8121739595881	6.88487995404365	6.71778434617448	6.86806947809818	6.77404524623922	6.72063325960916	6.6133931371472	6.9157886732184	6.71842468051071	6.74970519178465	6.85872502092412	6.85040066020878	6.7512117909929	6.83020353932387	6.89264209887831	6.79086536491039	6.63517660524108	7.05903891687545	6.68609825164722	6.81259861482712	6.69722682366783	6.86086112983624	6.81423292424536	6.62081345222172	6.81174640156566	6.71484681684467	6.86813860295028	6.73811896402393	ILMN_1804255	ADRB1	ILMN_1804255	ADRB1	Gene
7.1384769026294	6.79652728865076	7.22859053389199	6.95715292751165	7.41269779640747	7.0685174684276	7.13205543585375	7.1283705628572	6.93239642477405	7.02737443569417	6.79599299665834	6.76143330840577	6.93390021864534	6.84505060289392	6.91188681576893	6.82444096115423	6.88635475647258	7.05543648265963	7.04025178643448	6.91205531857666	7.21260361729275	7.12938953489622	7.25157228343623	7.17394020678416	6.87537621489348	7.08089349234313	6.96628553723118	6.86721132391782	6.91147294366432	6.80964339050675	6.77019639385208	6.72445821943292	6.94254367131964	6.76594093849465	6.80123406301425	7.0566209142881	ILMN_1695590	ADRB2	ILMN_1695590	ADRB2	Gene
6.86082487939302	6.73952683463734	6.95367290416785	6.79641993119541	7.0137315816301	6.84651538766135	7.01724565671815	6.71377858143686	6.8793704811866	6.68423538476315	6.90914848862171	6.90916563661687	6.79771571776352	6.96382376323714	6.74079899179637	6.83537605491424	6.95956399235391	6.9097280395336	6.94065393189583	6.88467874179461	6.85834739384805	6.91407776415386	7.13295211213093	6.99935804679669	6.88746688697293	6.93719841600149	6.77068106119404	6.81521416587205	7.27449467834658	6.91515783526218	6.8461251238191	6.71431878863846	6.68508703818531	6.74918563991806	6.8842042594976	6.80456549969405	ILMN_1694007	ADRB3	ILMN_1694007	ADRB3	Gene
6.84037985295811	6.85282022077463	6.7472181486595	6.69875251714603	6.85896879099007	6.78569309272177	6.71374300676763	6.84633836781213	6.9118027683748	6.94010277795677	6.63263372203907	6.79227349314725	6.86400308857	6.59453956960835	6.73170769922757	6.60978368504604	6.68208965157081	6.67333484776372	6.94559125623131	6.7443049591646	6.80995835469395	6.77685389791936	6.97485873843644	6.7573469938464	6.75304828115297	6.8697647193582	6.92139175755628	7.13501981042617	6.67419646628853	6.65282967058613	6.81553265047653	6.83765548354171	6.75853401839234	6.87474568388785	6.86930467570014	6.65913904201453	ILMN_1673330	ADRBK1	ILMN_1673330	ADRBK1	Gene
7.01501058872336	6.83146914307332	6.88538863426816	6.77794980565243	6.80952156239081	6.95856280884131	6.86611421928371	6.76178051422523	6.94170716425125	7.20559633201552	7.04305199105172	6.94166038991877	6.96779922199586	7.62373907742603	6.87952210864258	7.1535902652692	7.14120770852364	6.76340223343987	6.84943319792039	6.80585642585277	7.00153773482224	6.6851636383772	6.8644357258464	6.83859983102038	6.72748223327719	6.9394179239722	7.0011028779634	6.75860700087395	6.74068654437024	6.7696862801879	7.03079755253198	6.88403681183056	6.95180918471172	6.89319881154697	6.8586886388406	6.72445821943292	ILMN_1668900	ADRBK2	ILMN_1668900	ADRBK2	Gene
9.7248197695093	9.63902954740665	9.81285494142571	9.80484446133194	9.67682568201719	9.66920584002703	9.41764314752751	9.15897725880937	9.17315301257836	8.90170835381924	8.8557831621853	8.79110909871605	9.38889591275055	9.18323879095365	9.45701865454774	9.09903845305825	9.07110140866281	9.15444329363091	9.65203713347337	9.73134055069608	9.69140085585069	9.68127762140365	9.53366135905584	9.72763672895191	9.22349907840347	8.98526018749576	8.930151330934	8.76242897485177	8.72297649038781	8.83649656297583	9.23891778989051	9.42064924553998	9.38848376171615	9.31914752032872	9.00314265091374	9.19710832603131	ILMN_2389013	ADRM1	ILMN_2389013	ADRM1	Gene
11.8267119477829	11.4173623295517	11.5087596992067	11.4461746646987	11.1438537232515	11.2218531845299	11.0793761787872	10.8237154608294	11.028835096986	10.46807163138	10.6757750550877	10.4604819419513	11.4131117777557	11.4578750181187	11.4839932660957	11.2039162937111	11.3225190125419	11.4332455989565	11.4906307332697	11.6468828609357	11.6009888081534	11.4932047304374	11.6275506523764	11.4057882128059	11.041400107489	10.8639098255336	10.7594005684267	10.5194864476801	10.6825165794381	10.6473632894498	11.2638891235169	11.2464070057242	11.3999725594041	11.2982806710109	11.2557028155669	11.4134679228929	ILMN_1760143	ADRM1	ILMN_1760143	ADRM1	Gene
12.4967922287952	12.7797973291537	12.7587894923707	12.8131572783595	12.7971818963896	12.9649548684988	12.3044449708235	12.1693108980033	12.2245961640205	12.2754511548631	12.4048082929603	12.3840312121341	11.6200833761035	11.6232182217824	11.6460570713144	11.7015481524843	11.4218495674439	11.5850487724724	12.6764882100986	12.6209897864498	12.6944106290002	12.7776099242825	12.6702326066545	12.8380566696455	12.1083843953779	12.2736919777664	12.1616099742268	12.3625254571614	12.5164168013316	12.347846361621	11.5403810481944	11.6763274370545	11.5494925116274	11.573319950811	11.5002175013172	11.398943861871	ILMN_1790757	ADSL	ILMN_1790757	ADSL	Gene
11.3726720939984	11.2124763510827	11.3819398130507	11.4893058761708	11.3836512253829	11.3216843074341	10.6733707115472	10.7681897272736	10.819606528596	11.4036510675876	11.4709125319718	11.4373945320044	11.2284254814245	11.2284254814245	11.139293023184	10.7495524202583	10.9769675551778	10.9500456841034	11.2672683417565	11.3772470071385	11.2791893771968	11.3260394487157	11.3189212697172	11.2638891235169	10.5100439549593	10.6544081070374	10.7536548183931	11.2426692255728	11.5812354575801	11.3160998245871	11.35362280453	11.1963151665421	11.0929772362865	11.0230109132344	10.944135176657	10.6237443607808	ILMN_2092664	ADSS	ILMN_2092664	ADSS	Gene
9.89639620279697	9.68473385188028	9.39841501331939	9.51474807843469	9.46725243441563	9.50711556916675	9.123067794545	8.93247519902111	8.81878237632956	9.79700163692314	9.45970862179106	9.55136132427731	9.20162451871238	9.06995877852792	8.79977492880314	8.68777502180735	8.8557831621853	8.92819147945016	9.51474807843469	9.79829048100644	9.75083691340039	9.49181419568788	8.98661745404853	9.59209480647462	8.70687224424578	8.95329815003674	8.67043118468621	9.72700828747841	9.45521880273885	9.22690215445866	8.75604229703401	9.05746952351465	8.89948751698223	8.4480868820115	8.66769816684423	8.56272976049782	ILMN_1778796	ADSS	ILMN_1778796	ADSS	Gene
6.7414104897996	6.95846803481886	6.92171566469542	6.68749590185209	6.89814887628517	6.83639518840597	6.85306587717568	6.79714308917462	6.78351426930443	6.87578393885774	6.70021199360492	6.93635029308457	6.8341156405001	6.76478274556532	6.70502069240703	6.84435812657449	6.90071054135751	6.80914516103912	6.91580574815009	6.75082290951599	6.95821387100348	6.82147295981867	6.85289085604263	6.92864648409369	7.01939628325384	7.1165840490357	6.7959543702821	6.84581422037193	6.96960754464453	6.74905793407183	6.78362674616859	6.9505820981254	6.84435812657449	7.08844528703332	6.95177661676011	6.63745178383585	ILMN_1749804	ADSSL1	ILMN_1749804	ADSSL1	Gene
8.35494119354715	8.4891088349315	8.50213611338594	8.26564061550289	8.14417269147769	8.12554323631987	8.29333540326683	8.57494567802245	8.70740174998953	8.28812507105611	8.4740331794546	8.32736047470957	8.34292325980483	8.14404730139761	8.19560928081595	8.0520676050517	7.97527333381252	8.08727113551763	8.18804100009823	8.32142425781963	8.16484503649769	8.11029110665882	8.2169556715976	8.08046088488454	8.44310849287143	8.33239667426211	8.56183211496336	8.6201846390413	8.39092833210813	8.48726108094113	8.03863324452277	8.19338653646131	8.27757854802539	8.38497696298528	7.87746278616395	7.92184702257579	ILMN_1720235	ADSSL1	ILMN_1720235	ADSSL1	Gene
7.38957892594646	7.47381973321535	6.98769458447181	7.42504155349314	7.24454497110403	7.17980246105019	7.42204901471944	7.28125787961884	7.13719486398449	7.3223139023268	7.38016332706315	7.3640033642871	7.10587513303273	7.10692695521001	7.21802169692612	7.07026618486218	7.16720888730795	7.15568241033707	7.24813195542819	7.37986902914407	7.34364715543142	7.11622677503637	7.12406138017562	6.99823335962086	7.15038674055671	7.32548620479581	7.21336287820406	7.20644273299129	6.84296290498297	6.99002080497285	7.08667360144247	7.1052643846848	6.98286972737842	7.04149316837953	7.0201932537858	7.0402809148281	ILMN_2240009	ADSSL1	ILMN_2240009	ADSSL1	Gene
8.56117510610217	8.3555211211614	8.42700830369935	8.69207566848271	8.97990787434915	8.62433437850661	9.14360246281269	9.11587624631086	9.10324107547149	8.98539321633784	8.76837937416288	8.70472375727598	8.38889010398509	8.42746399897248	8.40384343563001	8.76023371359518	8.52759978820744	8.67806953242322	8.41730466378376	8.35590203096763	8.44177612624312	8.5797033990574	8.83288089585528	8.69031203464117	9.08052007944715	9.17604531019096	8.89919178886123	8.86498993293864	8.64180380153416	8.64042710582455	8.43303076001523	8.61628956263649	8.50382046600447	8.52290017185678	8.48961514753654	8.84790234868669	ILMN_1736178	AEBP1	ILMN_1736178	AEBP1	Gene
8.81083509327796	8.99959454619428	8.76495453288836	8.26833019136559	8.24345463310571	8.3789670003841	8.14257510134763	7.98245204373893	7.93953635713865	8.22843179984871	7.96933931702762	8.1506020691927	7.97205591502534	7.94213075235689	7.97094184572124	7.9080881197395	7.84373525711986	7.76277617362635	8.88368114563282	9.14622678582027	9.00839906917984	8.12360880269015	8.0131950066925	8.39634215607242	8.02725577468659	8.04892112377258	8.10703608688509	8.06293277148834	8.15628539029852	8.0788423763548	7.9480097508578	8.14257510134763	7.91318740562805	7.91220259179629	7.82967084958177	7.86279102747139	ILMN_1803376	AEBP2	ILMN_1803376	AEBP2	Gene
10.8935030526249	10.7976791484235	10.7365420357013	10.7099798080178	10.6473632894498	10.6015966141372	12.0095495221991	12.1645882777945	12.1214212459835	11.8447509432151	11.6572852249835	11.7801314291335	11.4246797778423	11.6763274370545	11.6265044471098	12.2393992606835	12.3439045265576	12.104284593887	10.9912586770861	10.8223909515056	10.9616515295657	10.5807451672609	10.9874193636958	10.4777404368244	11.8989435900015	11.9283048979258	11.9016593315026	11.7070916072262	11.7126986138004	11.5373645184725	11.5642853596809	11.5032300205271	11.5012952862569	12.0687163094654	12.1083843953779	12.2536229442444	ILMN_1712944	AES	ILMN_1712944	AES	Gene
10.2167048318316	9.54645917191209	9.56506779790264	9.33791568156522	9.30631129388356	9.35128739041973	10.7792512624532	10.7550683424981	10.7963422890098	10.5071413359107	10.3303023338352	10.5893744947527	10.0041020127139	10.1685015977224	10.2621021090358	10.6129216146162	10.8335364061921	10.8831484703006	9.79643366465477	9.68709584938342	9.9015702762635	9.26262401191411	9.50711556916675	9.32674163537203	10.6344001886733	10.7401463463017	10.6887719382795	10.5397605679855	10.3654519263408	10.4754079771971	9.93346977379397	10.095702925263	10.1934618870394	10.7574134582235	10.7034123335736	10.8675259388864	ILMN_2333107	AES	ILMN_2333107	AES	Gene
7.03783916388954	6.89650719525506	6.86353865776568	7.12552861314939	6.88545512651465	6.88619775736423	7.30342908050515	7.25169187966404	7.36495896294605	6.93356026498754	7.01523948939448	6.80658887313023	6.87806646336636	7.03131039526108	6.9502430899436	6.88055927693958	7.03908453212815	6.80098245429489	6.78856020665402	6.96682557857697	7.0351781934903	7.07662262353014	6.89381853993048	6.94212204951478	7.21620165440586	7.24234905338751	7.50793151297816	7.22518932163589	6.99932605089698	6.88000092983651	6.76902945662852	6.88149269954337	6.6823229774213	7.04821308672379	6.72869106818792	6.94527078158383	ILMN_1707958	AES	ILMN_1707958	AES	Gene
6.66924717973548	6.66759319160118	6.85213185282655	6.70766568677226	6.75727552515958	6.85123105267514	6.98225799451383	6.900661588568	6.63180947364778	6.75274010272238	6.83194676612502	6.76406523232773	6.88880346755312	6.68613565236132	6.73584941859698	6.85760543761392	6.89402052094612	6.90133104287368	6.85406675314353	6.63497423379414	6.79771571776352	6.7381002286966	6.64778880497448	6.83348766480141	6.4816125136248	6.7325565571778	6.77068106119404	6.74702902184927	6.74725510104778	6.83765548354171	6.86199478450722	6.55263802808407	6.65470385966314	6.9914180701423	6.71401352264049	6.96656813199351	ILMN_1660424	AFAP1	ILMN_1660424	AFAP1	Gene
7.76641045826185	8.02372549545036	7.92566926791642	8.32833689714638	8.26365907302536	8.21958590714091	8.22877919176781	7.96985816249989	7.9115228608584	8.48887062439236	8.4572925974513	8.53340843700351	8.60412861460693	8.45263737496319	8.71677189391557	8.24375099406122	8.27260220149781	8.20469321413915	7.80515217699228	7.93855429535366	7.79972150828483	8.32295984603685	8.00269323799604	8.08407619773243	8.21004154623033	8.09678346873609	8.19306382691453	8.44529686289431	8.45861603531615	8.4448598013145	8.46214924296689	8.7265917489857	8.69355216406118	8.27487282761209	8.28331986713454	8.23734174684881	ILMN_1701998	AFAP1	ILMN_1701998	AFAP1	Gene
7.10058561172682	6.86250840288831	6.89788338668795	6.79782255809702	6.66210909470471	6.82465271503658	6.95837484470938	6.70770412789007	6.67343308196054	6.93599525962348	6.86504968582088	6.905117740495	6.99801427148888	6.94218755847252	7.1346705834667	6.96481641013888	7.02506074904793	6.94837954493943	6.91102341905272	6.81258134862086	6.95229180246618	7.15364681144195	6.93578232593867	6.94088514752413	6.84536655943054	6.90410280112616	7.0011028779634	6.70031080513234	6.96225811171785	6.83636050656716	6.87118084342399	6.85693417428949	6.84306724475882	6.80585642585277	6.95077419935095	6.90879747732666	ILMN_1651235	AFAP1	ILMN_1651235	AFAP1	Gene
7.28880946793001	7.56152342221189	7.30089816322295	7.00556395714798	6.98769458447181	7.21065947299568	6.89062298477028	6.90176182775921	7.1060050402126	6.89714353742148	6.90640064638045	6.82465271503658	7.13099770663313	6.87426709923387	6.9585950882327	7.10002381823586	6.95212885440035	7.06444943788531	7.11328753139564	7.31227267767593	7.14584458750963	7.1427725131462	6.9819234461179	7.12329964575792	6.73952683463734	7.1165840490357	6.97237619834521	7.00533784072696	6.76215190517385	6.96704996675954	6.99580350622564	6.99563603077	6.99182461608102	6.72394781511875	7.02908212385451	6.85939896856676	ILMN_1694140	AFAP1L1	ILMN_1694140	AFAP1L1	Gene
7.72742628449505	7.79927227922268	7.52881650798232	7.1352791007253	7.11213447617698	6.87983016531939	7.01869562130996	6.9375264776653	6.93084579912704	7.110124573897	7.09475785977884	6.87199583920497	6.95763667107828	7.07431597934281	7.10690047693865	7.24298377152233	7.24438678793105	7.1878373328923	7.30123089743245	7.34126877886792	7.44728277509455	7.04515248405488	6.99306431722691	7.08244733274785	7.0163192566521	6.89052090806067	7.06676739131198	7.09563407858415	6.87908606148641	6.91775675392091	7.03672528679759	7.1333098250649	6.91181988706966	7.34992918624852	7.20181998113971	7.21069897523391	ILMN_1730995	AFAP1L2	ILMN_1730995	AFAP1L2	Gene
7.13501981042617	6.98596533266318	7.21408147452287	6.86209670876456	6.84797355808925	6.99327895916265	7.02970871045671	6.88523462484323	7.07287510180677	6.96976409092361	6.96599733211794	6.74779130796406	6.75286755667037	6.98922987712914	6.96791313956548	7.30603632798234	7.10917276157635	7.17605056332475	7.2983163986487	7.28779655112278	7.38795279326089	7.21013842537941	6.99306431722691	6.8707739767305	6.74234813609032	6.87905341393898	6.92741379980313	6.81124434526495	6.82581398644849	6.87008460155197	7.06673584871905	6.89403745160291	6.93288894098585	7.00081888596012	7.02591692939019	6.93357662875417	ILMN_2404917	AFAP1L2	ILMN_2404917	AFAP1L2	Gene
7.02412739530529	7.13272794465701	7.15878257398161	7.16433356982896	6.74561181985548	6.96225811171785	6.900661588568	6.91694464352492	6.68986415618829	7.04367203598282	7.26474232649295	7.09889172183951	7.22798284492489	7.37348370758393	7.14764047878947	7.15138840919565	7.15573740821504	7.13748042374112	6.93943474095273	6.83859983102038	7.0785702472151	6.81626417423381	6.95661083852989	7.08095233762667	7.07056473782976	7.21177227920919	7.0120317610857	7.07744852052436	6.85226949830272	7.10589059998149	7.22634936550962	7.16851578360639	7.31318180713702	7.13973741326095	7.3535368461638	7.16993067175528	ILMN_1702696	AFAR3	ILMN_1702696	AFAR3	Gene
6.96696918795255	6.80227645716688	7.11587844585494	6.69875251714603	6.74855314133086	6.77503112488497	6.81718465978474	6.76041526836169	7.02556893485625	6.84729225389376	6.75787044808567	7.0176766499669	6.97876087654173	7.04073479267749	7.04708271804709	6.84041574625405	7.05114408266061	6.88852939611411	6.91801744887281	6.80062390252314	7.0212444074029	6.90014067235138	6.87391208035639	7.30252668963661	6.76715413286866	6.94166038991877	6.91493794144486	6.78337142489013	6.82426627526156	6.9504252127889	6.80356681771906	6.84425564057553	6.8223197087898	6.75590452920927	6.86621620521131	6.89704565962733	ILMN_2084562	AFARP1	ILMN_2084562	AFARP1	Gene
6.77162704034627	6.86027916298006	6.77236189552051	6.88000092983651	6.8038146016953	6.83374999765455	6.69334923620744	6.83390885450627	6.80216584471087	6.77349395723435	6.93742930588915	6.89284385578344	6.71859678249286	6.93565137464839	6.80539004387169	6.90953035533756	6.81496477001552	6.84296290498297	6.73561733960428	6.76454398001077	6.76281582520635	7.05945558579992	6.90866450481162	6.95724585251805	6.84672466510616	6.81530132413827	6.7371233882343	7.12095386891865	6.70790011624292	6.70889399354444	6.77298124648474	6.65359277578797	6.74754689987881	6.88772385922372	6.66755486078789	6.74736331823058	ILMN_1769563	AFARP1	ILMN_1769563	AFARP1	Gene
7.1816520307043	7.13013326498787	7.06568471729341	7.50408772233927	7.49645812429026	7.28922384273341	7.45425515599882	7.4913066854776	7.76196354756491	7.1776831282072	7.43663331084207	7.1966631612201	6.97570861872578	7.1829290768766	7.25665081458786	6.93167866021054	6.96133590458536	7.09108739497872	7.11801764307304	7.54259936113989	7.08588399619927	7.52660767798083	7.31443278962074	7.46051073765778	7.33950530761179	7.53027749872327	7.3257354766485	7.38795279326089	7.27042496821151	7.38362116885683	7.09990450867325	7.09931811116404	6.87592091741718	6.92168412210249	6.92781249790311	7.09026880643101	ILMN_1673119	AFF1	ILMN_1673119	AFF1	Gene
8.86498993293864	9.01067179472084	8.86444251465396	9.60918165205937	9.71953725875945	9.86817321968152	9.63345325970803	9.69842933012365	9.71486951241843	8.9344855942346	8.88810659609655	9.00086673961739	8.81000990402092	8.8841483553909	9.06049888895761	8.52794911709327	8.42490628338291	8.53764671670093	8.83276583342617	8.80155454229678	8.91549919308302	9.61796897098671	9.38281731541982	9.60075642969424	9.57988013541661	9.61580090956856	9.64028257136767	8.86684561647547	8.8691770275008	8.66785074451714	8.93513327085186	8.40559387459456	8.87896388155797	8.48562982295819	8.51196629330897	8.36893085817913	ILMN_2129015	AFF1	ILMN_2129015	AFF1	Gene
6.82929009928472	7.01930204415509	6.97466625882042	6.98049863275902	6.91086088266639	7.01410188369265	6.84734525644637	6.84633836781213	7.17988481408169	7.28559511203283	7.45544186808364	7.4893168379376	7.88526000100923	7.64436203532816	7.91142241149604	7.40362066501294	7.51149713659271	7.56921298730254	7.03906876083169	6.94205574403313	6.97872987084405	7.23723449217869	6.99801427148888	7.0560892248349	6.99995138773376	7.01496377760815	7.04580105610374	7.42542895474804	7.58016997358992	7.67186871262605	7.77751839212272	7.31008238180204	7.91460646531012	7.53223063028146	7.602488245614	7.49854720704784	ILMN_1725889	AFF2	ILMN_1725889	AFF2	Gene
7.10566316968425	6.96263434581308	7.36788957243841	8.27165412336053	8.03725810443954	7.94321881577047	6.86068747843153	6.96864600433694	6.78895545255481	7.51244195290261	7.63947895316161	7.68420755467716	9.81881072602334	9.84250001258031	9.96651102978054	9.20484676758553	9.29820170950918	9.37566192793527	7.34327983536749	6.77477530374708	6.88675890476637	8.26703378082101	8.53264037711223	8.01331132383515	6.94140325436869	6.98929196326633	6.77473614901779	7.90635825161347	7.67758590038313	8.11447381185608	9.85281632171342	9.59885373530599	10.0227457829762	9.1967600930191	9.20938842528429	9.26921984163807	ILMN_1775235	AFF3	ILMN_1775235	AFF3	Gene
6.77864044368761	7.02391111483029	6.80691062719599	6.7599000615516	6.67319597351837	7.04194579462648	6.83212139001545	6.88769005503593	6.8284955337244	6.89593498683769	6.72971154730604	7.02159525192493	6.82028379832401	7.34534301389383	6.817613831979	7.05288963870188	6.98062849665996	7.08857518643312	6.77473614901779	6.77185307327502	6.82821319761808	6.92698965922868	6.77734514046375	6.79487397980923	6.65088205232521	6.7529744676218	6.78502120978827	6.56327261286642	6.69570445326526	6.70290815400314	6.71896323427323	6.83092670139865	6.82373775083331	6.9019295826439	6.96375832571864	6.7744062337139	ILMN_1677951	AFF3	ILMN_1677951	AFF3	Gene
9.64655740508873	9.43880296781092	9.22045690808448	9.88917713274725	9.56969201012826	9.88838662694904	10.0345283342894	9.81881072602334	10.2975729851529	9.35997438723835	9.6272226201367	9.5822256015857	9.57632390448434	9.46951614264912	9.833415987904	9.19003740632633	9.51310878425453	9.41130508070699	9.30077651553992	9.48486793758237	9.35520301136828	9.62863463926619	8.99870907115864	9.80532154803427	10.112695079464	10.1636318944017	9.87799044881507	9.61046315757538	9.35537172412522	9.27726852154352	9.57674576576963	9.39951706795644	9.81975868980958	9.70652548927121	9.33767307326902	9.37448384869228	ILMN_1708502	AFF4	ILMN_1708502	AFF4	Gene
8.40793564886029	8.16091924818586	8.07892682998312	8.53601541057049	8.67989023895846	8.52556408604376	8.5105842959009	8.27142224997619	8.19659436040497	8.16348737628389	8.21272371371236	8.34392056043422	8.48726108094113	8.74397476180034	8.58255192436827	8.34292325980483	8.59289478356815	8.5017923196619	8.02879855692949	7.96252786609663	8.26256760578953	8.47069412243592	8.93758923747885	8.39367333858041	8.10976685807433	8.29437560920301	8.18974864309364	8.14365961051639	8.50246188393233	8.44235376848283	8.64278793576662	8.67202480528862	8.65455597248619	8.61199830138183	8.51829158410399	8.30993618893255	ILMN_1705447	AFG3L1	ILMN_1705447	AFG3L1	Gene
6.96225811171785	6.94578874005678	7.02532775250117	7.12310097357014	7.26126882322405	7.24509141834895	6.92412460446688	6.94614701359919	6.681524964238	7.01073540489882	6.86504968582088	7.13210903677197	7.19215411533402	7.26002725567248	7.13968056339473	6.99384894062794	7.09346333610306	6.93573579314384	7.08591385687305	7.04367203598282	7.03118955835977	7.05945558579992	7.03321436918923	7.18119184212492	6.92149097564016	6.84411061720922	6.94689244731216	6.91964160781914	7.01198732515041	7.12467249393628	7.2874373150582	7.16295824180608	7.14083437117328	7.08665795331116	7.00075710732801	7.03480075727314	ILMN_1699172	AFG3L1	ILMN_1699172	AFG3L1	Gene
6.756908415057	7.04735478344395	7.094511135808	6.96602932801764	6.86484493102637	6.73099239122882	6.76218771828637	6.83905344759393	6.59333740355581	6.78909676427954	6.80442616307133	6.8874498410926	6.90556913010705	6.75153177344529	6.80426151878396	7.03367460238746	6.69441592028093	7.36667004411696	6.8566944443948	6.8795058642711	7.04355118250137	6.79976326052648	7.16840699014113	7.00822112932115	6.70782148929748	6.90029417170441	6.86086112983624	6.85648634156886	6.81153442883941	6.82669933922484	6.75927339292313	6.89045073484781	6.83130759895197	6.77118913703678	6.88311899579075	6.66609445577886	ILMN_2409898	AFG3L1	ILMN_2409898	AFG3L1	Gene
[truncated: 48,196 more rows]
