# Supplementary material for: Novel Pancreatic Endocrine Maturation Pathways Identified by Genomic Profiling and Causal Reasoning
Source: PLoS One. 2013 Feb 13;8(2):e56024. doi: 10.1371/journal.pone.0056024 (PMC3572136; doi:10.1371/journal.pone.0056024)
Supplement: Table S5 — Normalised data for miRNA: The full miRNA expression dataset giving expression levels for the indicated Illumina probes after log2 transformation and quantile normalization as described in the Materials and Methods. Column headers indicate the day (‘D0’), biological replicate (A–C) and technical replicate (1/2). (TXT) [file pone.0056024.s013.txt]

D0_A_1	D0_B_1	D0_C_1	D1_A_1	D1_B_1	D1_C_1	D2_A_1	D2_B_1	D2_C_1	D5_A_1	D5_B_1	D5_C_1	D8_A_1	D8_B_1	D8_C_1	D11_A_1	D11_B_1	D11_C_1	CTRL1	D0_A_2	D0_B_2	D0_C_2	D1_A_2	D1_B_2	D1_C_2	D2_A_2	D2_B_2	D2_C_2	D5_A_2	D5_B_2	D5_C_2	D8_A_2	D8_B_2	D8_C_2	D11_A_2	D11_B_2	D11_C_2	CTRL2	ProbeID	PROBE_ID	SYMBOL	Status
8.59277084537059	8.59029276335112	8.45562931324243	8.60418962259021	8.640846514654	8.60501509095685	8.59491856300168	8.59408918263061	8.52664446705623	8.56790629472646	8.50680963752304	8.45845780796259	8.5359534995339	8.54171752179565	8.48366366690777	8.57359665558878	8.44543265357247	8.47597860853278	8.40379596029431	8.50422275228717	8.63520077125691	8.60742985553102	8.6268491291203	8.68286995814744	8.47183372588444	8.51587982447069	8.59408918263061	8.51123127740527	8.5465368011389	8.56942131373059	8.47372290053034	8.56790629472646	8.60726430535568	8.50228431043657	8.49706985710596	8.52498025924054	8.47821676433106	8.40379596029431	HS_1	ILMN_3167304	ILMN_3167304	Gene
13.1021895369201	13.0324515250119	13.1475410676897	13.5770225971999	13.6235844810095	13.3309638659949	12.9430393148273	12.8670240339563	12.8670240339563	12.8298852202349	13.0148520414531	12.6975066409871	12.9065958778971	13.0046663803015	12.8026545912592	12.663306707256	12.3938078902523	12.142496699082	9.74031586696895	13.0148520414531	12.9568457115329	13.0324515250119	13.6146373652738	13.6515804382617	13.3217463174346	12.8670240339563	12.8972010400147	12.7596943880432	12.9301309989213	12.8670240339563	12.4660797956079	12.9301309989213	12.8670240339563	12.713373707684	12.5662551914766	12.4660797956079	12.1747765042974	9.74031586696895	HS_10	ILMN_3168038	ILMN_3168038	Gene
14.7233847114694	14.7589636969549	14.7458857780688	14.7710182451445	14.7995268649347	14.8060587854684	14.7897311451044	14.7897311451044	14.7995268649347	14.7589636969549	14.7458857780688	14.7326667814225	14.7710182451445	14.7897311451044	14.7589636969549	14.7233847114694	14.6763989120671	14.6646883718797	14.7801213680546	14.8472225868608	14.7995268649347	14.8060587854684	14.8472225868608	14.8472225868608	14.8703174563051	14.7801213680546	14.7801213680546	14.7995268649347	14.7710182451445	14.7710182451445	14.7326667814225	14.7458857780688	14.8331840854131	14.7995268649347	14.7995268649347	14.5766971776385	14.6763989120671	14.7801213680546	HS_100	ILMN_3167890	ILMN_3167890	Gene
8.5018945868051	8.44543265357247	8.48393578768026	8.50562538052579	8.46948926538304	8.45663539857735	8.36649185381131	8.47224947091603	8.45845780796259	8.49720686105899	8.43199167291053	8.47224947091603	8.42429236982737	8.52085599145149	8.50620846503328	8.51003296887826	8.47146700039729	8.49510495194741	8.38450687528413	8.39011760346071	8.45594861400814	8.5018945868051	8.45452288188887	8.46271460931362	8.47821676433106	8.41467854958778	8.43689660566828	8.38450687528413	8.384956273567	8.43117147625281	8.43479217250509	8.5868940478773	8.45845780796259	8.29214642864162	8.51003296887826	8.51492195133796	8.56212766941061	8.38450687528413	HS_101	ILMN_3167526	ILMN_3167526	Gene
9.05239560650231	9.13778319246961	9.13483123203991	9.29134745830221	9.47059294506803	9.41197959018197	9.15075009430519	9.13630721225476	9.01229934090652	9.15797460338524	9.05975141609262	9.05718657073633	9.38006773144367	9.32568247846473	9.14841047496837	9.13630721225476	9.05239560650231	8.90190547723224	8.70288463788234	9.13167679948834	9.360111195334	9.1869831032538	9.3760335175136	9.38603994382054	9.32568247846473	9.00190422444225	8.95472160315742	9.10729173583877	9.00937980928594	9.3585524731763	9.11761761714476	9.2779433130602	9.44463691742825	9.32568247846473	9.2823952079301	9.20137360139324	9.18299027156379	8.70288463788234	HS_104	ILMN_3167209	ILMN_3167209	Gene
9.70577499409178	9.73426144101805	9.6468750261798	9.92373114628676	10.0613934190877	10.0397008056425	9.68667753485556	9.6352787825602	9.5095900064559	9.52635918008666	9.42443165829816	9.3585524731763	9.43325117480103	9.55569214258256	9.46320663916048	9.55569214258256	9.543847125647	9.46080525528441	9.07001953532644	9.58760195667007	9.6468750261798	9.68667753485556	9.86601653683167	10.0245928165689	10.0054103379746	9.69614481461454	9.50132677788417	9.54623217544877	9.45563018150151	9.37063260773488	9.33396785443377	9.77067404134294	9.59174357203979	9.54845969588982	9.4502245341396	9.74031586696895	9.47721869168215	9.07001953532644	HS_105	ILMN_3168219	ILMN_3168219	Gene
9.25142735589318	9.05975141609262	9.21494784523586	9.05450331556912	9.068380176153	9.05450331556912	8.99514514891316	8.93712966950547	9.00326390082482	8.94530637337826	8.88188907204192	8.79549050906612	8.83417926636325	8.84123681298112	8.84708075924866	8.82744314644213	8.90098507645948	8.8255086800303	9.10887503906225	9.2823952079301	9.23153184640156	9.28839315025482	9.15450717031156	9.09840064593939	9.10098019356498	9.05975141609262	9.02038592535221	8.94645608377859	8.86293050926804	8.8483803887051	8.77731098296479	9.07858960927149	8.98199106959914	8.96839543363179	8.9894566578942	9.00326390082482	8.86953017417749	9.10887503906225	HS_106	ILMN_3167464	ILMN_3167464	Gene
8.46271460931362	8.40893189638657	8.53819061326673	8.45087020581023	8.45524532320315	8.47173174164989	8.39347447233728	8.46310620813708	8.46642528675425	8.47888141204172	8.46642528675425	8.48366366690777	8.46983590573554	8.504609669477	8.47593378482958	8.41852297270785	8.46271460931362	8.3927809961109	8.57635924199058	8.52127119211124	8.52299120542067	8.54429246489148	8.4932245101101	8.45087020581023	8.57463541949068	8.36560424909562	8.4629046055703	8.50422275228717	8.47018254608804	8.50701128120904	8.54208381446976	8.48041341943411	8.57013321375942	8.4890741136789	8.67862940571423	8.56942131373059	8.3927809961109	8.57635924199058	HS_107	ILMN_3167213	ILMN_3167213	Gene
8.45011310684102	8.46582003963714	8.44617020187059	8.4236026399383	8.50301312757474	8.42020387284472	8.43068214464181	8.46769512644884	8.46642528675425	8.5018945868051	8.49424161058082	8.46897023176234	8.50861714586625	8.38816877422006	8.45390346009287	8.44748701364565	8.37599034529135	8.4196056413635	10.0878846796453	8.39616811029341	8.39011760346071	8.4815531496083	8.48650132141102	8.42399541333853	8.47821676433106	8.42797937939742	8.47183372588444	8.45750721411841	8.45845780796259	8.52839698552699	8.5269303494157	8.50824035999842	8.40379596029431	8.5078635741306	8.52379904800238	8.45148178166681	8.51518035504004	10.0878846796453	HS_108.1	ILMN_3167057	ILMN_3167057	Gene
8.76133742824215	8.78177093027977	8.77399073457876	8.80523199222042	8.90570015315949	8.86293050926804	8.6576028934041	8.62093912593289	8.65060119281675	8.6004944770642	8.61422295878545	8.53386987689484	8.63722504041662	8.61422295878545	8.61668547007729	8.59029276335112	8.56632331928506	8.54849186808342	8.53156635244656	8.82998296497252	9.00937980928594	9.04540349811519	8.93246950570558	8.94903470068335	8.69446411158634	8.68987737797736	8.68718788427449	8.64486078794538	8.59200680455159	8.70804638446767	8.61826944597786	8.53069414728592	8.69604576656545	8.51553008975537	8.90190547723224	8.61775894443339	8.6576028934041	8.53156635244656	HS_109	ILMN_3168313	ILMN_3168313	Gene
8.71185718211732	8.721274753816	8.69339808009238	8.7069061462554	8.74187363826678	8.7125607447353	8.72681840514051	8.68408338020473	8.69786485099408	8.68029990398858	8.67580244182733	8.69496175193895	8.96839543363179	9.02566318322461	9.13940674341432	9.23153184640156	9.09969041975219	9.01344761394599	8.71401964287947	8.80780737121731	8.72579452715506	8.73339117821923	8.79455583378227	8.69222802098382	8.73011302317128	8.76475009590709	8.7125607447353	8.72681840514051	8.81216452884067	8.8546995918504	8.68844513748893	9.14468532040871	9.0901662867288	9.07724103657552	9.3585524731763	9.35616268009187	9.38603994382054	8.71401964287947	HS_11.1	ILMN_3166972	ILMN_3166972	Gene
9.12664365155491	8.95048830247808	9.07415146612649	9.0408515054685	9.15075009430519	9.12436613660651	8.878527216752	8.97623711480126	9.07415146612649	9.13483123203991	9.26972703947204	9.17045014930931	9.15075009430519	9.1869831032538	9.24919430765559	9.29845613686636	9.27632647551475	9.20292482277263	8.98454666387363	9.06674081697957	9.01459588698545	9.05365190773468	9.13167679948834	9.10562954213495	9.16330862794026	8.97244166220341	9.06520743597419	9.02997803367897	9.11894343199448	9.21207623161453	9.06048441411615	9.18299027156379	9.20292482277263	9.14958028463678	9.15797460338524	9.17447744298114	9.19748179093472	8.98454666387363	HS_110	ILMN_3168149	ILMN_3168149	Gene
8.8546995918504	8.79891334564115	8.6965969095748	8.77562045749505	9.03805927133147	8.99626485579576	8.85251386078706	8.79164699420597	8.85352547706364	9.04401140618776	8.85251386078706	8.68078261855598	8.97433938850234	8.91289738324343	8.81545652744539	8.6820676456354	8.62461485967659	8.65670054549277	8.59305986375253	8.85717124214624	8.99104451833517	9.04822543307173	9.06367405496882	9.12203866461279	8.8802891518088	8.74250865029346	8.80032375412026	8.63019558677047	8.62728232238477	8.98560381575972	8.83504323153592	8.79455583378227	9.18870767266469	8.88585807381464	8.61863274441184	8.42112803751118	8.5119141434545	8.59305986375253	HS_111	ILMN_3168527	ILMN_3168527	Gene
8.84002342655726	8.76333252084688	8.75857370550609	8.85411253445702	9.14103029435902	9.00937980928594	8.99514514891316	8.89475009515076	8.96505325632108	9.33963490334683	9.05239560650231	8.90920059140279	9.81363382827538	10.052594721368	9.59588518740951	9.08041942435535	8.80647743165894	8.74123862624009	8.51653434875338	8.85717124214624	9.13630721225476	9.02566318322461	9.17933724723767	9.22079109274302	8.9205245291283	8.92987160696961	8.87288594963468	8.81635993499838	8.94903470068335	9.40688097685773	9.06048441411615	9.62431070968258	10.2961077987812	9.67257333455067	8.96418151463395	9.01344761394599	8.95048830247808	8.51653434875338	HS_112	ILMN_3167562	ILMN_3167562	Gene
11.6206482815993	11.7927975062806	11.7215212829176	10.9656979919092	10.9008230001567	11.1121968466298	11.3056868816375	11.2714924928513	11.5353309901883	11.4340564062842	11.5692112135067	11.6013641512033	11.0982100264053	11.1260356503785	10.9158142149583	10.9008230001567	11.1694352496396	11.232026321703	10.4962145322469	11.6206482815993	11.4230115044282	11.6347337588526	11.2175823398111	11.5692112135067	11.5428413307175	11.6668731634068	11.7215212829176	11.7927975062806	11.481696756339	11.2175823398111	11.3189436105155	10.9844674701305	10.6435128307653	10.5105366127943	10.5761277423153	10.6304811026294	10.5914529397682	10.4962145322469	HS_113	ILMN_3168099	ILMN_3168099	Gene
8.58451240373491	8.61995162718288	8.53370615335912	8.55793620300378	8.58364380016874	8.57084511378824	8.58610632147114	8.54901368869653	8.5712097578623	8.59248182698866	8.58364380016874	8.65392901550805	8.60195278707674	8.6330900651863	8.57084511378824	8.58260092462053	8.7170518404266	8.84633124888066	9.04681446559346	8.64576826996004	8.59847924972306	8.62263595049749	8.61380575287902	8.69222802098382	8.60840048033026	8.64322970731043	8.61995162718288	8.56632331928506	8.56498313679009	8.60726430535568	8.60133718204278	8.62351810406749	8.86372639999142	8.58451240373491	8.77335387018191	8.73276055231026	8.96839543363179	9.04681446559346	HS_114	ILMN_3168017	ILMN_3168017	Gene
8.53486587460852	8.53943177842153	8.56469413283513	8.58809932763015	8.59811720408095	8.52150562510904	8.51492195133796	8.62728232238477	8.60418962259021	8.65330105481445	8.58364380016874	8.63019558677047	8.60742985553102	8.62962797499615	8.53354242982341	8.61239532892031	8.55373382046393	8.52174005810683	8.61115445044967	8.61459891077317	8.65556066723894	8.53040462177747	8.6797770350126	8.56324063223041	8.61338854697259	8.61995162718288	8.60693500650759	8.63676163402547	8.65961058401025	8.68844513748893	8.73276055231026	8.46769512644884	8.71916589948809	8.41312385323006	8.46382592322537	8.53113024986624	8.47821676433106	8.61115445044967	HS_115	ILMN_3167545	ILMN_3167545	Gene
10.5914529397682	10.8214662526547	10.3718577215252	10.9984308109949	11.4993818108997	10.9239852668298	11.1862089759083	11.1121968466298	11.4230115044282	11.7215212829176	11.5135956571416	10.9656979919092	11.4024001119305	11.349960949629	11.232026321703	10.5761277423153	10.3240460884711	10.0613934190877	9.2747096379693	10.8084029951724	11.2527066900214	10.8862859631684	12.1289367333804	11.9734476109743	11.4024001119305	11.3876371076687	11.3691034958845	11.1121968466298	11.349960949629	11.4340564062842	11.0982100264053	11.2527066900214	11.5860538659721	11.1694352496396	10.7192907479596	10.3473666492184	10.3868753540005	9.2747096379693	HS_116	ILMN_3167951	ILMN_3167951	Gene
8.97433938850234	9.47059294506803	8.94146615991734	9.78251517787855	10.1400221739921	9.95065135081542	9.04540349811519	9.20671580804725	9.34329889728957	11.349960949629	10.1739901309512	10.452160965734	9.543847125647	9.49876726787638	9.02840533272063	8.87468789532956	8.90570015315949	8.9694851747949	8.55618922577198	9.3616699174917	9.73426144101805	9.25142735589318	10.1275551436272	10.3764928234036	9.78251517787855	9.3110262839538	9.04540349811519	9.26223249034313	9.87072508068848	11.3876371076687	11.2714924928513	9.09641100928188	10.1566415501827	9.68667753485556	9.03703484598628	8.74062388376404	9.13325401576412	8.55618922577198	HS_117	ILMN_3167172	ILMN_3167172	Gene
8.70092719396625	8.69496175193895	8.66500129684847	8.62962797499615	8.62529318941044	8.65730230875933	8.56263731852781	8.6066057076595	8.66776772928745	8.6639164334073	8.66604515591664	8.69076401005729	8.68347666917609	8.65730230875933	8.66031571216811	8.64772104667616	8.70804638446767	8.69714805258414	8.63768844680778	8.74388233244284	8.69446411158634	8.74980548349091	8.7069061462554	8.74250865029346	8.72065054606542	8.75049519974815	8.76946261564559	8.75269483843453	8.69222802098382	8.7677685661663	8.72632823298062	8.70994209475819	8.61554868001328	8.55263056280991	8.75857370550609	8.85251386078706	8.5039363552457	8.63768844680778	HS_119	ILMN_3167994	ILMN_3167994	Gene
8.72295561424056	8.86213461854467	8.68718788427449	8.90395606680644	9.13778319246961	8.90098507645948	8.70873057001704	8.67380883370291	8.84123681298112	8.93912326429124	8.81493565554401	8.73276055231026	8.85352547706364	8.88188907204192	8.70214183973571	8.74187363826678	8.6576028934041	8.6149748627609	8.52839698552699	8.97244166220341	9.15450717031156	8.88685351537302	9.09196336710588	9.15450717031156	8.75496293528978	8.90006467568673	8.71830546066134	8.79549050906612	8.77112118779161	9.10098019356498	8.84910578581913	8.92987160696961	9.23515373508202	9.0408515054685	8.56553036322443	8.72681840514051	9.01459588698545	8.52839698552699	HS_12	ILMN_3168104	ILMN_3168104	Gene
9.26014898921054	9.66865511743139	9.08041942435535	9.65229471307662	9.95898885159451	9.79629356766187	9.3110262839538	9.40943028351985	9.55068721633088	11.4696924622642	10.3413955791252	10.4072789777541	10.2289169637011	10.1469899328901	9.64024122800659	9.50673814717393	9.37805062447863	9.39957558171833	8.7170518404266	9.39957558171833	9.84771251409044	9.29845613686636	10.0054103379746	9.92373114628676	9.62654900444676	9.30211523891787	9.27943190808226	9.4416035559335	9.95898885159451	11.4230115044282	10.9984308109949	9.70095990435316	10.7451675937125	10.4229496355128	9.56551227155341	9.34581966116455	9.32400050327798	8.7170518404266	HS_120	ILMN_3166997	ILMN_3166997	Gene
8.68029990398858	8.74187363826678	8.67862940571423	8.61203904931643	8.63722504041662	8.62728232238477	8.67468354875698	8.63268368426333	8.63131388366622	8.67240685855644	8.68614122263124	8.70415977029127	8.74319549136815	8.66656767050046	8.70415977029127	8.66656767050046	8.63131388366622	8.7340218041282	8.63349644610927	8.68580620579394	8.60541904942335	8.65267309412086	8.64254920586082	8.67635521882369	8.68718788427449	8.68987737797736	8.73463520781862	8.70994209475819	8.63412693968752	8.5995629072167	8.60133718204278	8.67018955181376	8.69604576656545	8.63564410924806	8.49044521251973	8.46466894670127	8.5039363552457	8.63349644610927	HS_121	ILMN_3166980	ILMN_3166980	Gene
8.86372639999142	8.81061935185706	8.90395606680644	8.83748913691956	8.76475009590709	8.84983118293316	8.90570015315949	8.88262928844357	8.878527216752	8.81296418143604	8.83669816681407	8.82614735265152	8.79642518434997	8.84002342655726	8.89016956557973	8.91195915316227	8.88796679042029	8.85251386078706	8.81368948253934	8.8201719954422	8.76557146688538	8.86213461854467	8.82873894023274	8.76050247091897	8.81296418143604	8.81936805323479	8.89016956557973	8.80098573682269	8.85546749765361	8.84123681298112	8.79729505210722	8.96716021582	8.7627524532061	8.82487000740908	8.97719887103084	8.90482810998297	8.99104451833517	8.81368948253934	HS_122.1	ILMN_3168362	ILMN_3168362	Gene
8.80780737121731	8.86858361415282	8.86478094489993	8.95194190427281	8.94903470068335	8.90098507645948	8.86953017417749	8.87075332799135	8.77994031286003	8.878527216752	8.81296418143604	8.76333252084688	8.85717124214624	8.87288594963468	8.83337556557562	8.86583548980845	8.82241211866286	8.81545652744539	8.71115361949933	8.86858361415282	8.86583548980845	8.76639283786367	8.89655484624311	8.90482810998297	8.89548952202523	8.84708075924866	8.84558173851265	8.79549050906612	8.73741470424466	8.87660267936083	8.89125906569191	8.91948786819923	9.17773428681768	8.86213461854467	8.95048830247808	8.82873894023274	8.67580244182733	8.71115361949933	HS_123	ILMN_3168532	ILMN_3168532	Gene
8.38133576131279	8.42020387284472	8.36757007975906	8.32137347182509	8.38816877422006	8.34454082497065	8.31842706135191	8.47224947091603	8.32608281366764	8.37055385654962	8.28025742328315	8.41869464611139	8.40182172528212	8.40562429180252	8.39011760346071	8.31842706135191	8.36991455787915	8.26836841792468	8.34551677436047	8.32784574503702	8.336359374814	8.34454082497065	8.35297498664132	8.43977562217982	8.36703096678518	8.32608281366764	8.32431988229827	8.45059117718729	8.49003282334678	8.35297498664132	8.35712676853893	8.32431988229827	8.50957745938191	8.37599034529135	8.46382592322537	8.55135557861219	8.35054556476007	8.34551677436047	HS_124	ILMN_3167958	ILMN_3167958	Gene
9.40688097685773	9.77315050505868	9.52635918008666	9.72308842332747	9.81363382827538	9.68897928487011	9.29637895160798	9.39957558171833	9.30211523891787	9.47922586028237	9.331359693525	9.28092050310433	9.67833384964295	9.72666411810484	9.60587468643164	9.57482926437306	9.60587468643164	9.19514120185558	8.97057491595803	9.95065135081542	10.0245928165689	10.1173022768697	10.0133381284245	9.85160335753637	9.72666411810484	9.31679469774675	9.29430176634959	9.26972703947204	9.35377288700744	9.48260378004967	9.18870767266469	9.73046277956145	9.87072508068848	9.67833384964295	9.69128103488466	9.75280676043071	9.6352787825602	8.97057491595803	HS_126	ILMN_3168523	ILMN_3168523	Gene
8.65556066723894	8.52859521278342	8.55514403481177	8.69119518153695	8.55460138866874	8.62962797499615	8.59491856300168	8.61554868001328	8.45308805201359	8.4394727406495	8.48182612529492	8.56527214074504	8.52412658742549	8.58809932763015	8.53354242982341	8.5508347144502	8.53801252515052	8.4815531496083	8.43199167291053	8.52127119211124	8.62461485967659	8.56469413283513	8.54285251078377	8.56324063223041	8.60840048033026	8.49852742872371	8.54769827199686	8.4815531496083	8.55341282527627	8.59153178211453	8.52043645726466	8.44700369570768	8.89884242307386	8.7073621989183	8.52379904800238	8.46466894670127	8.65097219347746	8.43199167291053	HS_127.1	ILMN_3167169	ILMN_3167169	Gene
9.39749713488612	9.44463691742825	9.37333306262424	9.34329889728957	9.55318967945672	9.41809968337565	9.37333306262424	9.52635918008666	9.55866637296302	10.0133381284245	10.0613934190877	9.89264272887535	10.0347979175766	9.99025076293358	9.93792666484902	9.90647804826482	9.99025076293358	10.1001532865962	9.246961259418	9.2779433130602	9.39749713488612	9.360111195334	9.70577499409178	9.89948824077955	9.53037262383691	9.62431070968258	9.71320713265658	9.52836590196179	9.51555088181156	9.76819757762721	9.6352787825602	9.44463691742825	9.95898885159451	10.2188216338565	9.84771251409044	9.84771251409044	9.72666411810484	9.246961259418	HS_128	ILMN_3167639	ILMN_3167639	Gene
8.63186456878764	8.59029276335112	8.69339808009238	8.57723950624933	8.7125607447353	8.69911935291838	8.71830546066134	8.83417926636325	8.58972801528307	8.81296418143604	8.76946261564559	8.54025633666968	8.75857370550609	8.73823856384732	8.75410794778136	8.74679563372822	8.57184342819187	8.61115445044967	8.52043645726466	8.61459891077317	8.90006467568673	8.76639283786367	8.81545652744539	8.78628209412561	8.73741470424466	8.65392901550805	8.64628266680758	8.56632331928506	8.67862940571423	8.79891334564115	8.66893378143625	8.45308805201359	8.80448815833627	8.74000914128798	8.66031571216811	8.55135557861219	8.72167900081059	8.52043645726466	HS_129	ILMN_3167021	ILMN_3167021	Gene
8.50471018962535	8.59029276335112	8.62351810406749	8.62962797499615	8.79379939773921	8.57803692633467	8.55949269338496	8.54901368869653	8.53370615335912	8.59491856300168	8.57152659302708	8.5995629072167	8.6400046166768	8.6621085537951	8.70415977029127	8.94645608377859	8.92646694888294	8.83590719670859	8.5039363552457	8.56818202814141	8.61459891077317	8.64186870441121	8.85546749765361	8.81061935185706	8.61863274441184	8.504609669477	8.55373382046393	8.52212548018444	8.55341282527627	8.53874157769138	8.52043645726466	8.83590719670859	8.58489359217846	8.6955037592522	9.02997803367897	9.10098019356498	8.99896455536902	8.5039363552457	HS_13	ILMN_3167142	ILMN_3167142	Gene
11.8975437815869	12.3938078902523	12.4967389539974	13.3872002654447	12.8811467523175	12.6072643039492	12.8298852202349	12.5662551914766	12.663306707256	13.1021895369201	13.1607987743819	13.0324515250119	12.2395254133974	12.4660797956079	12.0192622021212	12.0541928321466	11.2527066900214	12.3748202449199	10.6804243726247	12.2745485207484	12.3467156568365	12.663306707256	13.5770225971999	13.5770225971999	13.1021895369201	12.7705934689508	12.7776349283946	12.4498582373351	12.488583982201	12.663306707256	13.2117084316253	12.1747765042974	12.0541928321466	12.5133392028887	12.0362327893828	11.3189436105155	11.7215212829176	10.6804243726247	HS_130	ILMN_3168254	ILMN_3168254	Gene
8.75340139310795	8.80448815833627	8.79966177141783	8.99626485579576	9.12203866461279	9.10098019356498	9.03908369667667	9.12049104830363	8.92320156048108	9.21941194697925	9.26431599147572	9.08367916685684	9.99025076293358	9.99876705772242	10.1224287102485	10.3339568682744	10.1173022768697	9.83771027548454	9.10098019356498	8.88188907204192	8.96592499800821	8.86858361415282	8.9894566578942	8.96839543363179	9.05113930526995	9.10098019356498	9.09319236986513	9.07415146612649	9.31294406237905	9.31872755468922	9.07858960927149	10.3533377193116	10.2569159915205	10.2676193900468	10.6539578016438	10.6435128307653	10.5217920695391	9.10098019356498	HS_131	ILMN_3168028	ILMN_3168028	Gene
8.80380931849432	8.84633124888066	8.78860863784439	8.89475009515076	8.93498364878517	8.97623711480126	9.08510909427446	8.92541719434597	8.96033403454619	8.92320156048108	8.81493565554401	8.74319549136815	8.84633124888066	8.67310784612968	8.77462759897561	8.68844513748893	8.81493565554401	8.91757129183933	8.61899604284582	9.05535472340356	9.08367916685684	9.05535472340356	9.11761761714476	9.3064376965021	8.87558037319498	8.92186304480469	8.90190547723224	8.76861559090595	8.77800864991509	8.80523199222042	8.82487000740908	8.83590719670859	8.66604515591664	8.73011302317128	8.68789952908043	8.81216452884067	8.98199106959914	8.61899604284582	HS_132.1	ILMN_3168531	ILMN_3168531	Gene
8.71445027059544	8.75193987721996	8.71115361949933	8.63935202003854	8.63076319854479	8.61554868001328	8.6576028934041	8.6066057076595	8.65502255225168	8.64628266680758	8.70804638446767	8.64135760953261	8.60742985553102	8.62962797499615	8.59775515843884	8.69162635301661	8.65185241860475	8.6797770350126	8.640846514654	8.70362743602896	8.70994209475819	8.6965969095748	8.72382798067595	8.72167900081059	8.68126533312337	8.70362743602896	8.66716769989395	8.67745632060595	8.57084511378824	8.63349644610927	8.86763705412814	8.72632823298062	8.63768844680778	8.61612249726566	8.54429246489148	8.72002633831484	8.9166913764085	8.640846514654	HS_133.1	ILMN_3168207	ILMN_3168207	Gene
8.5556866809548	8.51085987788994	8.47372290053034	8.48864734975662	8.60541904942335	8.53370615335912	8.47285583964738	8.53874157769138	8.51366655764124	8.48182612529492	8.45970719268012	8.45845780796259	8.51210358484439	8.51210358484439	8.47593378482958	8.5508347144502	8.47146700039729	8.48708379168105	8.5039363552457	8.52127119211124	8.55514403481177	8.57680614125878	8.59847924972306	8.57275740840976	8.47183372588444	8.54849186808342	8.49123569005969	8.55793620300378	8.52879344003984	8.59153178211453	8.50032511839832	8.5868940478773	8.63768844680778	8.48082625808685	8.43275808865972	8.75706902624112	8.41356478405105	8.5039363552457	HS_134	ILMN_3168054	ILMN_3168054	Gene
8.43916985911918	8.58650018467422	8.54901368869653	8.53675099347558	8.77731098296479	8.65730230875933	8.56553036322443	8.57152659302708	8.58489359217846	8.84063011976919	8.57013321375942	8.61459891077317	8.72579452715506	8.69496175193895	8.57803692633467	8.69965705643274	8.6576028934041	8.70804638446767	8.51048847837462	8.577638216292	8.77661331601449	8.5585569489602	8.78860863784439	8.84063011976919	8.6639164334073	8.5868940478773	8.55373382046393	8.56632331928506	8.54025633666968	8.77399073457876	8.64772104667616	8.54472678824225	8.87379541746414	8.57934405638478	8.80380931849432	8.51210358484439	8.66552264133282	8.51048847837462	HS_135	ILMN_3167512	ILMN_3167512	Gene
9.82836372541108	9.76819757762721	9.5363163325782	9.41503963677881	9.72666411810484	9.65229471307662	9.26223249034313	9.0590184180691	8.96505325632108	8.75049519974815	8.66604515591664	8.67424619122994	8.76333252084688	8.82614735265152	8.7578213658736	8.69446411158634	8.74914431361725	8.62843099383863	8.65097219347746	9.83771027548454	9.58151190563607	9.52836590196179	9.38006773144367	9.29637895160798	9.48598169981697	8.98666096764582	8.94903470068335	8.93246950570558	8.71115361949933	8.66835075536185	8.68844513748893	8.61203904931643	8.88262928844357	8.58451240373491	8.90190547723224	8.79304296169614	8.73823856384732	8.65097219347746	HS_136	ILMN_3167120	ILMN_3167120	Gene
8.45011310684102	8.52859521278342	8.51466354763587	8.43555734126825	8.49655241408425	8.52839698552699	8.43868159310596	8.50264871900566	8.41434213222991	8.4099183447915	8.37193867787541	8.52412658742549	8.51210358484439	8.40182172528212	8.44339702356986	8.47146700039729	8.45900566266215	8.45524532320315	8.47256323171306	8.46205870251267	8.41592647345944	8.4815531496083	8.41018847943299	8.40227045412422	8.47183372588444	8.44927933192403	8.41045861407448	8.4661226631957	8.45232348598936	8.44092142350712	8.48834470304717	8.34649272375028	8.53675099347558	8.33928949635922	8.58041590608775	8.53113024986624	8.40040895296448	8.47256323171306	HS_137	ILMN_3168445	ILMN_3168445	Gene
9.30211523891787	9.26431599147572	9.25378752313008	9.33810545934469	9.3760335175136	9.3110262839538	9.42443165829816	9.34834042503953	9.3760335175136	9.43325117480103	9.55068721633088	9.543847125647	9.25614769036697	9.30211523891787	9.21649032322567	9.29430176634959	9.30211523891787	9.2388696637238	9.26014898921054	9.21803280121548	9.15797460338524	9.19514120185558	9.32568247846473	9.3760335175136	9.39749713488612	9.43117207361341	9.46810048405229	9.46320663916048	9.32936207358824	9.29430176634959	9.37063260773488	9.13325401576412	9.04822543307173	9.14958028463678	9.01628913235499	9.240643772239	9.11295865455178	9.26014898921054	HS_138	ILMN_3167622	ILMN_3167622	Gene
10.5217920695391	10.5761277423153	10.7192907479596	10.9844674701305	11.1260356503785	10.9008230001567	10.6435128307653	10.62306861321	10.7070604512262	10.8214662526547	11.0779737410969	10.954612825494	11.0352511046181	11.047126159499	11.0192179543924	10.9321563187014	10.9984308109949	10.8862859631684	10.1275551436272	10.4962145322469	10.3533377193116	10.5615218660597	11.0192179543924	11.1455645578978	10.9008230001567	10.7764415782453	10.8385184644937	10.8084029951724	10.7764415782453	10.6935322507421	10.9008230001567	10.9321563187014	10.7622224334203	10.9158142149583	10.8299923585742	10.9844674701305	10.5761277423153	10.1275551436272	HS_139	ILMN_3167047	ILMN_3167047	Gene
8.8255086800303	8.86583548980845	8.86133405898864	8.72382798067595	8.897620170461	8.95048830247808	8.87379541746414	8.95791159446923	8.88585807381464	8.84773057397688	8.87379541746414	8.92869415519476	8.81726334255138	8.84910578581913	8.84002342655726	8.85066671372182	8.83875628173841	8.7340218041282	8.66552264133282	8.8201719954422	8.84708075924866	8.82744314644213	8.88262928844357	8.92987160696961	8.88585807381464	8.90860432470133	8.86133405898864	8.87468789532956	8.87197648180521	8.88188907204192	8.96418151463395	8.73524861150905	8.75118491600538	8.73011302317128	8.87468789532956	8.86053349943261	8.63768844680778	8.66552264133282	HS_14.1	ILMN_3166987	ILMN_3166987	Gene
8.58451240373491	8.5668580528663	8.60742985553102	8.62372731700512	8.60742985553102	8.62372731700512	8.60133718204278	8.56738217379638	8.54602492644208	8.51962011613252	8.53156635244656	8.52909940041183	8.63722504041662	8.62372731700512	8.57803692633467	8.61239532892031	8.61203904931643	8.60742985553102	8.51518035504004	8.6004944770642	8.64628266680758	8.63131388366622	8.6965969095748	8.77562045749505	8.5712097578623	8.61338854697259	8.6004944770642	8.62307702728249	8.56000869585195	8.61668547007729	8.50571715837766	8.42201720391584	8.58489359217846	8.58942751439095	8.640846514654	8.62351810406749	8.64486078794538	8.51518035504004	HS_140	ILMN_3167800	ILMN_3167800	Gene
9.03568314349267	9.05450331556912	9.03294108781819	9.43117207361341	9.39749713488612	9.43325117480103	9.48598169981697	9.18870767266469	9.06207923454248	12.290274777901	12.5133392028887	12.5133392028887	11.4340564062842	11.5692112135067	11.6668731634068	11.481696756339	11.481696756339	11.0982100264053	9.29430176634959	8.91757129183933	8.97816062726041	8.99263237877615	9.21207623161453	9.18299027156379	9.12049104830363	9.07121500184993	9.17613132639769	9.13483123203991	12.3273974337266	12.0693453875178	11.9734476109743	11.3056868816375	11.4024001119305	11.349960949629	11.3322965531154	11.5692112135067	11.2175823398111	9.29430176634959	HS_141	ILMN_3167414	ILMN_3167414	Gene
9.03908369667667	9.08224923943922	9.05113930526995	9.42443165829816	9.71320713265658	9.62654900444676	9.43325117480103	9.31872755468922	9.12892116650331	9.246961259418	9.2779433130602	9.20792437139369	10.2055310507425	10.2372135549233	10.1566415501827	10.7451675937125	10.7622224334203	10.1076670330702	9.28839315025482	9.11295865455178	9.05365190773468	9.09319236986513	9.54146207584524	9.57817058500457	9.33657601534255	9.33810545934469	9.20671580804725	9.17613132639769	9.28613153150535	9.45821771839296	9.02703425797262	10.2796935467462	10.0878846796453	10.1275551436272	10.6104867763454	10.8084029951724	10.4003832491099	9.28839315025482	HS_142.1	ILMN_3167153	ILMN_3167153	Gene
10.2907942345903	10.1566415501827	10.2676193900468	10.8084029951724	11.2006142708785	10.8084029951724	10.8385184644937	10.9158142149583	10.5472609170605	10.7622224334203	11.1121968466298	10.3339568682744	11.0192179543924	11.1521145564154	11.1521145564154	11.4696924622642	10.6804243726247	10.7921544463369	9.31294406237905	10.0446036937083	10.4286744331727	10.6053174289001	11.5353309901883	12.2745485207484	11.0632589127296	10.7451675937125	10.8084029951724	10.1275551436272	10.452160965734	10.8935544816625	10.4690649102534	10.7070604512262	10.7764415782453	11.0779737410969	11.3189436105155	9.82836372541108	10.7921544463369	9.31294406237905	HS_143	ILMN_3167466	ILMN_3167466	Gene
8.57723950624933	8.58650018467422	8.50562538052579	8.58809932763015	8.51690595124512	8.47588896112638	8.46500964716496	8.4394727406495	8.47929530682116	8.55618922577198	8.58724056531682	8.61062613118678	8.5332761326323	8.57184342819187	8.50127880539235	8.52379904800238	8.50957745938191	8.57635924199058	8.60342057432172	8.52664446705623	8.58364380016874	8.51416505263856	8.62351810406749	8.56324063223041	8.62461485967659	8.55460138866874	8.59408918263061	8.63019558677047	8.52347150857928	8.60726430535568	8.57184342819187	8.57898427308012	8.59153178211453	8.59775515843884	8.51003296887826	8.63019558677047	8.52085599145149	8.60342057432172	HS_144	ILMN_3167612	ILMN_3167612	Gene
10.5615218660597	10.8521313110179	11.2006142708785	12.3618414007137	11.2175823398111	11.0352511046181	11.2527066900214	10.7319820910365	11.0192179543924	11.8627451648312	11.8975437815869	11.808780283668	11.3056868816375	11.4340564062842	11.0632589127296	11.2006142708785	10.2372135549233	11.4230115044282	9.87543362454529	10.7451675937125	10.7070604512262	11.1521145564154	12.4804290104046	12.5523168797576	11.808780283668	11.0192179543924	11.232026321703	10.5761277423153	11.047126159499	11.1521145564154	12.0541928321466	11.1862089759083	10.9008230001567	11.7716044187245	11.2006142708785	10.4583780122358	10.9984308109949	9.87543362454529	HS_145.1	ILMN_3168433	ILMN_3168433	Gene
8.55949269338496	8.59660690045647	8.59200680455159	8.66604515591664	8.73591972807552	8.70092719396625	8.52619808524323	8.54901368869653	8.58489359217846	8.77661331601449	8.61422295878545	8.63869942340029	8.55886655027465	8.61422295878545	8.54901368869653	8.59660690045647	8.60307303595337	8.62843099383863	8.58758708275635	8.63620287163676	8.67072619500897	8.53040462177747	8.80032375412026	8.80032375412026	8.62461485967659	8.504609669477	8.53436787575168	8.59991514216814	8.57680614125878	8.80523199222042	8.79729505210722	8.44239315487871	8.49655241408425	8.5078635741306	8.46382592322537	8.6097097317429	8.5668580528663	8.58758708275635	HS_146.1	ILMN_3167332	ILMN_3167332	Gene
9.06367405496882	9.1849866874088	9.03805927133147	9.6377600052834	9.84771251409044	9.64024122800659	9.34329889728957	9.15075009430519	9.17933724723767	9.55569214258256	9.29430176634959	9.18299027156379	9.65900214219829	9.6377600052834	9.50673814717393	9.6352787825602	9.50388628789196	9.31872755468922	8.90860432470133	9.1849866874088	9.42443165829816	9.32736445365149	9.75280676043071	9.69614481461454	9.57817058500457	9.19982238001385	9.11170849841876	9.09196336710588	9.240643772239	9.60587468643164	9.22534458019727	9.77067404134294	9.87072508068848	9.62431070968258	9.64958486962821	9.59588518740951	9.68667753485556	8.90860432470133	HS_147	ILMN_3168135	ILMN_3168135	Gene
10.6804243726247	11.1260356503785	10.6435128307653	11.4993818108997	11.9499499599801	11.4340564062842	11.349960949629	11.4487358813731	11.9136885541787	11.8975437815869	11.6668731634068	11.2527066900214	11.9734476109743	11.8784382493396	11.5503516712467	11.1862089759083	11.2175823398111	10.4072789777541	9.72666411810484	10.9321563187014	11.232026321703	11.0982100264053	11.9136885541787	12.1747765042974	11.5860538659721	11.4993818108997	11.3123152460765	11.7040190014619	11.5597814423767	11.5597814423767	11.0632589127296	11.6508608923805	11.8784382493396	11.5503516712467	10.9750827310199	11.1390145593802	10.6935322507421	9.72666411810484	HS_149	ILMN_3168101	ILMN_3168101	Gene
8.83590719670859	8.79379939773921	8.76475009590709	9.16614886695625	9.23334279074179	9.18116375940073	9.19514120185558	9.07589246387956	9.08510909427446	9.01798237772453	9.02360697172647	9.11045834228574	9.17447744298114	9.13029898299582	9.21207623161453	9.21803280121548	9.18870767266469	8.92987160696961	8.80925476634507	8.91757129183933	8.87558037319498	8.83590719670859	9.03805927133147	9.03294108781819	9.17447744298114	9.13029898299582	9.11761761714476	9.09196336710588	9.13029898299582	9.10098019356498	8.9894566578942	9.29845613686636	9.31486184080429	9.25378752313008	9.32568247846473	9.28386991275588	9.24241788075419	8.80925476634507	HS_15.1	ILMN_3167356	ILMN_3167356	Gene
10.183596665033	10.2372135549233	10.2796935467462	10.3413955791252	10.6304811026294	10.2188216338565	10.4072789777541	10.2188216338565	10.4388151648974	11.0779737410969	10.9656979919092	10.8862859631684	10.7451675937125	10.8084029951724	10.6053174289001	10.6304811026294	10.5914529397682	10.6053174289001	9.82836372541108	10.0054103379746	9.90647804826482	10.0093742331995	10.4003832491099	10.954612825494	10.4286744331727	10.3413955791252	10.5217920695391	10.4828327430451	10.5761277423153	10.7764415782453	10.7192907479596	10.3868753540005	10.4583780122358	10.1001532865962	10.2289169637011	10.2055310507425	9.99025076293358	9.82836372541108	HS_150	ILMN_3167952	ILMN_3167952	Gene
8.93912326429124	9.05975141609262	8.97150828908072	8.86673627196829	8.96505325632108	8.81726334255138	8.63819393510403	8.56263731852781	8.53040462177747	8.45562931324243	8.43689660566828	8.48000058078138	8.62728232238477	8.56426903938407	8.56632331928506	8.66156469706053	8.67424619122994	8.61899604284582	8.53911445399983	9.12203866461279	9.52072412862565	9.46080525528441	9.47922586028237	9.1691320205817	8.92541719434597	8.51587982447069	8.45031214856434	8.36991455787915	8.48403961482729	8.46330781070387	8.47372290053034	8.48630633815598	8.84123681298112	8.47588896112638	8.47970920160062	8.63019558677047	8.86213461854467	8.53911445399983	HS_151.1	ILMN_3167470	ILMN_3167470	Gene
11.047126159499	11.047126159499	11.047126159499	10.7070604512262	10.5914529397682	10.5914529397682	10.8214662526547	10.8084029951724	11.1052034365175	11.2714924928513	11.5860538659721	11.5353309901883	11.1390145593802	11.2175823398111	11.0982100264053	11.0779737410969	11.1862089759083	11.2006142708785	10.7622224334203	10.7693320058328	10.4645950587376	10.6539578016438	10.6539578016438	10.8385184644937	10.8521313110179	11.0551925361143	11.3123152460765	11.2714924928513	11.2714924928513	11.0192179543924	10.9321563187014	11.0779737410969	10.5914529397682	10.8084029951724	10.7319820910365	10.8862859631684	10.6435128307653	10.7622224334203	HS_152	ILMN_3168233	ILMN_3168233	Gene
8.81726334255138	8.8201719954422	8.85810708083566	8.8113648762453	8.77731098296479	8.79164699420597	8.85717124214624	8.85150224451048	8.89401066827629	8.87288594963468	8.87197648180521	8.89548952202523	8.7340218041282	8.75340139310795	8.82873894023274	8.78442406390753	8.76557146688538	8.84910578581913	8.8546995918504	8.88188907204192	8.78722725888147	8.84708075924866	8.80987382746882	8.86673627196829	8.85411253445702	8.88486263225626	8.90860432470133	8.88262928844357	8.79729505210722	8.80987382746882	9.00782790003892	8.85411253445702	8.77399073457876	8.42553638329573	8.80380931849432	9.02360697172647	8.93712966950547	8.8546995918504	HS_153	ILMN_3167049	ILMN_3167049	Gene
8.47343567405602	8.45562931324243	8.40379596029431	8.40562429180252	8.48584129607294	8.50824035999842	8.50516778507557	8.50743742766982	8.43019281303081	8.51123127740527	8.48950087760117	8.46252461305693	8.47285583964738	8.48834470304717	8.41434213222991	8.43275808865972	8.39616811029341	8.47120225914468	8.63349644610927	8.42602677815078	8.48366366690777	8.53040462177747	8.60759540570637	8.55031385028821	8.4245893263162	8.51048847837462	8.44504528117349	8.4661226631957	8.47718367581496	8.5119141434545	8.41400571487203	8.52412658742549	8.65330105481445	8.6268491291203	8.69396647123372	8.49998721281704	8.48584129607294	8.63349644610927	HS_154	ILMN_3167868	ILMN_3167868	Gene
9.28386991275588	9.34329889728957	9.04822543307173	9.58151190563607	9.59588518740951	9.33657601534255	9.543847125647	9.38166134545351	9.65564842763746	9.95065135081542	9.75280676043071	9.62654900444676	10.2412915613467	10.4172248378528	9.99025076293358	9.08041942435535	8.82873894023274	8.76861559090595	8.48775666751689	9.41503963677881	9.6937129247496	9.42443165829816	9.96729232735814	9.7195127285501	9.38603994382054	9.44743072578392	9.37805062447863	9.42909297242579	9.92373114628676	9.95898885159451	9.45292735782056	10.4828327430451	10.3672226196467	10.0878846796453	9.11761761714476	9.03805927133147	8.84773057397688	8.48775666751689	HS_155	ILMN_3168500	ILMN_3168500	Gene
9.41197959018197	9.41809968337565	9.47521152308193	8.76133742824215	8.79379939773921	8.79891334564115	8.64576826996004	8.67126283820419	8.6576028934041	8.63131388366622	8.70362743602896	8.63869942340029	8.64827690074403	8.64186870441121	8.61239532892031	9.09196336710588	8.99896455536902	8.84910578581913	8.84305714838473	9.2388696637238	9.4502245341396	9.5363163325782	8.76946261564559	8.81368948253934	8.68718788427449	8.7073621989183	8.70288463788234	8.67424619122994	8.61863274441184	8.58083893853696	8.64772104667616	8.55373382046393	8.85251386078706	8.61168276971256	8.83417926636325	8.94029471210429	8.87762498552668	8.84305714838473	HS_156	ILMN_3168305	ILMN_3168305	Gene
8.67126283820419	8.70994209475819	8.71916589948809	8.87075332799135	9.02360697172647	8.76050247091897	8.97719887103084	8.9694851747949	8.96033403454619	8.91757129183933	8.90098507645948	8.74679563372822	9.09840064593939	9.0590184180691	9.12320240060965	9.5363163325782	9.360111195334	9.14841047496837	8.67018955181376	8.64576826996004	8.81296418143604	8.82744314644213	9.08041942435535	9.1691320205817	8.89548952202523	8.82744314644213	8.84558173851265	8.80098573682269	8.84123681298112	8.96284185969422	8.83504323153592	8.87942944797732	9.10098019356498	9.03155073463731	9.55068721633088	9.48598169981697	9.41197959018197	8.67018955181376	HS_157	ILMN_3167993	ILMN_3167993	Gene
8.45562931324243	8.46582003963714	8.39958949635858	8.48864734975662	8.55460138866874	8.52575170343024	8.45308805201359	8.52106359178136	8.48270658944119	8.45562931324243	8.38699088452425	8.45362248957185	8.49998721281704	8.46983590573554	8.42481765737844	8.4236026399383	8.49706985710596	8.47597860853278	8.47718367581496	8.39011760346071	8.65060119281675	8.49123569005969	8.55933442248704	8.58650018467422	8.45087020581023	8.47970920160062	8.44162720902986	8.4815531496083	8.5465368011389	8.46330781070387	8.47372290053034	8.41137445271055	8.47173174164989	8.59775515843884	8.46382592322537	8.56498313679009	8.5668580528663	8.47718367581496	HS_159	ILMN_3167678	ILMN_3167678	Gene
8.7064500935925	8.63412693968752	8.63819393510403	8.56527214074504	8.53386987689484	8.63475743326576	8.60133718204278	8.65185241860475	8.58972801528307	8.65330105481445	8.61826944597786	8.60195278707674	8.56263731852781	8.54171752179565	8.60905510603658	8.63019558677047	8.62263595049749	8.59991514216814	9.32400050327798	8.76333252084688	8.79966177141783	8.81831569789308	8.50571715837766	8.60307303595337	8.63412693968752	8.64931425722322	8.65730230875933	8.59991514216814	8.63412693968752	8.61668547007729	8.60726430535568	8.54472678824225	8.49655241408425	8.43596092962905	8.74763938873591	8.52498025924054	8.61239532892031	9.32400050327798	HS_16	ILMN_3168232	ILMN_3168232	Gene
9.75280676043071	9.74031586696895	9.80492593698364	9.53888920421172	9.61105155211584	9.74675926017091	10.4003832491099	10.3602801694791	10.1739901309512	9.89948824077955	9.67257333455067	9.58455693115307	9.94439758362529	9.78617750541169	9.99876705772242	9.72666411810484	9.74978301030081	9.60059658058666	9.15797460338524	9.94439758362529	10.0878846796453	10.1076670330702	9.69128103488466	9.60587468643164	9.76162711955734	10.6648311738525	10.4286744331727	10.1469899328901	10.183596665033	9.98610748798817	9.5095900064559	9.99876705772242	9.89606548482745	9.95065135081542	9.94439758362529	9.80492593698364	9.89264272887535	9.15797460338524	HS_160	ILMN_3167004	ILMN_3167004	Gene
8.51157271042988	8.44034852284347	8.49706985710596	8.45087020581023	8.45890407006921	8.42481765737844	8.43068214464181	8.36703096678518	8.44778362330153	8.4394727406495	8.40227045412422	8.37268420053072	8.45524532320315	8.43223968143909	8.44991406511769	8.43596092962905	8.41852297270785	8.50957745938191	8.39347447233728	8.48804205633772	8.47120225914468	8.48630633815598	8.44748701364565	8.41045861407448	8.44504528117349	8.45700288238086	8.4629046055703	8.41400571487203	8.48403961482729	8.47173174164989	8.57184342819187	8.45308805201359	8.41719434851126	8.45524532320315	8.60342057432172	8.43534979654202	8.49085760169269	8.39347447233728	HS_161	ILMN_3167329	ILMN_3167329	Gene
8.56498313679009	8.50660799383703	8.51466354763587	8.54171752179565	8.53011509626903	8.47588896112638	8.55793620300378	8.46769512644884	8.48270658944119	8.46045090747272	8.47069240261636	8.57102743582527	8.50580893622953	8.50066302397961	8.50620846503328	8.47593378482958	8.50957745938191	8.4815531496083	8.51518035504004	8.44808023295742	8.42952080319032	8.38133576131279	8.48182612529492	8.40845566919782	8.35297498664132	8.52940536078382	8.44504528117349	8.48708379168105	8.52347150857928	8.41229029134662	8.48834470304717	8.48630633815598	8.43868159310596	8.43596092962905	8.66031571216811	8.64525387311249	8.34551677436047	8.51518035504004	HS_162	ILMN_3167742	ILMN_3167742	Gene
9.83771027548454	10.4388151648974	9.94116212423715	10.4286744331727	11.047126159499	10.6935322507421	9.96314058947633	10.1400221739921	10.4286744331727	12.5662551914766	11.4340564062842	11.3056868816375	10.7622224334203	10.3672226196467	9.91463472142187	10.4828327430451	10.6053174289001	10.4962145322469	9.11761761714476	10.3137809744862	10.7764415782453	10.2676193900468	11.0982100264053	10.9984308109949	10.5105366127943	10.052594721368	9.43857019443875	9.97363770998208	10.5105366127943	12.5314975458738	11.8254001617008	9.65900214219829	11.1862089759083	10.8862859631684	10.1787933979921	10.6053174289001	10.2676193900468	9.11761761714476	HS_163	ILMN_3168069	ILMN_3168069	Gene
8.61459891077317	8.62461485967659	8.68126533312337	8.6149748627609	8.82169402815624	8.71115361949933	8.66552264133282	8.60342057432172	8.68126533312337	8.58126197098617	8.64977222468963	8.6330900651863	8.62351810406749	8.60026737711958	8.59408918263061	8.72632823298062	8.70153451685098	8.60461113249035	8.58041590608775	8.61995162718288	8.72002633831484	8.70557109907304	8.73212068817843	8.74914431361725	8.68126533312337	8.61338854697259	8.6404255656654	8.58364380016874	8.59200680455159	8.5995629072167	8.68078261855598	8.54472678824225	8.69604576656545	8.94029471210429	8.87468789532956	8.75706902624112	8.52575170343024	8.58041590608775	HS_164	ILMN_3168156	ILMN_3168156	Gene
11.3691034958845	11.8254001617008	11.1260356503785	12.5314975458738	12.4660797956079	12.1586103446742	12.1183161852081	11.9734476109743	12.4129060929837	13.1338885798395	12.9568457115329	12.663306707256	12.6072643039492	12.5523168797576	12.142496699082	11.6843538818741	11.4696924622642	11.3876371076687	9.59588518740951	11.5692112135067	12.0906136949133	11.4993818108997	12.994220873194	12.9065958778971	12.3273974337266	12.3748202449199	12.1586103446742	12.2560375718933	12.7705934689508	13.1173700595707	13.0324515250119	12.3618414007137	12.8425787002945	12.3273974337266	11.8784382493396	11.4696924622642	11.481696756339	9.59588518740951	HS_166.1	ILMN_3168315	ILMN_3168315	Gene
8.96284185969422	8.87558037319498	8.897620170461	9.0062759907919	8.96505325632108	8.85546749765361	8.93912326429124	8.8255086800303	8.84983118293316	8.99738456267835	8.86763705412814	8.878527216752	9.13167679948834	9.10098019356498	9.25614769036697	9.22534458019727	9.15262863230837	8.90685410557968	8.86133405898864	8.89655484624311	8.81726334255138	8.96592499800821	8.94146615991734	8.96505325632108	8.89548952202523	8.96033403454619	8.93712966950547	8.91383561332459	8.92646694888294	8.74763938873591	8.78860863784439	9.3064376965021	9.21941194697925	9.05450331556912	9.26014898921054	9.33657601534255	8.89016956557973	8.86133405898864	HS_167.1	ILMN_3168474	ILMN_3168474	Gene
8.80098573682269	8.83748913691956	8.80647743165894	8.92541719434597	8.81216452884067	8.79891334564115	8.85251386078706	8.78264106436255	8.90570015315949	8.99263237877615	8.95333175371512	8.90395606680644	8.9205245291283	8.95048830247808	8.9166913764085	8.92430937741352	8.89125906569191	9.068380176153	9.3760335175136	8.81216452884067	8.81296418143604	8.70153451685098	8.82097593764961	8.92541719434597	8.81296418143604	8.83669816681407	8.88262928844357	8.88262928844357	8.90482810998297	8.88685351537302	8.80647743165894	8.81831569789308	8.84773057397688	8.78533692936975	8.70092719396625	8.77731098296479	9.09840064593939	9.3760335175136	HS_168	ILMN_3167854	ILMN_3167854	Gene
9.21941194697925	9.28386991275588	9.26431599147572	9.46560802303656	9.6468750261798	9.40688097685773	9.62878729921094	9.48839305189302	9.87543362454529	10.0676131598961	9.9308077857526	9.55068721633088	9.93792666484902	9.8796501248789	9.79306670030335	9.47059294506803	9.11295865455178	9.3110262839538	9.03568314349267	9.29845613686636	9.50388628789196	9.60587468643164	9.90647804826482	10.1469899328901	9.4416035559335	9.27632647551475	9.43117207361341	9.2747096379693	9.37805062447863	9.99876705772242	9.75280676043071	9.64024122800659	10.0613934190877	9.6468750261798	9.3414669003182	9.07724103657552	9.29845613686636	9.03568314349267	HS_169	ILMN_3168235	ILMN_3168235	Gene
10.4286744331727	10.9158142149583	10.4072789777541	11.2175823398111	11.8627451648312	11.0779737410969	10.6053174289001	10.954612825494	11.4340564062842	12.7846763878384	12.1289367333804	12.0192622021212	12.3273974337266	12.142496699082	11.7716044187245	11.2714924928513	11.0192179543924	10.8733205794709	9.62431070968258	10.8862859631684	11.4696924622642	10.8733205794709	12.2265779732263	12.290274777901	11.2714924928513	11.3691034958845	11.0352511046181	11.1260356503785	12.0192622021212	12.7476683469506	12.4332590863661	12.0192622021212	12.7705934689508	11.9136885541787	11.1191162485042	10.954612825494	11.0982100264053	9.62431070968258	HS_17	ILMN_3168132	ILMN_3168132	Gene
10.1941592288572	10.0347979175766	9.88825467704392	10.5217920695391	11.5135956571416	10.6648311738525	11.0779737410969	10.9321563187014	11.1260356503785	10.5837903410417	10.5914529397682	9.8167122040794	10.7192907479596	10.8214662526547	10.4962145322469	9.89948824077955	9.76491234859227	9.48839305189302	9.02997803367897	10.5615218660597	10.8214662526547	10.7451675937125	11.4696924622642	12.0906136949133	10.9158142149583	10.9158142149583	11.2006142708785	10.5472609170605	10.1400221739921	10.5217920695391	10.1787933979921	10.3339568682744	10.7070604512262	10.6156561237907	9.89264272887535	9.90647804826482	9.74031586696895	9.02997803367897	HS_170	ILMN_3167684	ILMN_3167684	Gene
8.7064500935925	8.90006467568673	8.82487000740908	8.80925476634507	9.09442137262437	8.73912385256765	8.76333252084688	8.6576028934041	8.83337556557562	8.83748913691956	8.8255086800303	8.68580620579394	9.25614769036697	9.33963490334683	9.09969041975219	9.03703484598628	8.90860432470133	8.84633124888066	8.59305986375253	8.78177093027977	8.94146615991734	8.81831569789308	8.96033403454619	9.05975141609262	8.83504323153592	8.76133742824215	8.74610202235977	8.63676163402547	8.721274753816	8.89655484624311	8.71185718211732	9.26702151547387	9.14841047496837	9.10396734843114	9.14468532040871	9.11761761714476	9.12203866461279	8.59305986375253	HS_174.1	ILMN_3167533	ILMN_3167533	Gene
9.6468750261798	9.81979057988342	9.60846311927374	10.1039101598332	10.2372135549233	9.95898885159451	9.95065135081542	9.95898885159451	10.1566415501827	10.4388151648974	10.2055310507425	9.89948824077955	10.9008230001567	10.9008230001567	10.5914529397682	10.3533377193116	10.1076670330702	9.7195127285501	9.24241788075419	9.69128103488466	9.96729232735814	9.91918293385432	10.3764928234036	10.6304811026294	10.052594721368	10.0878846796453	9.96729232735814	10.0778105302385	10.3137809744862	10.3339568682744	9.94439758362529	10.8733205794709	11.0411886320586	10.6435128307653	10.6304811026294	10.4172248378528	10.1659607852418	9.24241788075419	HS_175	ILMN_3168435	ILMN_3168435	Gene
9.21941194697925	9.56164060334349	9.2823952079301	9.76819757762721	10.2796935467462	10.0828476049419	9.92373114628676	9.6205366207696	9.59824088399808	9.61105155211584	9.52072412862565	9.33810545934469	9.32400050327798	9.40165402855055	9.32568247846473	9.32736445365149	9.21803280121548	9.26972703947204	10.1400221739921	9.2823952079301	9.47059294506803	9.41197959018197	10.0676131598961	9.95482010120497	10.0133381284245	9.46560802303656	9.28386991275588	9.2388696637238	9.2269392599748	9.52072412862565	9.49682459809041	9.23003289307695	9.49080440396907	9.31294406237905	9.39092420034838	9.15262863230837	9.44743072578392	10.1400221739921	HS_176	ILMN_3167297	ILMN_3167297	Gene
8.71767865054397	8.68647623946855	8.72889495188816	8.62372731700512	8.63412693968752	8.65730230875933	8.66552264133282	8.68844513748893	8.72526082132949	8.68029990398858	8.71488089831142	8.77800864991509	8.72950398752972	8.74187363826678	8.68347666917609	8.74187363826678	8.67018955181376	8.79966177141783	8.72681840514051	8.59153178211453	8.61016793146484	8.60742985553102	8.6576028934041	8.63076319854479	8.67072619500897	8.65392901550805	8.7125607447353	8.78442406390753	8.63412693968752	8.69786485099408	8.67524299529215	8.83590719670859	8.62307702728249	8.68899074589743	8.64772104667616	8.46983590573554	8.70415977029127	8.72681840514051	HS_177	ILMN_3167087	ILMN_3167087	Gene
8.63564410924806	8.59029276335112	8.61239532892031	8.62372731700512	8.58861317056449	8.57803692633467	8.59491856300168	8.640846514654	8.58489359217846	8.58912701349884	8.58005987288859	8.56107135930617	8.57184342819187	8.60461113249035	8.58364380016874	8.6522627563628	8.64254920586082	8.58809932763015	8.65097219347746	8.55373382046393	8.56578858570382	8.6278566581117	8.58126197098617	8.53370615335912	8.5712097578623	8.56738217379638	8.58861317056449	8.54124054614589	8.65961058401025	8.65330105481445	8.53675099347558	8.67018955181376	8.69604576656545	8.55263056280991	8.66031571216811	8.54472678824225	8.54208381446976	8.65097219347746	HS_179	ILMN_3166990	ILMN_3166990	Gene
8.94645608377859	9.15797460338524	8.90395606680644	9.246961259418	9.52072412862565	9.25142735589318	9.21941194697925	9.19514120185558	9.16005400860367	9.3064376965021	9.1869831032538	9.15797460338524	9.08510909427446	9.19514120185558	8.8802891518088	8.98805881277001	8.91948786819923	8.80863570522132	8.72167900081059	9.14103029435902	9.26431599147572	9.22853393975234	9.73046277956145	9.55569214258256	9.41809968337565	9.15450717031156	9.07415146612649	9.03433144099906	9.03155073463731	9.6468750261798	9.40943028351985	8.80597582610458	9.80492593698364	9.42443165829816	9.06520743597419	8.98454666387363	9.14468532040871	8.72167900081059	HS_18	ILMN_3168159	ILMN_3168159	Gene
9.08836920635172	9.16781389185409	9.19043224207558	9.30211523891787	9.48598169981697	9.19043224207558	8.99514514891316	9.0408515054685	8.99514514891316	9.02566318322461	8.85251386078706	8.82614735265152	8.8802891518088	8.84910578581913	8.85411253445702	8.92869415519476	9.04681446559346	9.28839315025482	9.97046501867011	9.09442137262437	9.19748179093472	9.07858960927149	9.12436613660651	9.17613132639769	9.02566318322461	9.05365190773468	8.95665732460056	8.96592499800821	8.87197648180521	9.06207923454248	8.95194190427281	8.99514514891316	8.98666096764582	9.068380176153	8.90920059140279	8.86763705412814	9.08510909427446	9.97046501867011	HS_182.1	ILMN_3168063	ILMN_3168063	Gene
8.46271460931362	8.44543265357247	8.46582003963714	8.44778362330153	8.52498025924054	8.45900566266215	8.48270658944119	8.48414344197431	8.53911445399983	8.55135557861219	8.5039363552457	8.54285251078377	8.59450387281614	8.59622924457896	8.63676163402547	8.54551305174527	8.52780660865108	8.44373272576487	8.42919777544409	8.42020387284472	8.53819061326673	8.55263056280991	8.52150562510904	8.45562931324243	8.58315638504612	8.56738217379638	8.5585569489602	8.51123127740527	8.62263595049749	8.62641593585584	8.55432810216017	8.78722725888147	9.00190422444225	8.65141230604111	8.53675099347558	8.48864734975662	8.61239532892031	8.42919777544409	HS_183.1	ILMN_3167343	ILMN_3167343	Gene
10.1173022768697	9.98196421304275	10.1941592288572	9.93792666484902	9.77315050505868	9.89264272887535	10.1659607852418	10.1076670330702	10.2453695677701	10.3339568682744	10.6053174289001	10.6487353162045	10.0676131598961	10.0676131598961	10.0189654724967	9.96314058947633	9.9308077857526	10.0676131598961	9.86601653683167	9.99025076293358	9.78983983294484	9.93792666484902	9.99876705772242	10.1659607852418	10.3240460884711	10.4003832491099	10.5379364215058	10.3764928234036	10.4072789777541	10.2055310507425	10.7070604512262	10.0828476049419	9.67833384964295	9.994508910328	10.0245928165689	9.89264272887535	9.9308077857526	9.86601653683167	HS_184	ILMN_3168093	ILMN_3168093	Gene
8.53011509626903	8.58364380016874	8.61239532892031	8.59119464676685	8.75953808821253	8.63475743326576	8.45308805201359	8.57970383968944	8.56845776155636	8.62393652994275	8.53529732219226	8.54285251078377	8.53911445399983	8.57680614125878	8.58861317056449	8.5332761326323	8.55373382046393	8.52536598133539	8.47256323171306	8.52127119211124	8.63076319854479	8.56469413283513	8.57084511378824	8.64879557898363	8.56578858570382	8.44127431626849	8.50701128120904	8.4815531496083	8.46356686696462	8.57635924199058	8.66156469706053	8.61775894443339	8.63768844680778	8.48082625808685	8.69396647123372	8.42504598844068	8.49825715865132	8.47256323171306	HS_185.1	ILMN_3168179	ILMN_3168179	Gene
9.74031586696895	9.66865511743139	9.71320713265658	9.52072412862565	9.41809968337565	9.50388628789196	9.76819757762721	9.67257333455067	9.79629356766187	9.82407715264725	10.0878846796453	10.1173022768697	9.11295865455178	9.0590184180691	9.08836920635172	9.16330862794026	9.29430176634959	9.44463691742825	9.48598169981697	9.43857019443875	9.30211523891787	9.30873199022795	9.31872755468922	9.44463691742825	9.6647369003121	9.81363382827538	9.93792666484902	9.89948824077955	9.78983983294484	9.67545359209681	9.98610748798817	9.02038592535221	8.7899900168073	8.99263237877615	9.13940674341432	9.15262863230837	9.07241046837342	9.48598169981697	HS_186	ILMN_3168398	ILMN_3168398	Gene
8.76133742824215	8.85717124214624	8.71916589948809	9.09840064593939	8.84123681298112	8.91948786819923	8.85251386078706	8.86583548980845	8.80523199222042	8.85810708083566	8.78533692936975	8.83189942725015	8.74000914128798	8.81726334255138	8.77800864991509	8.78442406390753	8.77800864991509	8.93372657724537	8.65730230875933	8.96592499800821	8.98454666387363	8.96033403454619	9.05365190773468	9.05535472340356	8.87762498552668	8.89401066827629	8.89475009515076	8.88262928844357	8.94146615991734	8.93372657724537	9.05450331556912	8.72002633831484	8.86858361415282	8.85546749765361	8.84431944344869	9.06367405496882	8.93712966950547	8.65730230875933	HS_187	ILMN_3167542	ILMN_3167542	Gene
11.5860538659721	11.9965130824393	11.7040190014619	12.8158009395324	12.9697933712862	12.3618414007137	12.5871801664979	12.2395254133974	12.290274777901	12.3467156568365	12.2560375718933	12.0693453875178	12.142496699082	12.6247502796571	12.2265779732263	11.7040190014619	11.5135956571416	11.1390145593802	10.4003832491099	11.5353309901883	11.808780283668	11.5860538659721	12.4332590863661	12.9205028394836	12.1975725539982	11.9734476109743	12.1289367333804	12.1747765042974	11.9289139053226	12.2265779732263	11.9289139053226	12.2265779732263	12.3273974337266	12.1076956370358	11.6013641512033	11.4487358813731	11.0779737410969	10.4003832491099	HS_188	ILMN_3167559	ILMN_3167559	Gene
8.59277084537059	8.67018955181376	8.66956166662501	8.77897448138756	9.13325401576412	8.70362743602896	8.64322970731043	8.54190066813271	8.54335532616224	8.53113024986624	8.52839698552699	8.5465368011389	8.47597860853278	8.4932245101101	8.52940536078382	8.65830681405999	8.58204546419494	8.57317703199927	8.60342057432172	8.59153178211453	8.72579452715506	8.61459891077317	8.77800864991509	8.88585807381464	8.65097219347746	8.55460138866874	8.56384394593301	8.53529732219226	8.57084511378824	8.52299120542067	8.50032511839832	8.74679563372822	8.65330105481445	8.43596092962905	8.74123862624009	8.58260092462053	8.47224947091603	8.60342057432172	HS_189.1	ILMN_3168392	ILMN_3168392	Gene
10.052594721368	10.0446036937083	9.96729232735814	9.95065135081542	9.99025076293358	10.0054103379746	10.2453695677701	10.1739901309512	10.3672226196467	10.6539578016438	10.9008230001567	11.0352511046181	10.6156561237907	10.6804243726247	10.4690649102534	10.2453695677701	10.3413955791252	10.2055310507425	9.69614481461454	10.0878846796453	10.1001532865962	10.052594721368	10.5217920695391	10.3868753540005	10.3533377193116	10.3672226196467	10.489523637646	10.7319820910365	10.8084029951724	10.8385184644937	10.8862859631684	10.4962145322469	10.5379364215058	10.4003832491099	10.2622676907837	10.2676193900468	9.94752446722036	9.69614481461454	HS_19	ILMN_3168383	ILMN_3168383	Gene
8.5018945868051	8.57275740840976	8.62351810406749	8.73244062024435	8.75193987721996	8.64486078794538	8.6278566581117	8.60072157700882	8.54171752179565	8.67468354875698	8.62307702728249	8.54953550930965	8.67468354875698	8.59622924457896	8.6621085537951	8.72632823298062	8.60307303595337	8.54208381446976	8.58758708275635	8.57275740840976	8.6820676456354	8.59357452319157	8.71767865054397	8.72681840514051	8.67072619500897	8.58005987288859	8.58489359217846	8.56632331928506	8.54025633666968	8.69396647123372	8.56553036322443	8.5039363552457	8.7340218041282	8.63564410924806	8.88114885564028	8.89884242307386	8.5585569489602	8.58758708275635	HS_190	ILMN_3167633	ILMN_3167633	Gene
13.7808909259163	14.0953397068511	13.9971345736821	14.2258865760192	14.4430585157083	14.2354067581024	14.1663673923329	14.060078501939	14.10831512193	13.9706091898349	14.1567379986774	13.9276577220961	14.4430585157083	14.4707413091296	14.4009618223764	14.4009618223764	14.3574396749037	14.1175975220136	12.6072643039492	13.7267373188519	13.7267373188519	13.8252654158299	14.1776135714052	14.2072351951202	14.10831512193	13.9706091898349	13.9540711504726	14.0382397315951	13.8252654158299	14.0257304484878	13.8045029128751	14.5766971776385	14.3799762309254	14.2592948120744	14.3912682832771	14.2476499474875	14.1776135714052	12.6072643039492	HS_192.1	ILMN_3167585	ILMN_3167585	Gene
9.20913293474013	9.17933724723767	9.98196421304275	9.23515373508202	9.41197959018197	9.21351203842519	9.22853393975234	9.14103029435902	9.10729173583877	9.09319236986513	9.14468532040871	9.01083957509623	9.31486184080429	9.2823952079301	9.24919430765559	9.47059294506803	9.31679469774675	9.10098019356498	8.91289738324343	9.14468532040871	9.27632647551475	9.19982238001385	9.25142735589318	9.21207623161453	9.13167679948834	9.08510909427446	9.12203866461279	9.06520743597419	9.15075009430519	9.17933724723767	9.14468532040871	9.46810048405229	9.52836590196179	9.19982238001385	9.52836590196179	9.60059658058666	9.40165402855055	8.91289738324343	HS_193	ILMN_3167858	ILMN_3167858	Gene
8.67380883370291	8.67690799582006	8.71488089831142	8.88908006546756	8.97719887103084	8.81936805323479	8.79234497795106	8.80098573682269	8.6576028934041	8.79891334564115	8.76475009590709	8.68899074589743	9.23334279074179	9.34834042503953	9.40943028351985	10.2569159915205	10.3533377193116	9.89948824077955	8.73111685567486	8.6955037592522	8.74187363826678	8.74388233244284	8.84063011976919	8.89884242307386	8.78442406390753	8.67745632060595	8.64628266680758	8.62307702728249	8.62728232238477	8.78442406390753	8.7578213658736	9.3414669003182	9.6205366207696	9.46080525528441	10.489523637646	10.5615218660597	9.91463472142187	8.73111685567486	HS_194	ILMN_3167733	ILMN_3167733	Gene
8.42985680811056	8.51085987788994	8.43615697326361	8.61203904931643	8.66102084032596	8.53040462177747	8.55405481565159	8.51466354763587	8.62585456263314	8.55135557861219	8.52347150857928	8.52150562510904	8.58489359217846	8.57680614125878	8.57803692633467	8.57359665558878	8.68647623946855	8.49852742872371	8.46382592322537	8.45486133316386	8.49798688857892	8.47443454732829	8.63076319854479	8.80647743165894	8.50580893622953	8.53354242982341	8.50701128120904	8.36991455787915	8.54025633666968	8.52839698552699	8.48834470304717	8.35297498664132	8.57723950624933	8.6955037592522	8.50562538052579	8.68614122263124	8.52085599145149	8.46382592322537	HS_195	ILMN_3167041	ILMN_3167041	Gene
9.74675926017091	9.81979057988342	9.74031586696895	10.3672226196467	10.3339568682744	10.3339568682744	10.3137809744862	9.99025076293358	10.1275551436272	10.4286744331727	10.3240460884711	9.56938393976333	10.6539578016438	10.3764928234036	10.3868753540005	10.4962145322469	10.5105366127943	10.6435128307653	9.366527298509	9.92373114628676	10.0778105302385	10.1739901309512	10.7764415782453	10.7622224334203	10.4003832491099	10.0093742331995	10.0133381284245	9.80492593698364	10.1076670330702	10.3014213629721	10.1076670330702	10.4388151648974	10.6539578016438	10.5761277423153	10.8733205794709	10.7192907479596	10.9158142149583	9.366527298509	HS_196.1	ILMN_3166967	ILMN_3166967	Gene
8.69714805258414	8.76946261564559	8.65961058401025	8.66835075536185	8.66956166662501	8.77994031286003	8.6576028934041	8.6576028934041	8.58972801528307	8.56790629472646	8.60342057432172	8.55933442248704	8.59902107846988	8.64672392970794	8.49734386501201	8.54551305174527	8.59736985738641	8.45970719268012	8.5508347144502	8.6955037592522	8.59847924972306	8.72632823298062	8.73591972807552	8.7073621989183	8.69446411158634	8.60418962259021	8.64628266680758	8.55793620300378	8.57084511378824	8.57635924199058	8.60726430535568	8.70092719396625	8.48584129607294	8.48403961482729	8.68789952908043	8.69222802098382	8.9166913764085	8.5508347144502	HS_197	ILMN_3167792	ILMN_3167792	Gene
8.54190066813271	8.62461485967659	8.65961058401025	8.80032375412026	8.79729505210722	8.90860432470133	8.69911935291838	8.74980548349091	8.68987737797736	8.71767865054397	8.84214698068292	8.59811720408095	9.246961259418	9.23701169940291	9.17045014930931	9.31486184080429	9.37063260773488	9.10098019356498	8.5668580528663	8.65185241860475	8.59248182698866	8.68580620579394	8.76946261564559	8.74250865029346	8.72526082132949	8.66500129684847	8.74610202235977	8.63019558677047	8.63412693968752	8.76133742824215	8.58083893853696	9.2388696637238	9.35105665602349	9.11761761714476	9.20792437139369	9.36409860800035	9.44743072578392	8.5668580528663	HS_198	ILMN_3167139	ILMN_3167139	Gene
9.13325401576412	9.12892116650331	9.14654789768854	9.02566318322461	8.95333175371512	9.01918415153837	9.08836920635172	9.13029898299582	9.1728235595646	9.23153184640156	9.3064376965021	9.3110262839538	9.23334279074179	9.20482031540994	9.27632647551475	9.28092050310433	9.35377288700744	9.38464745164194	9.20913293474013	9.246961259418	9.1869831032538	9.26972703947204	9.19514120185558	9.18870767266469	9.2269392599748	9.2269392599748	9.366527298509	9.34329889728957	9.33810545934469	9.246961259418	9.11761761714476	9.37333306262424	9.15262863230837	9.23515373508202	9.26431599147572	9.17447744298114	9.37805062447863	9.20913293474013	HS_199	ILMN_3167749	ILMN_3167749	Gene
9.81363382827538	9.86601653683167	9.94116212423715	10.3137809744862	10.4690649102534	10.3672226196467	10.2372135549233	10.0645032894919	10.2796935467462	10.7070604512262	10.7622224334203	10.4172248378528	11.0632589127296	11.0779737410969	10.8385184644937	10.2676193900468	10.1469899328901	9.97363770998208	9.45563018150151	9.87543362454529	10.0676131598961	9.95898885159451	10.9844674701305	10.8084029951724	10.4072789777541	10.3240460884711	10.2055310507425	10.1469899328901	10.7070604512262	10.8084029951724	10.3672226196467	10.7921544463369	10.9984308109949	10.8733205794709	10.2796935467462	10.1659607852418	9.95898885159451	9.45563018150151	HS_2	ILMN_3167592	ILMN_3167592	Gene
9.42909297242579	9.38603994382054	9.44463691742825	9.3585524731763	9.21494784523586	9.22853393975234	9.5363163325782	9.49876726787638	9.50388628789196	9.68250569224926	9.89948824077955	10.1275551436272	9.51555088181156	9.55068721633088	9.58151190563607	9.64024122800659	9.58760195667007	9.73426144101805	9.43857019443875	9.5095900064559	9.3414669003182	9.42909297242579	9.3585524731763	9.39957558171833	9.52635918008666	9.67257333455067	9.79629356766187	9.85549420098229	10.0397008056425	9.94752446722036	10.381684088702	9.78983983294484	9.5721066020682	9.60059658058666	9.79629356766187	9.69614481461454	9.6647369003121	9.43857019443875	HS_20	ILMN_3167795	ILMN_3167795	Gene
8.9166913764085	8.91948786819923	8.92869415519476	9.31486184080429	9.25142735589318	9.16213341382211	9.01798237772453	8.97244166220341	8.97623711480126	9.03908369667667	9.01918415153837	8.90920059140279	9.26972703947204	9.29430176634959	9.33963490334683	9.49682459809041	9.40688097685773	9.16614886695625	8.8546995918504	9.02840533272063	9.05365190773468	9.03908369667667	9.17613132639769	9.26972703947204	9.06674081697957	8.96839543363179	8.94281141144764	9.00190422444225	8.89884242307386	9.08673915031309	8.92320156048108	9.60587468643164	9.46560802303656	9.33396785443377	9.54146207584524	9.60846311927374	9.23153184640156	8.8546995918504	HS_200	ILMN_3167313	ILMN_3167313	Gene
8.73741470424466	8.7340218041282	8.88486263225626	8.73741470424466	8.75193987721996	8.82487000740908	8.86293050926804	8.74980548349091	8.72526082132949	8.6955037592522	8.65790347804886	8.57934405638478	8.71596636936901	8.68078261855598	8.70804638446767	8.73912385256765	8.74914431361725	8.81216452884067	8.69604576656545	8.83337556557562	8.77112118779161	8.76050247091897	8.832571864788	8.83337556557562	8.79164699420597	8.85411253445702	8.84063011976919	8.76475009590709	8.71596636936901	8.64879557898363	8.70469210455357	8.84910578581913	8.66604515591664	8.79234497795106	8.92869415519476	9.05450331556912	8.77897448138756	8.69604576656545	HS_201	ILMN_3167401	ILMN_3167401	Gene
10.1076670330702	10.954612825494	10.1001532865962	10.3764928234036	11.0352511046181	11.0192179543924	9.38325495946335	10.3339568682744	10.0245928165689	11.9289139053226	10.8521313110179	11.5860538659721	10.4828327430451	10.1275551436272	9.20671580804725	10.1739901309512	10.0054103379746	11.1521145564154	9.73426144101805	10.6935322507421	10.9008230001567	9.99876705772242	11.0779737410969	11.6843538818741	10.6648311738525	10.1001532865962	9.21803280121548	10.0446036937083	10.5615218660597	12.0906136949133	12.0693453875178	9.52635918008666	11.5135956571416	11.1260356503785	9.6377600052834	10.5472609170605	10.5615218660597	9.73426144101805	HS_202.1	ILMN_3167955	ILMN_3167955	Gene
8.86763705412814	8.90395606680644	8.82097593764961	8.80523199222042	8.79966177141783	8.77661331601449	8.78533692936975	8.81545652744539	8.92987160696961	8.90920059140279	9.04261931426032	9.0005445480597	8.69446411158634	8.70415977029127	8.79234497795106	8.80863570522132	8.8546995918504	8.98560381575972	9.01344761394599	8.86858361415282	8.83189942725015	8.94903470068335	8.94774539223097	8.90482810998297	8.94645608377859	8.88486263225626	8.96284185969422	9.03703484598628	9.00190422444225	8.83417926636325	8.79234497795106	8.6560987822262	8.54429246489148	8.77462759897561	9.02463507747554	8.88374596034991	8.897620170461	9.01344761394599	HS_203	ILMN_3168524	ILMN_3168524	Gene
13.8347333888472	13.7568989133474	13.748357382587	13.8974970193454	13.876674014162	13.8252654158299	13.9971345736821	14.0138544629051	14.0493211665982	13.876674014162	13.9398398467282	13.9971345736821	13.7676742499979	13.7062910093397	13.6964136345423	13.6712608951413	13.6515804382617	13.5770225971999	13.4502630961289	13.6515804382617	13.5770225971999	13.5927620495348	13.8347333888472	13.8846005589712	13.8678466405766	13.9276577220961	13.9398398467282	13.9971345736821	13.7904355742551	13.8252654158299	13.8974970193454	13.6840064748848	13.6404843334264	13.6235844810095	13.6515804382617	13.6840064748848	13.5927620495348	13.4502630961289	HS_204.1	ILMN_3167640	ILMN_3167640	Gene
8.87197648180521	8.8201719954422	8.79455583378227	8.77562045749505	8.98560381575972	8.78533692936975	8.93372657724537	8.80523199222042	8.86953017417749	8.85150224451048	8.97057491595803	8.75340139310795	9.09840064593939	9.06520743597419	9.07241046837342	8.92430937741352	8.88262928844357	8.721274753816	8.64576826996004	8.91757129183933	9.03703484598628	8.8546995918504	8.88908006546756	8.97719887103084	8.95194190427281	8.88908006546756	8.86133405898864	8.96592499800821	8.85546749765361	8.91526349486655	8.84123681298112	8.97433938850234	9.24919430765559	9.09196336710588	8.77335387018191	8.76946261564559	8.73212068817843	8.64576826996004	HS_205.1	ILMN_3168332	ILMN_3168332	Gene
8.92646694888294	9.03433144099906	8.84633124888066	9.29134745830221	9.53888920421172	9.15797460338524	9.13029898299582	9.08836920635172	8.93498364878517	8.85150224451048	8.84773057397688	8.7899900168073	9.06520743597419	9.10396734843114	8.98666096764582	9.19982238001385	9.01459588698545	8.878527216752	8.8312269897123	9.04401140618776	9.16781389185409	9.11045834228574	9.240643772239	9.32736445365149	9.08673915031309	9.02038592535221	8.99388876384465	8.88262928844357	8.89125906569191	9.01229934090652	8.81296418143604	9.09641100928188	9.42909297242579	9.22079109274302	9.33657601534255	9.3110262839538	9.12203866461279	8.8312269897123	HS_206	ILMN_3168217	ILMN_3168217	Gene
8.85810708083566	8.832571864788	8.85546749765361	8.84773057397688	8.83875628173841	8.76861559090595	8.89884242307386	8.84633124888066	8.85623540345682	8.79891334564115	8.85810708083566	8.77399073457876	8.99104451833517	8.89475009515076	8.90570015315949	8.77994031286003	8.81296418143604	8.79966177141783	8.80925476634507	8.8255086800303	8.94146615991734	8.82744314644213	8.8483803887051	8.97057491595803	8.91383561332459	8.85066671372182	8.76946261564559	8.79081850550663	8.78533692936975	8.80523199222042	8.73276055231026	9.05975141609262	8.92430937741352	8.83875628173841	8.66031571216811	8.84305714838473	8.93712966950547	8.80925476634507	HS_208	ILMN_3167907	ILMN_3167907	Gene
9.50132677788417	9.33810545934469	9.34329889728957	8.95665732460056	9.38325495946335	9.67833384964295	10.052594721368	10.2569159915205	9.99025076293358	11.2006142708785	10.4388151648974	10.2372135549233	11.6508608923805	10.9984308109949	11.2006142708785	11.3056868816375	11.4340564062842	11.5692112135067	11.0982100264053	9.89948824077955	10.5217920695391	10.4286744331727	10.4690649102534	9.62654900444676	9.81363382827538	10.6435128307653	10.3413955791252	9.47721869168215	11.0779737410969	11.2006142708785	10.5379364215058	11.1121968466298	11.6508608923805	11.2861029276077	11.6508608923805	11.3876371076687	12.1586103446742	11.0982100264053	HS_209.1	ILMN_3167069	ILMN_3167069	Gene
8.65556066723894	8.81368948253934	8.60742985553102	8.74123862624009	8.86053349943261	8.82487000740908	8.81061935185706	8.74540841099132	8.66776772928745	8.74000914128798	8.68987737797736	8.60195278707674	8.832571864788	8.85932029013414	8.84910578581913	8.79379939773921	8.78442406390753	8.66893378143625	8.61380575287902	8.77562045749505	8.85546749765361	8.79081850550663	8.78860863784439	8.88585807381464	8.7069061462554	8.73339117821923	8.62351810406749	8.68126533312337	8.66776772928745	8.79379939773921	8.60726430535568	8.89401066827629	8.84123681298112	8.57411603753973	8.63268368426333	8.77731098296479	8.72167900081059	8.61380575287902	HS_21	ILMN_3167462	ILMN_3167462	Gene
8.48414344197431	8.4605946848403	8.50861714586625	8.49552337405501	8.53911445399983	8.45308805201359	8.55405481565159	8.54190066813271	8.50861714586625	8.51690595124512	8.53529732219226	8.46252461305693	8.52085599145149	8.57184342819187	8.48366366690777	8.46424743496332	8.47639692177115	8.44700369570768	8.45626791477384	8.46205870251267	8.48747127869605	8.41592647345944	8.53617822929179	8.48082625808685	8.52536598133539	8.49852742872371	8.53436787575168	8.61863274441184	8.5465368011389	8.53874157769138	8.48834470304717	8.54953550930965	8.7627524532061	8.49387454679063	8.49706985710596	8.62351810406749	8.42399541333853	8.45626791477384	HS_211	ILMN_3166952	ILMN_3166952	Gene
8.897620170461	8.95791159446923	8.77399073457876	8.85066671372182	9.03294108781819	8.93812646689835	8.8483803887051	8.70214183973571	8.897620170461	8.93605665914532	8.71488089831142	8.60742985553102	9.05113930526995	9.1869831032538	9.29845613686636	9.48598169981697	10.0613934190877	9.29637895160798	8.57230041830081	9.12203866461279	9.38166134545351	9.08367916685684	8.84305714838473	9.04540349811519	8.69858164940402	8.72579452715506	8.70288463788234	8.76861559090595	8.74464537171708	8.94645608377859	8.90293077201934	8.93372657724537	9.55318967945672	9.52836590196179	9.59588518740951	11.2175823398111	9.54146207584524	8.57230041830081	HS_215	ILMN_3166995	ILMN_3166995	Gene
8.59902107846988	8.65392901550805	8.66956166662501	8.66335291445048	8.65730230875933	8.61947383501435	8.59491856300168	8.640846514654	8.51690595124512	8.53113024986624	8.55263056280991	8.56845776155636	8.60461113249035	8.55263056280991	8.57275740840976	8.61668547007729	8.58972801528307	8.66031571216811	8.74464537171708	8.71596636936901	8.60541904942335	8.61459891077317	8.58784320519325	8.58650018467422	8.61338854697259	8.55460138866874	8.57591234272238	8.58972801528307	8.60133718204278	8.56942131373059	8.58451240373491	8.63186456878764	8.54429246489148	8.79234497795106	8.75340139310795	8.56942131373059	8.66552264133282	8.74464537171708	HS_216	ILMN_3167862	ILMN_3167862	Gene
8.49825715865132	8.49003282334678	8.44201018195428	8.58809932763015	8.52106359178136	8.45663539857735	8.3798907712298	8.4394727406495	8.40845566919782	8.47256323171306	8.39515834631282	8.40637088319051	8.41356478405105	8.51210358484439	8.46310620813708	8.4679990901472	8.45900566266215	8.4815531496083	8.48209910098155	8.46205870251267	8.39877003975268	8.49123569005969	8.42258043713525	8.53370615335912	8.32784574503702	8.4236026399383	8.47929530682116	8.44504528117349	8.3478145604374	8.39616811029341	8.45562931324243	8.46252461305693	8.48182612529492	8.39208751988451	8.42985680811056	8.42112803751118	8.43479217250509	8.48209910098155	HS_217	ILMN_3168092	ILMN_3168092	Gene
8.54190066813271	8.47639692177115	8.4932245101101	8.39110256167261	8.42145397069643	8.51587982447069	8.46922974857269	8.45970719268012	8.47481311442902	8.4236026399383	8.47069240261636	8.48708379168105	8.47285583964738	8.47285583964738	8.50127880539235	8.51587982447069	8.49706985710596	8.45209335752338	8.41018847943299	8.43275808865972	8.43815891558946	8.49734386501201	8.49720686105899	8.48834470304717	8.49531416300121	8.51048847837462	8.47929530682116	8.4661226631957	8.45845780796259	8.48976685047397	8.54208381446976	8.37055385654962	8.45452288188887	8.52150562510904	8.58650018467422	8.57463541949068	8.5668580528663	8.41018847943299	HS_218	ILMN_3167280	ILMN_3167280	Gene
9.98196421304275	9.8838666252125	9.99876705772242	9.6468750261798	9.61584519055248	9.60846311927374	9.46560802303656	9.45563018150151	9.51555088181156	9.54623217544877	9.59588518740951	9.50388628789196	9.82836372541108	9.85549420098229	9.6647369003121	9.62242366522609	9.4502245341396	9.49682459809041	9.60587468643164	9.78251517787855	9.75280676043071	9.79629356766187	9.5095900064559	9.51257044413373	9.60059658058666	9.47922586028237	9.5363163325782	9.5095900064559	9.49876726787638	9.52635918008666	9.34834042503953	9.87543362454529	9.6647369003121	9.41809968337565	9.64958486962821	9.42909297242579	9.42676231536197	9.60587468643164	HS_219	ILMN_3168421	ILMN_3168421	Gene
14.3687189684981	14.322229821066	14.2775070484403	14.215310770815	14.4109080964399	14.2592948120744	14.1861347111412	14.3574396749037	14.3463552832625	14.1776135714052	14.2476499474875	14.0257304484878	14.4009618223764	14.5571013567287	14.2592948120744	14.0257304484878	13.8045029128751	13.5862685356774	10.0347979175766	14.322229821066	14.65407866168	14.5134589353581	14.432345283202	14.4973670934383	14.322229821066	14.4009618223764	14.4009618223764	14.4009618223764	14.285366807649	14.3799762309254	14.0715315480876	14.2681921187068	14.5134589353581	14.2354067581024	13.9971345736821	13.7267373188519	13.6035353327773	10.0347979175766	HS_22.1	ILMN_3167488	ILMN_3167488	Gene
8.5556866809548	8.57723950624933	8.63268368426333	8.58165371759055	8.50301312757474	8.62728232238477	8.48270658944119	8.63268368426333	8.60759540570637	8.59775515843884	8.59775515843884	8.57934405638478	8.62351810406749	8.60461113249035	8.55326093658193	8.62263595049749	8.59305986375253	8.60742985553102	8.61115445044967	8.48804205633772	8.52299120542067	8.54429246489148	8.53040462177747	8.55031385028821	8.51492195133796	8.52940536078382	8.57591234272238	8.49044521251973	8.54025633666968	8.52839698552699	8.50571715837766	8.64931425722322	8.55215207773222	8.45148178166681	8.79455583378227	8.65267309412086	8.5854999568248	8.61115445044967	HS_220	ILMN_3167068	ILMN_3167068	Gene
8.84002342655726	9.08224923943922	8.79966177141783	9.17163685443696	9.19043224207558	8.94146615991734	8.98199106959914	8.89125906569191	9.21207623161453	9.79629356766187	9.43857019443875	9.331359693525	9.57817058500457	9.75280676043071	9.38464745164194	8.86583548980845	8.8113648762453	8.83189942725015	8.49460867437101	8.95916586433789	9.2269392599748	9.068380176153	9.38603994382054	9.19982238001385	9.01344761394599	8.99626485579576	8.88486263225626	9.04968236917084	9.44463691742825	9.7195127285501	9.49080440396907	9.67833384964295	10.0189654724967	9.61584519055248	8.90920059140279	8.81216452884067	8.9166913764085	8.49460867437101	HS_221	ILMN_3168335	ILMN_3168335	Gene
8.42985680811056	8.52859521278342	8.4236026399383	8.53386987689484	8.50861714586625	8.45308805201359	8.44239315487871	8.42887474769787	8.44201018195428	8.51123127740527	8.48950087760117	8.49852742872371	8.49003282334678	8.4932245101101	8.42258043713525	8.52043645726466	8.50301312757474	8.52879344003984	8.5039363552457	8.50422275228717	8.44504528117349	8.48630633815598	8.54285251078377	8.51727755373686	8.48393578768026	8.44927933192403	8.48304906778823	8.47407872392932	8.50471018962535	8.54285251078377	8.46897023176234	8.59902107846988	8.52174005810683	8.65830681405999	8.48304906778823	8.44700369570768	8.57702282375405	8.5039363552457	HS_228.1	ILMN_3168504	ILMN_3168504	Gene
8.93246950570558	8.86858361415282	8.93712966950547	8.83337556557562	8.80098573682269	8.82487000740908	8.92320156048108	8.9694851747949	9.09196336710588	9.05365190773468	9.09442137262437	9.15262863230837	8.90570015315949	8.88188907204192	8.78628209412561	8.88908006546756	8.88486263225626	8.96284185969422	8.81936805323479	9.02360697172647	8.96592499800821	8.97816062726041	9.02703425797262	8.96505325632108	9.03568314349267	9.05975141609262	9.08836920635172	9.12664365155491	9.06048441411615	9.03805927133147	9.04681446559346	8.84633124888066	8.95194190427281	8.91195915316227	8.79455583378227	8.8926348669841	8.73212068817843	8.81936805323479	HS_23	ILMN_3166985	ILMN_3166985	Gene
8.90920059140279	9.12049104830363	9.00937980928594	9.56938393976333	9.55318967945672	9.44463691742825	9.20671580804725	9.24919430765559	9.0005445480597	9.10396734843114	8.97057491595803	8.9166913764085	8.94530637337826	9.00937980928594	8.92987160696961	9.02038592535221	8.99263237877615	9.22534458019727	9.00937980928594	9.0901662867288	8.99626485579576	8.88685351537302	9.3064376965021	9.33396785443377	9.20482031540994	9.01798237772453	8.99738456267835	9.09969041975219	8.97719887103084	9.23003289307695	9.10098019356498	9.42443165829816	9.26431599147572	9.26223249034313	9.07415146612649	9.25142735589318	9.04540349811519	9.00937980928594	HS_231	ILMN_3167534	ILMN_3167534	Gene
9.15075009430519	9.21649032322567	9.16005400860367	9.38325495946335	9.42909297242579	9.14285780738387	9.17933724723767	9.01083957509623	9.14654789768854	9.11894343199448	9.11629180229504	8.8483803887051	9.59588518740951	9.56164060334349	9.45563018150151	9.11045834228574	9.23153184640156	9.02566318322461	8.81368948253934	9.1728235595646	9.20792437139369	9.38603994382054	9.42443165829816	9.71320713265658	9.16330862794026	9.09196336710588	9.01798237772453	9.01344761394599	8.94530637337826	9.14468532040871	8.80313047865236	9.48598169981697	9.83771027548454	9.46080525528441	9.21494784523586	9.03805927133147	9.34329889728957	8.81368948253934	HS_232	ILMN_3168162	ILMN_3168162	Gene
10.0613934190877	10.3014213629721	10.1400221739921	10.1659607852418	10.5217920695391	10.4735347617691	10.1941592288572	10.3014213629721	10.2569159915205	11.0192179543924	10.452160965734	10.7451675937125	10.7319820910365	10.7319820910365	10.452160965734	10.6435128307653	10.62306861321	11.0192179543924	10.2796935467462	10.0133381284245	9.99876705772242	9.91918293385432	10.2961077987812	10.4690649102534	10.183596665033	10.1469899328901	9.94439758362529	10.0054103379746	10.3533377193116	11.1862089759083	11.1694352496396	10.3413955791252	10.8521313110179	10.6935322507421	10.5914529397682	10.6648311738525	10.7764415782453	10.2796935467462	HS_239	ILMN_3167766	ILMN_3167766	Gene
9.95898885159451	10.0613934190877	10.0133381284245	10.3240460884711	10.6156561237907	10.4828327430451	10.9984308109949	10.5472609170605	10.6935322507421	10.3672226196467	10.3764928234036	9.76819757762721	10.6935322507421	10.5217920695391	10.5217920695391	10.7070604512262	10.3936293015552	10.1659607852418	9.10098019356498	10.1173022768697	10.2569159915205	10.5379364215058	11.5692112135067	11.1121968466298	10.8084029951724	10.7921544463369	10.7319820910365	10.1039101598332	9.84771251409044	10.0397008056425	9.73046277956145	10.4286744331727	10.4003832491099	10.2055310507425	11.047126159499	10.0613934190877	10.6539578016438	9.10098019356498	HS_24	ILMN_3168122	ILMN_3168122	Gene
9.3760335175136	9.366527298509	9.38006773144367	9.81363382827538	9.78251517787855	9.78251517787855	9.49876726787638	9.48839305189302	9.23153184640156	9.28839315025482	9.20671580804725	9.24241788075419	9.37063260773488	9.47290223407498	9.32568247846473	9.70577499409178	9.81979057988342	9.55866637296302	8.7069061462554	9.34329889728957	9.31486184080429	9.360111195334	9.39749713488612	9.74031586696895	9.49284316613675	9.331359693525	9.08224923943922	9.20671580804725	9.20482031540994	9.48260378004967	9.47922586028237	9.52635918008666	9.5363163325782	9.60059658058666	9.60587468643164	9.93436722530081	9.57817058500457	8.7069061462554	HS_240	ILMN_3168349	ILMN_3168349	Gene
9.59824088399808	9.56938393976333	9.49682459809041	9.84771251409044	10.1275551436272	9.91463472142187	9.89264272887535	9.94439758362529	9.85549420098229	9.8838666252125	9.89264272887535	9.47922586028237	10.3339568682744	10.3137809744862	10.1659607852418	9.89264272887535	9.66865511743139	9.81979057988342	9.0005445480597	9.83771027548454	10.0446036937083	10.0613934190877	10.4962145322469	10.6053174289001	10.1173022768697	9.8838666252125	9.77315050505868	9.60323563350915	9.6205366207696	10.0778105302385	9.6435581270932	10.2907942345903	10.4583780122358	10.3764928234036	10.0054103379746	9.43857019443875	10.0613934190877	9.0005445480597	HS_241.1	ILMN_3167586	ILMN_3167586	Gene
8.7702919017186	8.71401964287947	8.88114885564028	8.93605665914532	9.17045014930931	9.13167679948834	9.01229934090652	9.24241788075419	9.02703425797262	8.96505325632108	9.04540349811519	9.02038592535221	9.56938393976333	9.6205366207696	9.58760195667007	9.61584519055248	9.46080525528441	9.34834042503953	9.03568314349267	9.0005445480597	9.09196336710588	8.86213461854467	8.96033403454619	8.97719887103084	9.05975141609262	9.08510909427446	8.99388876384465	9.02997803367897	9.068380176153	9.04681446559346	8.95791159446923	9.80492593698364	9.64024122800659	9.64024122800659	9.83771027548454	9.6352787825602	9.73426144101805	9.03568314349267	HS_242	ILMN_3167277	ILMN_3167277	Gene
12.9430393148273	13.4363701062711	13.0925734733592	13.6964136345423	13.8974970193454	13.4080498562201	12.8811467523175	13.0046663803015	13.3309638659949	13.1607987743819	12.8298852202349	12.3938078902523	12.994220873194	13.0630215266137	12.5523168797576	12.2745485207484	12.4498582373351	11.8433803749268	10.4072789777541	13.1607987743819	13.5445890763824	13.2353722317431	13.8252654158299	13.9540711504726	13.4325653863027	13.1475410676897	13.0148520414531	13.4325653863027	12.8670240339563	13.3309638659949	12.9430393148273	12.994220873194	13.4401748262395	12.9205028394836	12.1289367333804	12.6072643039492	11.8975437815869	10.4072789777541	HS_243.1	ILMN_3168182	ILMN_3168182	Gene
11.2175823398111	11.2861029276077	11.3322965531154	11.4127058081794	11.3056868816375	11.1694352496396	11.5860538659721	11.4993818108997	11.6206482815993	11.6668731634068	11.9136885541787	12.0906136949133	11.5135956571416	11.4487358813731	11.4696924622642	11.4993818108997	11.5860538659721	11.6013641512033	10.5914529397682	11.047126159499	10.9321563187014	10.9844674701305	11.2527066900214	11.6347337588526	11.5692112135067	11.6508608923805	11.808780283668	11.7408203381524	11.7040190014619	11.6013641512033	11.8627451648312	11.4756946093016	11.2006142708785	11.3189436105155	11.5353309901883	11.5135956571416	11.2714924928513	10.5914529397682	HS_244	ILMN_3167082	ILMN_3167082	Gene
9.6377600052834	9.6352787825602	9.6352787825602	10.1941592288572	10.1739901309512	10.1400221739921	9.75280676043071	9.58151190563607	9.65564842763746	10.381684088702	10.4962145322469	10.183596665033	10.5761277423153	10.4828327430451	10.4690649102534	10.3672226196467	10.0878846796453	9.99876705772242	9.20913293474013	9.67257333455067	9.83303700044781	9.9308077857526	10.2676193900468	10.2796935467462	10.1275551436272	9.53037262383691	9.65900214219829	9.56164060334349	10.3672226196467	10.3240460884711	10.0054103379746	10.4072789777541	10.2961077987812	10.2907942345903	10.5472609170605	10.2372135549233	10.0347979175766	9.20913293474013	HS_25	ILMN_3167744	ILMN_3167744	Gene
10.6304811026294	11.4487358813731	10.4172248378528	10.8862859631684	11.9734476109743	10.954612825494	10.7451675937125	10.9656979919092	11.6843538818741	12.4498582373351	11.8254001617008	11.481696756339	11.7215212829176	11.7927975062806	11.1390145593802	10.7764415782453	12.1289367333804	10.4828327430451	9.35377288700744	11.1390145593802	11.6668731634068	10.8214662526547	11.8784382493396	12.4660797956079	10.9656979919092	11.1260356503785	10.6539578016438	11.808780283668	11.5597814423767	12.713373707684	12.142496699082	11.2861029276077	12.4804290104046	11.7927975062806	10.5217920695391	12.3618414007137	10.4286744331727	9.35377288700744	HS_250	ILMN_3168052	ILMN_3168052	Gene
8.72681840514051	8.6621085537951	8.63268368426333	8.68408338020473	8.68844513748893	8.69076401005729	8.70415977029127	8.66656767050046	8.74187363826678	8.68029990398858	8.71115361949933	8.66835075536185	8.72002633831484	8.65447578387987	8.67424619122994	8.75410794778136	8.64931425722322	8.62044537655789	8.5359534995339	8.69162635301661	8.61459891077317	8.65916036704068	8.72382798067595	8.66835075536185	8.71329019380739	8.65830681405999	8.63620287163676	8.63019558677047	8.67310784612968	8.61168276971256	8.53675099347558	8.56263731852781	8.75118491600538	8.59775515843884	8.45418443061389	8.65267309412086	8.74319549136815	8.5359534995339	HS_251.1	ILMN_3167879	ILMN_3167879	Gene
8.92646694888294	8.94029471210429	8.9205245291283	8.85623540345682	8.83189942725015	8.79164699420597	8.84063011976919	8.88685351537302	8.88188907204192	8.90920059140279	9.03433144099906	8.97623711480126	8.81726334255138	8.80380931849432	8.77112118779161	8.80448815833627	8.90098507645948	8.94146615991734	8.91948786819923	8.90098507645948	8.85546749765361	8.8113648762453	8.89655484624311	8.93246950570558	8.85717124214624	8.9166913764085	9.01344761394599	8.93712966950547	8.76475009590709	8.74763938873591	8.78264106436255	8.85411253445702	8.92430937741352	8.81936805323479	8.89548952202523	8.77731098296479	8.75953808821253	8.91948786819923	HS_252.1	ILMN_3168013	ILMN_3168013	Gene
8.64672392970794	8.65023019215603	8.6965969095748	8.74540841099132	8.640846514654	8.68126533312337	8.76946261564559	8.5854999568248	8.640846514654	8.66776772928745	8.61203904931643	8.60501509095685	8.58758708275635	8.60461113249035	8.58861317056449	8.64254920586082	8.52780660865108	8.65267309412086	8.53370615335912	8.67468354875698	8.59847924972306	8.60133718204278	8.59847924972306	8.76050247091897	8.77731098296479	8.67126283820419	8.67580244182733	8.58972801528307	8.66776772928745	8.53874157769138	8.62962797499615	8.70994209475819	8.80987382746882	8.70153451685098	8.57527388110653	8.61338854697259	8.59408918263061	8.53370615335912	HS_253	ILMN_3167604	ILMN_3167604	Gene
9.96729232735814	10.2676193900468	9.74675926017091	10.0446036937083	10.0446036937083	9.84771251409044	9.55569214258256	9.65229471307662	9.94116212423715	10.2188216338565	10.0347979175766	9.6468750261798	10.3764928234036	10.4003832491099	10.0878846796453	9.66186952125519	9.61584519055248	9.33963490334683	8.74464537171708	10.2796935467462	10.5379364215058	10.1659607852418	10.1699754580965	10.1076670330702	9.65900214219829	9.90298314452219	9.62878729921094	9.86601653683167	9.96729232735814	10.4962145322469	9.90298314452219	10.6304811026294	11.0411886320586	10.3672226196467	9.74978301030081	9.7195127285501	9.67833384964295	8.74464537171708	HS_254	ILMN_3168276	ILMN_3168276	Gene
8.98454666387363	8.99263237877615	9.00937980928594	9.38006773144367	9.49080440396907	9.2747096379693	9.07001953532644	9.00476994580836	8.97816062726041	9.33657601534255	9.19982238001385	8.94029471210429	9.55068721633088	9.46320663916048	9.35377288700744	9.26431599147572	9.52836590196179	9.08510909427446	8.69604576656545	9.11629180229504	9.19748179093472	9.14468532040871	9.43857019443875	9.56938393976333	9.28839315025482	9.07121500184993	9.14468532040871	9.04261931426032	9.06048441411615	9.33657601534255	9.20292482277263	9.55318967945672	9.8838666252125	9.47290223407498	9.46810048405229	9.6647369003121	9.51257044413373	8.69604576656545	HS_255	ILMN_3167880	ILMN_3167880	Gene
9.3213640289836	9.54623217544877	9.18299027156379	9.55569214258256	9.70577499409178	9.48598169981697	9.44463691742825	9.5095900064559	9.55866637296302	9.46080525528441	9.33963490334683	9.0901662867288	9.79629356766187	9.90647804826482	9.53888920421172	9.543847125647	9.39092420034838	9.04401140618776	9.14654789768854	9.38166134545351	9.6205366207696	9.45563018150151	9.49682459809041	9.31872755468922	9.21494784523586	9.3616699174917	9.22079109274302	9.366527298509	9.24919430765559	9.33963490334683	8.97433938850234	9.84771251409044	9.98196421304275	9.5363163325782	9.57482926437306	9.3213640289836	9.48839305189302	9.14654789768854	HS_257	ILMN_3168458	ILMN_3168458	Gene
8.61203904931643	8.64672392970794	8.6149748627609	8.66335291445048	8.72579452715506	8.68494479299934	8.70873057001704	8.68408338020473	8.61724844288891	8.6639164334073	8.58972801528307	8.64525387311249	8.58315638504612	8.63722504041662	8.61826944597786	8.57359665558878	8.59305986375253	8.59736985738641	8.5668580528663	8.7069061462554	8.66500129684847	8.68580620579394	8.7069061462554	8.60726430535568	8.66716769989395	8.61995162718288	8.6404255656654	8.53529732219226	8.61863274441184	8.57635924199058	8.71830546066134	8.51727755373686	8.52859521278342	8.55263056280991	8.65185241860475	8.72681840514051	8.64486078794538	8.5668580528663	HS_258	ILMN_3167051	ILMN_3167051	Gene
9.00782790003892	9.02360697172647	9.02840533272063	9.11894343199448	9.26223249034313	9.23153184640156	9.07724103657552	9.06674081697957	9.07415146612649	8.92869415519476	9.01229934090652	8.86583548980845	9.19278672196558	9.14958028463678	9.22079109274302	9.49682459809041	9.43325117480103	9.04401140618776	9.15075009430519	9.19043224207558	9.11295865455178	9.15797460338524	9.20292482277263	9.11170849841876	9.20913293474013	8.9894566578942	9.03433144099906	9.07415146612649	9.0062759907919	9.07858960927149	8.91757129183933	9.35377288700744	9.3760335175136	9.10887503906225	9.46810048405229	9.43857019443875	9.49876726787638	9.15075009430519	HS_26.1	ILMN_3167497	ILMN_3167497	Gene
13.1736256466088	13.4791483597416	13.1838850597591	13.3974839602915	13.6304017822931	13.5770225971999	13.3872002654447	13.2686182959598	13.4325653863027	13.0775731468737	13.0466061872352	12.9568457115329	13.0466061872352	12.9301309989213	12.8158009395324	12.9568457115329	12.6457947077904	12.5662551914766	12.290274777901	13.2243131753832	13.3923421128681	13.3436483587811	13.4080498562201	13.4208872768122	13.6304017822931	13.4401748262395	13.4208872768122	13.5862685356774	13.1736256466088	13.1021895369201	12.8558303198801	13.1607987743819	13.1736256466088	12.8026545912592	12.980980479883	12.6793554853143	12.7320238789843	12.290274777901	HS_260	ILMN_3167212	ILMN_3167212	Gene
8.41719434851126	8.53069414728592	8.45031214856434	8.47519168152974	8.68029990398858	8.55886655027465	8.72167900081059	8.57970383968944	8.55215207773222	8.61338854697259	8.51653434875338	8.50660799383703	8.52879344003984	8.57184342819187	8.52536598133539	8.4815531496083	8.50957745938191	8.53228809394387	8.42112803751118	8.5332761326323	8.67800464539184	8.57084511378824	8.62351810406749	8.72526082132949	8.57851059970739	8.56738217379638	8.52859521278342	8.577638216292	8.54025633666968	8.61168276971256	8.50571715837766	8.41137445271055	8.60376811269008	8.48403961482729	8.49044521251973	8.46045090747272	8.55215207773222	8.42112803751118	HS_261.1	ILMN_3167097	ILMN_3167097	Gene
9.16330862794026	9.20292482277263	9.2747096379693	9.2388696637238	9.21803280121548	9.14285780738387	9.13940674341432	9.15797460338524	9.32400050327798	9.35377288700744	9.3110262839538	9.19748179093472	9.42443165829816	9.5095900064559	9.47290223407498	9.76819757762721	9.69614481461454	9.54623217544877	9.1869831032538	9.10562954213495	9.0590184180691	9.16330862794026	9.21207623161453	9.18870767266469	9.21941194697925	9.2388696637238	9.23153184640156	9.17933724723767	9.21207623161453	9.23515373508202	9.16448384205841	9.57817058500457	9.5095900064559	9.52836590196179	9.80492593698364	9.85549420098229	9.55569214258256	9.1869831032538	HS_262.1	ILMN_3167361	ILMN_3167361	Gene
13.8252654158299	14.1861347111412	13.6617895828672	14.2592948120744	14.3463552832625	14.1405406222846	14.1952316092763	14.0382397315951	14.3799762309254	14.0953397068511	14.0382397315951	13.5533674686381	13.8974970193454	13.748357382587	13.6146373652738	12.8811467523175	12.8425787002945	12.1289367333804	12.3938078902523	13.9099629160528	14.0953397068511	13.7808909259163	14.285366807649	14.2354067581024	14.1952316092763	14.1175975220136	14.10831512193	14.3799762309254	13.856487838907	13.9826301509145	13.6515804382617	13.7568989133474	13.9398398467282	13.6035353327773	12.9697933712862	12.9205028394836	12.4498582373351	12.3938078902523	HS_263.1	ILMN_3167705	ILMN_3167705	Gene
8.37193867787541	8.46582003963714	8.39566322830311	8.4011153391233	8.36372641108979	8.41592647345944	8.26836841792468	8.47224947091603	8.38816877422006	8.33363741767604	8.43689660566828	8.336359374814	8.40845566919782	8.35712676853893	8.39958949635858	8.48584129607294	8.41400571487203	8.46330781070387	8.42504598844068	8.49603497106254	8.42952080319032	8.40040895296448	8.38200071767667	8.31842706135191	8.38788695938583	8.49104664587619	8.34082005280474	8.36991455787915	8.44748701364565	8.53486587460852	8.42201720391584	8.37496349951204	8.41018847943299	8.4890741136789	8.39431640932505	8.44162720902986	8.47224947091603	8.42504598844068	HS_264.1	ILMN_3167357	ILMN_3167357	Gene
9.39749713488612	9.3585524731763	9.40426750270414	9.19514120185558	9.20292482277263	9.32400050327798	9.33657601534255	9.34329889728957	9.38006773144367	9.60587468643164	9.56164060334349	9.82836372541108	9.28092050310433	9.31486184080429	9.19514120185558	9.02038592535221	9.06367405496882	9.13167679948834	9.23334279074179	9.3110262839538	9.19748179093472	9.22853393975234	9.15797460338524	9.14468532040871	9.28386991275588	9.40165402855055	9.37805062447863	9.41809968337565	9.6937129247496	9.62878729921094	9.82836372541108	9.15450717031156	9.47922586028237	9.16448384205841	9.08367916685684	9.21060458317733	9.16213341382211	9.23334279074179	HS_265.1	ILMN_3168195	ILMN_3168195	Gene
8.49825715865132	8.42749438575771	8.37729262761089	8.40562429180252	8.34649272375028	8.37268420053072	8.49720686105899	8.4236026399383	8.39011760346071	8.41592647345944	8.42020387284472	8.42797937939742	8.43174366438197	8.44808023295742	8.39566322830311	8.43275808865972	8.50301312757474	8.37055385654962	8.89655484624311	8.43275808865972	8.54511991999376	8.44373272576487	8.41018847943299	8.47443454732829	8.47821676433106	8.42797937939742	8.4629046055703	8.41869464611139	8.42080210432593	8.45562931324243	8.53228809394387	8.48630633815598	8.35936437262906	8.46030713010514	8.43576488599448	8.44162720902986	8.45890407006921	8.89655484624311	HS_266.1	ILMN_3168251	ILMN_3168251	Gene
8.71767865054397	8.63620287163676	8.6149748627609	8.90395606680644	8.93912326429124	8.87468789532956	8.83417926636325	8.85717124214624	8.81061935185706	8.6955037592522	8.74980548349091	8.68078261855598	8.74319549136815	8.79966177141783	8.82487000740908	8.83748913691956	8.86858361415282	8.67310784612968	8.63349644610927	8.7558179227982	8.73111685567486	8.70557109907304	8.83748913691956	8.80032375412026	8.7627524532061	8.75049519974815	8.8113648762453	8.80597582610458	8.66776772928745	8.7558179227982	8.70469210455357	8.83590719670859	8.74388233244284	8.85546749765361	8.94146615991734	9.17447744298114	8.89475009515076	8.63349644610927	HS_267	ILMN_3167573	ILMN_3167573	Gene
9.87543362454529	9.84771251409044	9.86601653683167	9.76162711955734	9.58760195667007	9.60059658058666	9.69128103488466	9.69614481461454	9.89948824077955	10.1400221739921	10.3014213629721	10.2289169637011	10.1001532865962	10.1173022768697	10.052594721368	9.9308077857526	9.89264272887535	9.95065135081542	9.62878729921094	9.74353756356993	9.60059658058666	9.74031586696895	9.81363382827538	9.9308077857526	9.8838666252125	9.96729232735814	10.1400221739921	10.1039101598332	10.1941592288572	9.92726946601968	9.65229471307662	9.91463472142187	9.543847125647	9.6647369003121	9.97046501867011	9.55569214258256	9.62431070968258	9.62878729921094	HS_268	ILMN_3167015	ILMN_3167015	Gene
8.72065054606542	8.65023019215603	8.61775894443339	8.60759540570637	8.61724844288891	8.58413121529137	8.59491856300168	8.63520077125691	8.63349644610927	8.57102743582527	8.58364380016874	8.57527388110653	8.63227412652549	8.54429246489148	8.5465368011389	8.55886655027465	8.59736985738641	8.59305986375253	8.58041590608775	8.62461485967659	8.63076319854479	8.61459891077317	8.7578213658736	8.58083893853696	8.63412693968752	8.58364380016874	8.6004944770642	8.56632331928506	8.53386987689484	8.57635924199058	8.62263595049749	8.72002633831484	8.52859521278342	8.61612249726566	8.64772104667616	8.74062388376404	8.64486078794538	8.58041590608775	HS_269	ILMN_3168084	ILMN_3168084	Gene
9.23153184640156	9.14841047496837	9.10562954213495	9.03294108781819	8.94415666297794	9.01918415153837	9.16448384205841	9.12436613660651	9.20137360139324	9.21060458317733	9.33657601534255	9.3064376965021	9.04822543307173	9.02360697172647	9.06674081697957	9.12436613660651	9.17447744298114	9.2779433130602	9.16330862794026	9.25814833978876	9.17613132639769	9.21941194697925	9.22079109274302	9.3414669003182	9.34581966116455	9.38464745164194	9.47521152308193	9.39957558171833	9.28092050310433	9.17933724723767	9.36409860800035	9.31679469774675	9.0901662867288	9.09969041975219	9.13167679948834	9.04968236917084	9.22534458019727	9.16330862794026	HS_27	ILMN_3167388	ILMN_3167388	Gene
8.59085751141916	8.6621085537951	8.64322970731043	8.67745632060595	8.67183484838031	8.6621085537951	8.66552264133282	8.56527214074504	8.60026737711958	8.59491856300168	8.59248182698866	8.57527388110653	8.91195915316227	8.94415666297794	8.84002342655726	9.06674081697957	9.00937980928594	8.87288594963468	8.58758708275635	8.59153178211453	8.61947383501435	8.58724056531682	8.71767865054397	8.72681840514051	8.70153451685098	8.71329019380739	8.67183484838031	8.60840048033026	8.60133718204278	8.7170518404266	8.56553036322443	8.87197648180521	8.74388233244284	8.897620170461	8.90920059140279	8.88374596034991	9.01459588698545	8.58758708275635	HS_273	ILMN_3168134	ILMN_3168134	Gene
11.0192179543924	11.1934116233934	11.0352511046181	11.0982100264053	11.2714924928513	11.047126159499	11.5135956571416	11.5135956571416	11.7215212829176	11.8433803749268	11.9965130824393	12.1076956370358	11.6843538818741	11.7040190014619	11.5860538659721	11.3691034958845	11.3691034958845	11.1862089759083	10.5379364215058	10.8521313110179	10.8521313110179	10.7764415782453	10.9656979919092	11.3189436105155	11.3876371076687	11.7408203381524	11.7478402339206	11.9734476109743	11.7927975062806	11.7548601296888	11.8433803749268	11.4756946093016	11.481696756339	11.4230115044282	11.2714924928513	11.2527066900214	11.1260356503785	10.5379364215058	HS_275	ILMN_3167214	ILMN_3167214	Gene
9.50132677788417	9.52072412862565	9.46560802303656	9.41503963677881	9.43325117480103	9.42909297242579	9.52072412862565	9.38848207208446	9.53888920421172	9.61584519055248	9.90647804826482	9.73426144101805	9.55569214258256	9.5181375052186	9.56938393976333	9.43117207361341	9.40165402855055	9.49682459809041	9.31294406237905	9.3064376965021	9.360111195334	9.2823952079301	9.43117207361341	9.65229471307662	9.35377288700744	9.3064376965021	9.58151190563607	9.38006773144367	9.23515373508202	9.543847125647	9.27632647551475	9.19982238001385	9.60846311927374	9.56164060334349	9.31294406237905	9.12320240060965	9.09840064593939	9.31294406237905	HS_276.1	ILMN_3167740	ILMN_3167740	Gene
8.43916985911918	8.47146700039729	8.44201018195428	8.56527214074504	8.63412693968752	8.59491856300168	8.49720686105899	8.52859521278342	8.35599951581688	8.59248182698866	8.54025633666968	8.51777438011972	8.6400046166768	8.57898427308012	8.58364380016874	8.52976022852642	8.53300983544118	8.52879344003984	8.45308805201359	8.58260092462053	8.59847924972306	8.52174005810683	8.65060119281675	8.6621085537951	8.55373382046393	8.47970920160062	8.49123569005969	8.56212766941061	8.45845780796259	8.68286995814744	8.57184342819187	8.51229302623429	8.95194190427281	8.8312269897123	9.0005445480597	8.43145757031739	8.45890407006921	8.45308805201359	HS_278	ILMN_3167595	ILMN_3167595	Gene
9.3213640289836	9.40688097685773	9.52072412862565	9.71320713265658	9.80492593698364	9.94116212423715	9.32400050327798	9.40943028351985	9.4502245341396	9.00326390082482	9.03155073463731	9.13483123203991	9.49284316613675	9.54623217544877	9.55318967945672	9.81363382827538	9.84771251409044	9.56938393976333	9.25614769036697	9.4502245341396	9.47521152308193	9.48598169981697	9.73046277956145	9.61584519055248	9.73426144101805	9.44743072578392	9.32936207358824	9.47059294506803	9.14103029435902	9.09319236986513	9.15797460338524	9.54623217544877	9.41809968337565	9.43857019443875	9.95898885159451	9.81979057988342	9.65564842763746	9.25614769036697	HS_279_a	ILMN_3168016	ILMN_3168016	Gene
9.366527298509	9.39749713488612	9.366527298509	9.49488192830444	9.33963490334683	9.39092420034838	9.35616268009187	9.21060458317733	9.14654789768854	9.02360697172647	9.06674081697957	9.0062759907919	9.14285780738387	9.40688097685773	9.4502245341396	9.28092050310433	9.331359693525	9.17613132639769	9.16781389185409	9.31486184080429	9.25614769036697	9.246961259418	9.22853393975234	9.08836920635172	9.13778319246961	9.16614886695625	9.05239560650231	9.13940674341432	9.05365190773468	8.96284185969422	8.93246950570558	9.32736445365149	9.331359693525	9.3414669003182	9.31294406237905	9.30427646770998	9.246961259418	9.16781389185409	HS_280_a	ILMN_3167202	ILMN_3167202	Gene
8.77399073457876	8.84123681298112	8.80647743165894	8.71445027059544	9.00326390082482	8.93246950570558	8.71488089831142	8.7627524532061	8.71329019380739	8.7273085773004	8.7340218041282	8.69496175193895	8.76333252084688	8.90006467568673	8.71916589948809	8.71401964287947	8.67424619122994	8.68494479299934	8.5668580528663	8.84708075924866	8.76557146688538	8.92186304480469	8.99514514891316	8.82487000740908	8.80523199222042	8.67126283820419	8.68347666917609	8.61422295878545	8.57084511378824	8.83417926636325	8.57702282375405	8.47519168152974	8.93712966950547	8.65830681405999	8.87468789532956	8.63819393510403	8.77897448138756	8.5668580528663	HS_280_b	ILMN_3168169	ILMN_3168169	Gene
9.89948824077955	9.89264272887535	9.97363770998208	9.95898885159451	10.0778105302385	9.83771027548454	9.6205366207696	9.43591068461989	9.75280676043071	9.38464745164194	9.32400050327798	9.08367916685684	9.8838666252125	9.71635993060334	9.68667753485556	9.99876705772242	9.74978301030081	9.67257333455067	9.10887503906225	9.99025076293358	9.97363770998208	10.0446036937083	10.1469899328901	10.1173022768697	9.90647804826482	9.54623217544877	9.40688097685773	9.47721869168215	9.29637895160798	9.35377288700744	9.12892116650331	9.89948824077955	9.77783284146861	9.994508910328	10.2907942345903	10.1566415501827	9.90298314452219	9.10887503906225	HS_282	ILMN_3167579	ILMN_3167579	Gene
9.17613132639769	9.15450717031156	9.17933724723767	9.02038592535221	8.85546749765361	9.01344761394599	8.98666096764582	9.08510909427446	9.12203866461279	9.15075009430519	9.09442137262437	9.05718657073633	8.86763705412814	8.90800805799986	8.87197648180521	8.9205245291283	8.90860432470133	8.91289738324343	8.98454666387363	9.23515373508202	9.2388696637238	9.4502245341396	9.13940674341432	9.2388696637238	9.18299027156379	9.14468532040871	9.1691320205817	9.11462522842341	9.08367916685684	9.02199644853934	8.94903470068335	8.97433938850234	8.97244166220341	9.1562408868484	8.98326886673638	8.84305714838473	8.93712966950547	8.98454666387363	HS_283_a	ILMN_3167538	ILMN_3167538	Gene
8.34913639712451	8.38405747700126	8.3377589399137	8.40562429180252	8.45209335752338	8.43892572611257	8.39828458101162	8.39616811029341	8.3125852309516	8.44808023295742	8.37193867787541	8.40637088319051	8.38133576131279	8.38816877422006	8.34649272375028	8.4236026399383	8.41400571487203	8.3079425714213	8.5668580528663	8.4394727406495	8.39011760346071	8.38133576131279	8.3079425714213	8.37393665373272	8.43868159310596	8.38405747700126	8.39566322830311	8.38450687528413	8.42602677815078	8.26836841792468	8.39616811029341	8.50824035999842	8.33928949635922	8.41312385323006	8.3377589399137	8.72681840514051	8.34551677436047	8.5668580528663	HS_283_b	ILMN_3168032	ILMN_3168032	Gene
8.45562931324243	8.46582003963714	8.45031214856434	8.46271460931362	8.49655241408425	8.46424743496332	8.49720686105899	8.47588896112638	8.44778362330153	8.37393665373272	8.40893189638657	8.41400571487203	8.42020387284472	8.43223968143909	8.37055385654962	8.48584129607294	8.40446712396893	8.44927933192403	8.43977562217982	8.41312385323006	8.48747127869605	8.41592647345944	8.46424743496332	8.4591072552551	8.49531416300121	8.4615927919684	8.47519168152974	8.42887474769787	8.47018254608804	8.4245893263162	8.45562931324243	8.49976716421083	8.40379596029431	8.45148178166681	8.48304906778823	8.46045090747272	8.38699088452425	8.43977562217982	HS_284	ILMN_3167405	ILMN_3167405	Gene
12.5133392028887	13.0925734733592	12.5133392028887	13.7568989133474	13.8846005589712	13.6304017822931	13.3757111876046	13.3668013480702	13.4080498562201	13.5445890763824	13.3872002654447	13.1607987743819	13.6404843334264	13.5927620495348	13.3757111876046	13.5445890763824	13.2985499195512	12.6457947077904	10.5615218660597	12.9018984589559	13.2686182959598	13.0630215266137	13.7904355742551	13.7808909259163	13.7170159186873	13.5069999813764	13.4401748262395	13.5161302303824	13.4959815466008	13.526900543732	13.2243131753832	13.5533674686381	13.856487838907	13.5069999813764	13.5355082947797	13.2243131753832	12.9430393148273	10.5615218660597	HS_284.1	ILMN_3168214	ILMN_3168214	Gene
9.67257333455067	9.70577499409178	9.6647369003121	9.6205366207696	9.68667753485556	9.61819090566104	9.43857019443875	9.39957558171833	9.29845613686636	9.22853393975234	9.34329889728957	9.28386991275588	9.71320713265658	9.95065135081542	9.69614481461454	10.8214662526547	10.7764415782453	10.3189135314787	9.2269392599748	9.73046277956145	9.6377600052834	9.47922586028237	9.59588518740951	9.54623217544877	9.50673814717393	9.2269392599748	9.41809968337565	9.30211523891787	9.20913293474013	9.26014898921054	9.12203866461279	9.98610748798817	9.89606548482745	9.72308842332747	10.8862859631684	11.1121968466298	10.4828327430451	9.2269392599748	HS_285	ILMN_3167975	ILMN_3167975	Gene
9.85549420098229	9.89948824077955	9.91918293385432	9.18299027156379	9.22534458019727	9.59588518740951	9.05450331556912	9.26431599147572	9.068380176153	9.32400050327798	9.29845613686636	9.27221833872067	9.95065135081542	9.89264272887535	10.2188216338565	10.2289169637011	10.3076011687292	10.4388151648974	8.90006467568673	10.0613934190877	10.1275551436272	10.2055310507425	9.34834042503953	9.13029898299582	9.3064376965021	9.25142735589318	9.11761761714476	9.08367916685684	9.52072412862565	9.34834042503953	9.23153184640156	10.1400221739921	10.0446036937083	10.1659607852418	10.2188216338565	10.2569159915205	10.6104867763454	8.90006467568673	HS_286_a	ILMN_3167544	ILMN_3167544	Gene
10.452160965734	10.7622224334203	10.7070604512262	10.5914529397682	10.4962145322469	10.3137809744862	10.0245928165689	9.84771251409044	9.95065135081542	9.69614481461454	9.58455693115307	9.3616699174917	10.1400221739921	10.2796935467462	10.0347979175766	10.3189135314787	10.0676131598961	9.84771251409044	9.33963490334683	10.2961077987812	10.6648311738525	10.5472609170605	10.5105366127943	10.3076011687292	10.2796935467462	9.7195127285501	9.8167122040794	9.70577499409178	9.47521152308193	9.55318967945672	9.3064376965021	10.1076670330702	9.96729232735814	9.9308077857526	10.3376762236998	10.3290014783728	9.76162711955734	9.33963490334683	HS_287	ILMN_3168268	ILMN_3168268	Gene
11.481696756339	11.4696924622642	11.232026321703	12.0362327893828	12.7476683469506	11.2527066900214	12.142496699082	12.4498582373351	12.8811467523175	12.4660797956079	12.4660797956079	11.7927975062806	12.1975725539982	12.2265779732263	11.7927975062806	11.1121968466298	11.1260356503785	10.7622224334203	10.3413955791252	11.6347337588526	12.3938078902523	11.9136885541787	12.3938078902523	13.1736256466088	11.6508608923805	12.4967389539974	12.6072643039492	12.8158009395324	12.4660797956079	12.6457947077904	12.2265779732263	12.1289367333804	12.4660797956079	11.9734476109743	11.4230115044282	11.3322965531154	11.232026321703	10.3413955791252	HS_29	ILMN_3167616	ILMN_3167616	Gene
8.90920059140279	9.06367405496882	8.87288594963468	9.44463691742825	9.46080525528441	9.43857019443875	9.30427646770998	9.18116375940073	9.08224923943922	9.14468532040871	9.31486184080429	8.98199106959914	9.91463472142187	10.0613934190877	9.8796501248789	10.0133381284245	9.90647804826482	9.54146207584524	8.43977562217982	9.04822543307173	9.10887503906225	9.04261931426032	9.47922586028237	9.49488192830444	9.27943190808226	9.05365190773468	9.03908369667667	8.90293077201934	9.11295865455178	9.21494784523586	8.98199106959914	9.95482010120497	9.9308077857526	9.97780096151241	10.0347979175766	10.1941592288572	9.76162711955734	8.43977562217982	HS_3	ILMN_3168047	ILMN_3168047	Gene
8.61775894443339	8.59660690045647	8.53370615335912	8.45087020581023	8.50301312757474	8.58413121529137	8.43868159310596	8.59847924972306	8.53911445399983	9.21494784523586	8.69965705643274	9.21649032322567	8.49531416300121	8.43596092962905	8.4591072552551	8.43275808865972	8.45562931324243	8.61338854697259	8.63076319854479	8.71596636936901	8.70153451685098	8.51416505263856	8.47173174164989	8.50516778507557	8.49531416300121	8.54849186808342	8.3884505890543	8.59491856300168	8.81831569789308	9.09319236986513	9.57482926437306	8.50824035999842	8.62307702728249	8.38552554161484	8.43576488599448	8.51777438011972	8.4099183447915	8.63076319854479	HS_30	ILMN_3168501	ILMN_3168501	Gene
10.7192907479596	10.6435128307653	10.9656979919092	11.1121968466298	11.3189436105155	10.9844674701305	10.6539578016438	10.7192907479596	10.5217920695391	10.6053174289001	10.8733205794709	10.7070604512262	11.4487358813731	11.4230115044282	11.481696756339	11.8254001617008	11.7040190014619	11.6206482815993	9.97046501867011	10.5914529397682	10.7451675937125	10.6648311738525	11.2958949046226	11.4993818108997	10.8733205794709	10.4828327430451	10.5914529397682	10.2907942345903	10.6804243726247	10.7451675937125	10.5615218660597	11.4340564062842	11.2861029276077	11.4487358813731	11.7716044187245	11.5503516712467	11.4487358813731	9.97046501867011	HS_303_a	ILMN_3167546	ILMN_3167546	Gene
9.8838666252125	9.78983983294484	10.1275551436272	10.6804243726247	10.2569159915205	9.99876705772242	9.64024122800659	9.55569214258256	9.360111195334	9.4502245341396	9.53334447820756	9.58455693115307	10.4172248378528	10.6156561237907	10.6539578016438	10.954612825494	10.9158142149583	10.5379364215058	8.93912326429124	9.68667753485556	9.62431070968258	9.70095990435316	9.82836372541108	9.99876705772242	9.74353756356993	9.32400050327798	9.40165402855055	9.2823952079301	9.543847125647	9.6352787825602	9.33396785443377	10.6435128307653	10.2372135549233	10.4645950587376	10.7070604512262	10.9321563187014	10.3339568682744	8.93912326429124	HS_303_b	ILMN_3167085	ILMN_3167085	Gene
8.83417926636325	8.85411253445702	8.82097593764961	8.92541719434597	8.91526349486655	8.88188907204192	9.02038592535221	8.85717124214624	8.88188907204192	8.91757129183933	8.97057491595803	8.92320156048108	8.95916586433789	8.92987160696961	8.87468789532956	8.93812646689835	8.96716021582	8.90190547723224	8.79891334564115	8.89655484624311	8.91057987228253	8.90800805799986	8.93812646689835	9.01083957509623	8.99626485579576	9.00190422444225	8.97244166220341	8.9894566578942	8.93812646689835	8.92751670341992	8.88188907204192	9.06674081697957	9.02463507747554	9.09196336710588	9.11761761714476	9.12320240060965	8.72167900081059	8.79891334564115	HS_304_a	ILMN_3167121	ILMN_3167121	Gene
8.88262928844357	8.81061935185706	8.86763705412814	8.89475009515076	8.90920059140279	9.03433144099906	8.97719887103084	8.94774539223097	8.86953017417749	9.00326390082482	8.90685410557968	8.89548952202523	9.20913293474013	9.22079109274302	9.20913293474013	9.20913293474013	9.20137360139324	9.11462522842341	8.8802891518088	8.91757129183933	8.97623711480126	8.99738456267835	8.91845120727016	8.88585807381464	8.93712966950547	8.91195915316227	8.878527216752	8.77800864991509	8.92646694888294	8.97244166220341	8.91757129183933	9.3414669003182	9.28092050310433	9.18299027156379	9.20792437139369	9.20137360139324	9.25614769036697	8.8802891518088	HS_304_b	ILMN_3167750	ILMN_3167750	Gene
10.5761277423153	10.3868753540005	10.6804243726247	11.8627451648312	12.3082312698866	11.4230115044282	11.4993818108997	11.4024001119305	11.0779737410969	11.3876371076687	11.7927975062806	11.4993818108997	12.2560375718933	12.4967389539974	12.290274777901	12.5133392028887	12.2395254133974	11.9499499599801	9.55068721633088	10.4003832491099	10.2676193900468	10.452160965734	11.7548601296888	12.1357167162312	11.2861029276077	11.1521145564154	11.1521145564154	10.9844674701305	11.4230115044282	11.5353309901883	11.1862089759083	12.4332590863661	12.3938078902523	12.2560375718933	12.4498582373351	12.4129060929837	11.9965130824393	9.55068721633088	HS_305_b	ILMN_3167155	ILMN_3167155	Gene
9.35377288700744	9.6205366207696	9.3064376965021	9.47521152308193	10.3672226196467	9.92373114628676	9.25378752313008	9.65900214219829	9.48598169981697	10.6156561237907	9.77067404134294	10.1469899328901	9.97046501867011	9.95898885159451	9.360111195334	10.0676131598961	10.3339568682744	10.2622676907837	10.0020886978485	9.50388628789196	9.59588518740951	9.39749713488612	9.97363770998208	10.7451675937125	9.69614481461454	9.34581966116455	9.25614769036697	9.3616699174917	9.62878729921094	10.3718577215252	10.2796935467462	9.13325401576412	10.3764928234036	10.11248465497	9.47922586028237	10.1173022768697	9.77315050505868	10.0020886978485	HS_31.1	ILMN_3167689	ILMN_3167689	Gene
12.1586103446742	12.6793554853143	12.0693453875178	12.8670240339563	12.9430393148273	12.663306707256	12.9568457115329	12.7596943880432	13.4502630961289	13.3974839602915	13.2353722317431	13.1173700595707	12.8158009395324	12.9065958778971	12.5662551914766	12.290274777901	12.0192622021212	11.808780283668	11.7215212829176	12.3467156568365	12.8298852202349	12.3683308228168	13.3217463174346	13.3436483587811	13.0148520414531	13.1021895369201	13.0775731468737	13.0148520414531	13.1475410676897	13.3217463174346	13.3436483587811	12.7476683469506	13.0324515250119	12.663306707256	12.1586103446742	12.0362327893828	11.8433803749268	11.7215212829176	HS_32	ILMN_3168078	ILMN_3168078	Gene
8.90098507645948	8.90920059140279	8.897620170461	9.15075009430519	9.331359693525	9.08673915031309	8.95472160315742	9.05239560650231	9.11761761714476	9.2388696637238	9.25814833978876	9.12892116650331	9.19278672196558	9.11894343199448	9.05450331556912	9.0062759907919	8.95665732460056	9.06048441411615	8.84305714838473	9.03294108781819	9.1728235595646	9.13940674341432	9.47059294506803	9.68667753485556	9.07241046837342	9.0062759907919	9.03703484598628	9.00190422444225	9.10396734843114	9.19748179093472	9.28092050310433	9.11462522842341	9.27632647551475	9.24468957008609	8.81441478364263	8.9615022047545	9.03155073463731	8.84305714838473	HS_33	ILMN_3168382	ILMN_3168382	Gene
8.7340218041282	8.74679563372822	8.67580244182733	8.80925476634507	9.05113930526995	8.79164699420597	8.85717124214624	8.8069790372133	8.88585807381464	8.96839543363179	9.03805927133147	8.74319549136815	9.45563018150151	9.5363163325782	9.2269392599748	8.96716021582	8.83875628173841	8.85717124214624	8.46897023176234	8.76333252084688	8.86583548980845	8.89884242307386	9.03294108781819	9.01083957509623	8.94029471210429	8.9166913764085	8.81493565554401	8.54124054614589	8.84910578581913	9.02703425797262	8.71830546066134	9.18870767266469	9.72666411810484	9.10887503906225	9.08367916685684	8.65267309412086	9.01459588698545	8.46897023176234	HS_35	ILMN_3167886	ILMN_3167886	Gene
8.81441478364263	8.79379939773921	8.897620170461	8.93117055633759	9.46560802303656	9.12892116650331	9.52635918008666	9.17613132639769	9.09442137262437	8.87288594963468	9.13778319246961	8.88262928844357	8.80448815833627	8.86763705412814	8.97719887103084	9.02840533272063	8.82241211866286	8.79966177141783	8.54511991999376	8.94029471210429	8.9615022047545	9.07241046837342	9.53037262383691	9.31486184080429	9.1869831032538	9.16005400860367	9.05239560650231	8.90860432470133	8.90920059140279	8.91526349486655	8.89655484624311	8.82364106303597	8.75706902624112	8.71445027059544	8.7340218041282	8.63819393510403	8.74319549136815	8.54511991999376	HS_36.1	ILMN_3167197	ILMN_3167197	Gene
8.68580620579394	8.65871015007111	8.71329019380739	8.71916589948809	8.82487000740908	8.73244062024435	8.72167900081059	8.80523199222042	8.8069790372133	8.70873057001704	8.62962797499615	8.62393652994275	8.72950398752972	8.721274753816	8.65330105481445	8.67862940571423	8.6576028934041	8.65267309412086	8.65730230875933	8.65185241860475	8.73111685567486	8.77399073457876	8.82097593764961	8.80647743165894	8.71329019380739	8.78628209412561	8.75193987721996	8.79081850550663	8.64446770277826	8.64879557898363	8.64772104667616	8.5585569489602	8.65330105481445	8.64628266680758	8.49460867437101	8.67018955181376	8.47821676433106	8.65730230875933	HS_37	ILMN_3167058	ILMN_3167058	Gene
10.1739901309512	10.1739901309512	10.2372135549233	10.052594721368	9.91463472142187	9.90647804826482	10.0613934190877	10.0054103379746	10.1659607852418	10.2453695677701	10.3533377193116	10.2907942345903	10.3014213629721	10.3413955791252	10.2907942345903	10.2055310507425	10.0245928165689	10.1275551436272	9.76819757762721	9.96729232735814	9.83303700044781	9.94439758362529	10.0245928165689	10.1400221739921	10.2330652593122	10.1659607852418	10.2676193900468	10.183596665033	10.0093742331995	9.90647804826482	9.73046277956145	10.0676131598961	9.78983983294484	9.87543362454529	9.98196421304275	9.95482010120497	9.81979057988342	9.76819757762721	HS_38.1	ILMN_3168353	ILMN_3168353	Gene
8.74914431361725	8.71488089831142	8.69965705643274	8.93117055633759	8.87942944797732	8.84431944344869	8.640846514654	8.82998296497252	8.71329019380739	8.76050247091897	8.7484831437436	8.66835075536185	8.80863570522132	8.78722725888147	8.71401964287947	8.93812646689835	8.84708075924866	8.75269483843453	8.59775515843884	8.80032375412026	8.90800805799986	8.86858361415282	9.01459588698545	8.99514514891316	8.85066671372182	8.66500129684847	8.73463520781862	8.65830681405999	8.84123681298112	8.82873894023274	8.74540841099132	8.86763705412814	8.83504323153592	8.6955037592522	8.97150828908072	8.86763705412814	8.82614735265152	8.59775515843884	HS_4.1	ILMN_3168060	ILMN_3168060	Gene
9.42443165829816	9.54146207584524	9.48598169981697	9.70577499409178	9.60059658058666	9.4502245341396	9.7195127285501	9.60059658058666	9.69128103488466	9.59588518740951	10.0245928165689	9.92373114628676	9.70577499409178	9.69128103488466	9.74675926017091	9.75721693999402	9.71320713265658	9.89264272887535	9.50388628789196	9.41503963677881	9.38603994382054	9.40688097685773	9.50388628789196	9.87543362454529	9.76819757762721	9.69128103488466	9.89948824077955	9.76491234859227	9.5095900064559	9.49488192830444	9.30211523891787	9.32736445365149	9.24919430765559	9.13778319246961	9.48839305189302	9.50388628789196	9.47721869168215	9.50388628789196	HS_40	ILMN_3168171	ILMN_3168171	Gene
9.07241046837342	9.3616699174917	8.99388876384465	9.6647369003121	9.76162711955734	9.47290223407498	9.45563018150151	9.52072412862565	9.76162711955734	10.0878846796453	9.65900214219829	9.46810048405229	10.4645950587376	10.3868753540005	10.1001532865962	9.43857019443875	9.3110262839538	8.75706902624112	8.95791159446923	9.26702151547387	9.60846311927374	9.19043224207558	9.58455693115307	9.45563018150151	9.54845969588982	9.56938393976333	9.45563018150151	9.82836372541108	10.052594721368	10.1076670330702	9.5363163325782	10.7764415782453	10.8385184644937	10.4828327430451	9.8167122040794	9.74675926017091	9.48839305189302	8.95791159446923	HS_41	ILMN_3168359	ILMN_3168359	Gene
11.0352511046181	10.1469899328901	10.8214662526547	10.452160965734	10.2188216338565	10.6369969666973	10.9656979919092	10.8733205794709	11.1390145593802	10.0446036937083	9.74031586696895	9.40165402855055	10.1173022768697	9.84771251409044	10.2372135549233	9.84771251409044	10.2289169637011	10.5914529397682	9.40943028351985	11.2861029276077	11.2175823398111	11.4696924622642	11.3876371076687	11.0632589127296	10.9984308109949	11.2175823398111	11.0779737410969	10.8385184644937	9.97363770998208	9.87543362454529	9.83771027548454	9.93792666484902	10.1275551436272	10.3240460884711	10.3376762236998	10.5217920695391	10.7622224334203	9.40943028351985	HS_42	ILMN_3167878	ILMN_3167878	Gene
9.15797460338524	9.13167679948834	9.23515373508202	9.00937980928594	8.99514514891316	9.12203866461279	9.13029898299582	9.16781389185409	9.38325495946335	9.38464745164194	9.36857995312194	9.41809968337565	9.01918415153837	9.04540349811519	8.86293050926804	8.89884242307386	9.068380176153	9.18870767266469	9.13940674341432	9.06674081697957	9.03703484598628	9.14958028463678	9.05365190773468	9.10562954213495	9.07858960927149	9.16614886695625	9.23701169940291	9.1869831032538	9.28613153150535	9.17933724723767	9.19514120185558	8.91383561332459	8.86372639999142	8.76050247091897	8.96418151463395	8.55793620300378	8.66552264133282	9.13940674341432	HS_43.1	ILMN_3166945	ILMN_3166945	Gene
8.48041341943411	8.53486587460852	8.57803692633467	8.59698455633398	8.58861317056449	8.46830305384557	8.50516778507557	8.52859521278342	8.53911445399983	8.53801252515052	8.48950087760117	8.50660799383703	8.94146615991734	9.03433144099906	9.01798237772453	8.6820676456354	8.6621085537951	8.58413121529137	8.54208381446976	8.59153178211453	8.50861714586625	8.53040462177747	8.53040462177747	8.53370615335912	8.54124054614589	8.504609669477	8.53974910284322	8.51962011613252	8.6965969095748	8.54953550930965	8.54901368869653	9.16330862794026	9.02463507747554	9.12320240060965	8.640846514654	8.52498025924054	8.70415977029127	8.54208381446976	HS_44.1	ILMN_3167055	ILMN_3167055	Gene
8.87762498552668	8.92987160696961	8.89401066827629	8.76861559090595	8.88262928844357	8.73524861150905	8.78264106436255	8.79164699420597	8.75410794778136	8.76708070201498	8.82169402815624	8.67424619122994	8.90190547723224	8.87762498552668	8.8113648762453	8.81368948253934	8.74610202235977	8.72810176459428	9.47521152308193	9.00476994580836	9.12320240060965	9.03568314349267	9.16213341382211	9.07415146612649	8.93246950570558	8.86478094489993	8.72950398752972	8.76133742824215	8.77800864991509	8.8483803887051	8.64254920586082	8.90293077201934	9.01459588698545	8.97623711480126	8.83417926636325	8.82873894023274	8.80205810773753	9.47521152308193	HS_45.1	ILMN_3167767	ILMN_3167767	Gene
8.78264106436255	8.89548952202523	8.76217238556533	9.00326390082482	8.89548952202523	8.84983118293316	8.90293077201934	8.7170518404266	8.69786485099408	8.78442406390753	8.63869942340029	8.60742985553102	8.83669816681407	8.93912326429124	8.84002342655726	8.83189942725015	8.92646694888294	8.90190547723224	8.57230041830081	8.77562045749505	8.86133405898864	8.8546995918504	8.97719887103084	8.94903470068335	8.88585807381464	8.65392901550805	8.72208324780517	8.74062388376404	8.72889495188816	8.78442406390753	8.58861317056449	8.83590719670859	9.22853393975234	8.93498364878517	9.16781389185409	9.04968236917084	8.92646694888294	8.57230041830081	HS_46	ILMN_3168098	ILMN_3168098	Gene
8.7064500935925	8.63935202003854	8.66500129684847	8.61899604284582	8.65392901550805	8.63475743326576	8.63076319854479	8.63520077125691	8.68987737797736	8.68408338020473	8.63676163402547	8.61062613118678	8.71596636936901	8.68614122263124	8.6639164334073	8.75644347451966	8.67018955181376	8.77994031286003	8.74123862624009	8.6404255656654	8.56212766941061	8.65916036704068	8.65447578387987	8.6330900651863	8.69076401005729	8.64576826996004	8.61239532892031	8.66552264133282	8.66776772928745	8.63349644610927	8.65392901550805	8.67745632060595	8.69604576656545	8.64186870441121	8.81441478364263	8.93246950570558	8.77335387018191	8.74123862624009	HS_47	ILMN_3168414	ILMN_3168414	Gene
9.62431070968258	9.62878729921094	9.49682459809041	9.6377600052834	9.74675926017091	9.62654900444676	9.48598169981697	9.33657601534255	9.24241788075419	9.16448384205841	9.15797460338524	9.07589246387956	9.06520743597419	9.07415146612649	9.10396734843114	9.67257333455067	9.51555088181156	9.2747096379693	9.38325495946335	9.71320713265658	9.6647369003121	9.67833384964295	9.60059658058666	9.6352787825602	9.54845969588982	9.31679469774675	9.3064376965021	9.25142735589318	9.1728235595646	9.21941194697925	9.03568314349267	9.28092050310433	9.21494784523586	9.40165402855055	9.60059658058666	9.53888920421172	9.83303700044781	9.38325495946335	HS_48.1	ILMN_3167790	ILMN_3167790	Gene
8.61203904931643	8.61612249726566	8.68718788427449	8.65830681405999	8.577638216292	8.58942751439095	8.61338854697259	8.56263731852781	8.64486078794538	8.57527388110653	8.58005987288859	8.59450387281614	8.52085599145149	8.54769827199686	8.60307303595337	8.62263595049749	8.68647623946855	8.6639164334073	8.69222802098382	8.60840048033026	8.54511991999376	8.57680614125878	8.68347666917609	8.61995162718288	8.59775515843884	8.61338854697259	8.61995162718288	8.65830681405999	8.56000869585195	8.5854999568248	8.58083893853696	8.61203904931643	8.57723950624933	8.44339702356986	8.54429246489148	8.42112803751118	8.65097219347746	8.69222802098382	HS_49	ILMN_3167054	ILMN_3167054	Gene
10.8214662526547	10.7319820910365	10.7622224334203	11.7716044187245	12.1586103446742	11.6206482815993	11.4696924622642	11.481696756339	10.9321563187014	10.6435128307653	10.8385184644937	10.3240460884711	10.9984308109949	10.9656979919092	10.954612825494	11.1455645578978	10.9008230001567	10.183596665033	9.6205366207696	10.6726277732386	10.6304811026294	10.6804243726247	11.8627451648312	11.8627451648312	11.2527066900214	11.1121968466298	10.9984308109949	10.7070604512262	10.6648311738525	10.62306861321	9.73046277956145	10.9158142149583	10.8214662526547	10.7192907479596	10.9750827310199	11.047126159499	10.3764928234036	9.6205366207696	HS_5.1	ILMN_3168310	ILMN_3168310	Gene
8.43479217250509	8.47639692177115	8.43275808865972	8.49552337405501	8.58650018467422	8.46424743496332	8.54901368869653	8.45970719268012	8.49903727216417	8.58126197098617	8.48950087760117	8.39347447233728	8.43868159310596	8.48304906778823	8.51620708661203	8.54025633666968	8.59119464676685	8.50228431043657	8.49825715865132	8.52127119211124	8.53819061326673	8.4245893263162	8.42258043713525	8.50516778507557	8.45801154585597	8.55949269338496	8.48304906778823	8.52839698552699	8.44748701364565	8.41852297270785	8.42201720391584	8.29214642864162	8.50422275228717	8.43596092962905	8.83417926636325	8.44162720902986	8.49485681315921	8.49825715865132	HS_50	ILMN_3167882	ILMN_3167882	Gene
8.67580244182733	8.56212766941061	8.6149748627609	8.67468354875698	8.63412693968752	8.65060119281675	8.68789952908043	8.72065054606542	8.60026737711958	8.63768844680778	8.64977222468963	8.64525387311249	8.60742985553102	8.63722504041662	8.6576028934041	8.59660690045647	8.58204546419494	8.66893378143625	8.54511991999376	8.58724056531682	8.56212766941061	8.59357452319157	8.63076319854479	8.77562045749505	8.62902948441739	8.60759540570637	8.53436787575168	8.63019558677047	8.67310784612968	8.64135760953261	8.64772104667616	8.5868940478773	8.48584129607294	8.71445027059544	8.36471664437994	8.55793620300378	8.38699088452425	8.54511991999376	HS_51	ILMN_3167941	ILMN_3167941	Gene
10.4645950587376	10.4003832491099	10.6053174289001	10.7764415782453	10.7764415782453	10.6539578016438	10.5379364215058	10.4388151648974	10.3240460884711	10.4645950587376	10.5615218660597	10.4286744331727	10.5217920695391	10.5837903410417	10.6648311738525	10.6648311738525	10.7070604512262	10.1739901309512	9.61105155211584	10.4645950587376	10.2372135549233	10.3868753540005	10.6648311738525	10.5914529397682	10.7192907479596	10.4645950587376	10.4645950587376	10.4286744331727	10.5914529397682	10.4172248378528	10.452160965734	10.9984308109949	10.7921544463369	10.6539578016438	10.9158142149583	11.0982100264053	10.7451675937125	9.61105155211584	HS_52	ILMN_3167364	ILMN_3167364	Gene
9.68897928487011	9.90647804826482	9.73426144101805	10.4388151648974	10.4072789777541	10.4003832491099	9.97363770998208	10.0245928165689	9.78251517787855	10.183596665033	10.1469899328901	9.91463472142187	11.1862089759083	11.3691034958845	11.3691034958845	11.2527066900214	11.047126159499	10.5761277423153	8.7558179227982	9.61584519055248	9.87543362454529	9.6468750261798	10.2961077987812	10.2622676907837	10.3137809744862	9.74031586696895	9.75280676043071	9.75280676043071	10.0727118450673	10.2453695677701	9.91463472142187	11.4024001119305	11.3691034958845	11.2175823398111	11.1694352496396	11.232026321703	10.8862859631684	8.7558179227982	HS_53	ILMN_3167776	ILMN_3167776	Gene
9.24468957008609	9.01083957509623	9.34834042503953	10.0189654724967	10.1076670330702	9.6647369003121	9.55068721633088	9.46320663916048	9.22534458019727	9.07724103657552	9.14841047496837	9.09840064593939	9.58760195667007	9.65900214219829	9.74031586696895	9.91463472142187	9.65900214219829	9.40688097685773	8.87468789532956	9.07241046837342	9.09641100928188	9.12049104830363	9.58455693115307	9.49488192830444	9.26223249034313	9.20292482277263	9.1691320205817	9.13167679948834	9.17773428681768	9.18870767266469	9.04681446559346	9.79629356766187	9.6205366207696	9.81363382827538	9.87543362454529	9.72666411810484	9.3064376965021	8.87468789532956	HS_54	ILMN_3168384	ILMN_3168384	Gene
8.50471018962535	8.58364380016874	8.58315638504612	8.64977222468963	8.90800805799986	8.73524861150905	8.58413121529137	8.61115445044967	8.71767865054397	9.04822543307173	8.79455583378227	8.71596636936901	8.73591972807552	8.7627524532061	8.58364380016874	8.65830681405999	8.57934405638478	8.59991514216814	8.58758708275635	8.78722725888147	8.84983118293316	8.67018955181376	8.95568946387899	8.8483803887051	8.77223752898676	8.68126533312337	8.65730230875933	8.52212548018444	8.72889495188816	9.03805927133147	8.93712966950547	8.95568946387899	8.99104451833517	8.8312269897123	8.79081850550663	8.57934405638478	8.87379541746414	8.58758708275635	HS_55	ILMN_3167251	ILMN_3167251	Gene
8.66716769989395	8.77112118779161	8.50127880539235	8.64977222468963	8.96505325632108	8.78533692936975	8.56553036322443	8.73011302317128	8.88908006546756	9.62431070968258	9.08836920635172	9.02463507747554	8.97433938850234	8.92430937741352	8.64525387311249	8.63349644610927	8.72065054606542	8.59305986375253	8.49460867437101	8.76333252084688	9.03155073463731	8.71401964287947	9.02038592535221	8.93712966950547	8.85717124214624	8.79729505210722	8.6621085537951	8.83337556557562	8.99738456267835	9.70577499409178	9.44463691742825	8.92541719434597	9.47521152308193	9.09969041975219	8.51620708661203	8.48393578768026	8.5359534995339	8.49460867437101	HS_55.1	ILMN_3167404	ILMN_3167404	Gene
8.72681840514051	8.76708070201498	8.72454440100272	8.97623711480126	9.14468532040871	8.93812646689835	9.22853393975234	9.22079109274302	9.15262863230837	9.98196421304275	9.32736445365149	9.20292482277263	9.52635918008666	9.67833384964295	9.06207923454248	9.14841047496837	9.09969041975219	8.97433938850234	8.59775515843884	8.88908006546756	9.04822543307173	8.99514514891316	9.38325495946335	9.25378752313008	8.86953017417749	9.21494784523586	9.05975141609262	9.01344761394599	9.26014898921054	10.1566415501827	9.77067404134294	9.23003289307695	10.2453695677701	9.71320713265658	9.2388696637238	9.11045834228574	9.13940674341432	8.59775515843884	HS_56	ILMN_3167249	ILMN_3167249	Gene
8.5556866809548	8.51553008975537	8.39566322830311	8.41137445271055	8.49655241408425	8.46109373840435	8.4245893263162	8.55933442248704	8.52664446705623	8.55135557861219	8.52839698552699	8.44652037776972	8.52879344003984	8.58364380016874	8.54901368869653	8.5868940478773	8.5868940478773	8.54602492644208	8.53911445399983	8.5332761326323	8.55514403481177	8.44373272576487	8.47755211662039	8.51085987788994	8.48393578768026	8.49104664587619	8.50701128120904	8.50422275228717	8.49552337405501	8.53486587460852	8.51210358484439	8.51229302623429	8.43117147625281	8.43174366438197	8.48304906778823	8.63819393510403	8.52575170343024	8.53911445399983	HS_57.1	ILMN_3167398	ILMN_3167398	Gene
8.6400046166768	8.73741470424466	8.58315638504612	8.80523199222042	8.88685351537302	8.7073621989183	8.58724056531682	8.64628266680758	8.75706902624112	8.84431944344869	8.77800864991509	8.65141230604111	8.80863570522132	8.79455583378227	8.72889495188816	8.71830546066134	8.59991514216814	8.55405481565159	8.479854891191	8.72208324780517	8.95568946387899	8.89475009515076	9.02360697172647	9.09319236986513	8.72526082132949	8.63186456878764	8.6004944770642	8.54849186808342	8.74464537171708	8.7899900168073	8.60133718204278	8.59902107846988	8.7340218041282	8.64186870441121	8.65185241860475	8.53113024986624	8.52940536078382	8.479854891191	HS_58	ILMN_3167986	ILMN_3167986	Gene
8.51727755373686	8.48708379168105	8.5531090478876	8.59698455633398	8.54992467979893	8.54285251078377	8.48834470304717	8.54511991999376	8.47481311442902	8.577638216292	8.55793620300378	8.58972801528307	8.65185241860475	8.66656767050046	8.67862940571423	8.76708070201498	8.76217238556533	8.74464537171708	8.57635924199058	8.51466354763587	8.45087020581023	8.52174005810683	8.47173174164989	8.55031385028821	8.47183372588444	8.53911445399983	8.48304906778823	8.49798688857892	8.60133718204278	8.69786485099408	8.5269303494157	8.74679563372822	8.88262928844357	8.65141230604111	9.03703484598628	8.74062388376404	8.83748913691956	8.57635924199058	HS_59	ILMN_3167707	ILMN_3167707	Gene
10.1001532865962	10.2188216338565	10.0676131598961	10.183596665033	10.3240460884711	10.0828476049419	10.3868753540005	10.1518157415364	10.2055310507425	10.4072789777541	10.4645950587376	9.75280676043071	10.6648311738525	10.8385184644937	10.4172248378528	10.8733205794709	10.7451675937125	10.5615218660597	9.49876726787638	10.1275551436272	10.3868753540005	10.3014213629721	10.6869783116834	10.9321563187014	10.1469899328901	10.2676193900468	10.1739901309512	9.93436722530081	9.99876705772242	10.4645950587376	10.1435060534411	10.4735347617691	10.8084029951724	10.6304811026294	11.0192179543924	10.8214662526547	10.7319820910365	9.49876726787638	HS_6	ILMN_3167368	ILMN_3167368	Gene
8.60541904942335	8.69496175193895	8.61995162718288	8.60418962259021	8.67580244182733	8.64486078794538	8.63475743326576	8.62093912593289	8.70362743602896	8.71401964287947	8.73912385256765	8.72526082132949	8.74679563372822	8.79234497795106	8.68899074589743	8.68614122263124	8.67424619122994	8.65267309412086	8.61554868001328	8.59622924457896	8.59248182698866	8.64672392970794	8.69222802098382	8.72950398752972	8.7069061462554	8.7558179227982	8.69786485099408	8.72681840514051	8.75644347451966	8.67380883370291	8.62263595049749	8.6820676456354	8.70557109907304	8.73011302317128	8.78351119844532	8.53819061326673	8.69119518153695	8.61554868001328	HS_60	ILMN_3167469	ILMN_3167469	Gene
8.44582002597146	8.4236026399383	8.36757007975906	8.41137445271055	8.43689660566828	8.402921989793	8.48270658944119	8.45970719268012	8.47120225914468	8.42919777544409	8.48950087760117	8.50228431043657	8.45232348598936	8.37268420053072	8.39958949635858	8.42887474769787	8.45209335752338	8.46830305384557	8.47256323171306	8.46205870251267	8.45594861400814	8.51416505263856	8.50571715837766	8.46271460931362	8.29772317026631	8.38405747700126	8.4629046055703	8.42320986653806	8.45232348598936	8.44778362330153	8.43916985911918	8.44239315487871	8.49655241408425	8.39616811029341	8.53113024986624	8.45148178166681	8.5854999568248	8.47256323171306	HS_61	ILMN_3167813	ILMN_3167813	Gene
8.7702919017186	8.77994031286003	8.78351119844532	8.73244062024435	8.75953808821253	8.84983118293316	8.73011302317128	8.69339808009238	8.6471651926083	8.58912701349884	8.61422295878545	8.58972801528307	8.81368948253934	8.82097593764961	8.80780737121731	8.93246950570558	8.81726334255138	8.7170518404266	8.7069061462554	8.65916036704068	8.74187363826678	8.8546995918504	8.97719887103084	8.92186304480469	8.83748913691956	8.72579452715506	8.63186456878764	8.58364380016874	8.6965969095748	8.59153178211453	8.55432810216017	9.00190422444225	8.80987382746882	8.87288594963468	8.85150224451048	9.068380176153	8.99104451833517	8.7069061462554	HS_62	ILMN_3168150	ILMN_3168150	Gene
8.71185718211732	8.70557109907304	8.57230041830081	8.52839698552699	8.53911445399983	8.61947383501435	8.71488089831142	8.7627524532061	8.66776772928745	8.61724844288891	8.63186456878764	8.57934405638478	8.54953550930965	8.56426903938407	8.6639164334073	8.61668547007729	8.65185241860475	8.57635924199058	8.640846514654	8.61459891077317	8.56578858570382	8.59357452319157	8.61380575287902	8.62728232238477	8.63131388366622	8.85066671372182	8.65330105481445	8.6404255656654	8.51690595124512	8.55460138866874	8.61338854697259	8.44239315487871	8.58489359217846	8.60601237854143	8.66031571216811	8.56498313679009	8.49825715865132	8.640846514654	HS_63	ILMN_3167310	ILMN_3167310	Gene
9.2779433130602	9.23515373508202	9.38603994382054	9.58760195667007	9.78983983294484	9.40165402855055	9.51555088181156	9.366527298509	9.16005400860367	9.56164060334349	10.1076670330702	9.38603994382054	11.1260356503785	11.1390145593802	11.1121968466298	11.6206482815993	11.5353309901883	11.1260356503785	8.90860432470133	9.11045834228574	9.11629180229504	9.25614769036697	9.26431599147572	9.3414669003182	9.13778319246961	9.09442137262437	9.15075009430519	9.02463507747554	9.53037262383691	9.86601653683167	9.32736445365149	11.1260356503785	11.1455645578978	11.1121968466298	11.4487358813731	11.7548601296888	11.0192179543924	8.90860432470133	HS_64	ILMN_3167080	ILMN_3167080	Gene
8.8546995918504	8.81545652744539	8.7808556215699	8.76861559090595	8.80448815833627	8.83875628173841	8.69911935291838	8.7069061462554	8.82241211866286	8.7627524532061	8.7808556215699	8.76333252084688	8.82614735265152	8.88685351537302	8.82097593764961	8.84708075924866	8.77462759897561	8.74679563372822	8.82097593764961	8.83748913691956	8.99104451833517	8.91289738324343	9.05365190773468	8.94029471210429	8.78442406390753	8.72579452715506	8.60693500650759	8.72065054606542	8.81831569789308	8.83417926636325	8.81296418143604	9.02038592535221	9.00190422444225	8.60601237854143	9.07001953532644	8.8201719954422	8.6576028934041	8.82097593764961	HS_65	ILMN_3168269	ILMN_3168269	Gene
8.47069240261636	8.38405747700126	8.4932245101101	8.44455685456668	8.39431640932505	8.45308805201359	8.39347447233728	8.42887474769787	8.35195473239564	8.38200071767667	8.47554032132806	8.48000058078138	8.42749438575771	8.45418443061389	8.43892572611257	8.44748701364565	8.43479217250509	8.5269303494157	8.40379596029431	8.36273617779964	8.48747127869605	8.4245893263162	8.44373272576487	8.36649185381131	8.40271918296632	8.4099183447915	8.35399524088701	8.41400571487203	8.384956273567	8.44092142350712	8.42919777544409	8.39011760346071	8.42504598844068	8.32608281366764	8.48304906778823	8.61775894443339	8.45308805201359	8.40379596029431	HS_66	ILMN_3167939	ILMN_3167939	Gene
8.40778657188816	8.34454082497065	8.3377589399137	8.41719434851126	8.38816877422006	8.35195473239564	8.41852297270785	8.37331042713172	8.26836841792468	8.3426804388877	8.38699088452425	8.36757007975906	8.42020387284472	8.46205870251267	8.32784574503702	8.41852297270785	8.4011153391233	8.38302909733896	8.39877003975268	8.40182172528212	8.4099183447915	8.44991406511769	8.38200071767667	8.33363741767604	8.35936437262906	8.47970920160062	8.42985680811056	8.37664148645112	8.37119315522009	8.38450687528413	8.32431988229827	8.31842706135191	8.33495980971429	8.50228431043657	8.45970719268012	8.336359374814	8.36471664437994	8.39877003975268	HS_67	ILMN_3167440	ILMN_3167440	Gene
9.3616699174917	9.19982238001385	9.29430176634959	9.22853393975234	9.49682459809041	9.51555088181156	9.25378752313008	9.47922586028237	9.28839315025482	9.23515373508202	9.2388696637238	9.12436613660651	9.84771251409044	9.82836372541108	9.90647804826482	11.0632589127296	10.9844674701305	10.6935322507421	9.17933724723767	9.62878729921094	9.60846311927374	9.83771027548454	9.9308077857526	9.77315050505868	9.71320713265658	9.56164060334349	9.55569214258256	9.38603994382054	9.33810545934469	9.30211523891787	9.17163685443696	9.83771027548454	9.94116212423715	9.69128103488466	11.3691034958845	11.1521145564154	11.349960949629	9.17933724723767	HS_68	ILMN_3167723	ILMN_3167723	Gene
8.33363741767604	8.43596092962905	8.42919777544409	8.37496349951204	8.48584129607294	8.402921989793	8.402921989793	8.3323150256378	8.37331042713172	8.39616811029341	8.38699088452425	8.48950087760117	8.37268420053072	8.39515834631282	8.35936437262906	8.45232348598936	8.34649272375028	8.3927809961109	8.336359374814	8.36273617779964	8.42289515183665	8.37193867787541	8.47755211662039	8.48082625808685	8.38788695938583	8.43327649588035	8.42985680811056	8.45750721411841	8.384956273567	8.48976685047397	8.40893189638657	8.38067080494891	8.29214642864162	8.44339702356986	8.4011153391233	8.47970920160062	8.45308805201359	8.336359374814	HS_69	ILMN_3167460	ILMN_3167460	Gene
8.86213461854467	8.89401066827629	8.90920059140279	8.8312269897123	8.84633124888066	8.94530637337826	9.01459588698545	8.92987160696961	8.87379541746414	9.03568314349267	8.90098507645948	8.8483803887051	9.6647369003121	9.67257333455067	9.67833384964295	9.74675926017091	9.6205366207696	9.68667753485556	9.02360697172647	8.84214698068292	8.86583548980845	8.81831569789308	9.02703425797262	8.91195915316227	8.86953017417749	8.84305714838473	8.832571864788	8.80987382746882	8.84633124888066	8.98560381575972	8.95472160315742	9.74675926017091	9.71320713265658	9.82407715264725	9.78983983294484	9.65229471307662	9.70095990435316	9.02360697172647	HS_7	ILMN_3167061	ILMN_3167061	Gene
8.36649185381131	8.44034852284347	8.45562931324243	8.4236026399383	8.42145397069643	8.46424743496332	8.3377589399137	8.51157271042988	8.41434213222991	8.4099183447915	8.37193867787541	8.45031214856434	8.43174366438197	8.4932245101101	8.37729262761089	8.42887474769787	8.3616054508984	8.402921989793	8.37331042713172	8.45486133316386	8.43815891558946	8.4815531496083	8.48650132141102	8.46983590573554	8.43868159310596	8.40446712396893	8.35399524088701	8.4661226631957	8.49003282334678	8.44778362330153	8.42201720391584	8.49976716421083	8.47588896112638	8.48082625808685	8.52379904800238	8.45148178166681	8.38699088452425	8.37331042713172	HS_70	ILMN_3168010	ILMN_3168010	Gene
10.6935322507421	10.6593944877482	10.6935322507421	10.5615218660597	10.3764928234036	10.4072789777541	10.7622224334203	10.6053174289001	10.8385184644937	10.9750827310199	11.3189436105155	11.5135956571416	10.7070604512262	10.6539578016438	10.4828327430451	10.4645950587376	10.6648311738525	10.6304811026294	10.2907942345903	10.4286744331727	10.1941592288572	10.2907942345903	10.4172248378528	10.7319820910365	10.6935322507421	10.9008230001567	11.1694352496396	11.2175823398111	11.0192179543924	10.7319820910365	10.7622224334203	10.183596665033	10.1739901309512	10.1400221739921	10.1787933979921	9.92373114628676	9.99876705772242	10.2907942345903	HS_71.1	ILMN_3167396	ILMN_3167396	Gene
8.77661331601449	8.897620170461	8.59450387281614	8.88908006546756	9.17933724723767	8.88908006546756	8.76333252084688	8.94774539223097	9.01229934090652	9.03568314349267	8.91195915316227	8.86133405898864	9.25614769036697	9.21060458317733	8.97244166220341	8.89401066827629	8.82241211866286	8.69714805258414	8.64576826996004	8.92646694888294	9.25614769036697	9.12049104830363	9.14654789768854	9.12203866461279	9.02360697172647	8.94645608377859	8.91289738324343	8.98199106959914	8.99263237877615	9.14841047496837	9.07121500184993	9.25142735589318	9.76819757762721	9.33396785443377	9.09319236986513	9.04401140618776	9.09840064593939	8.64576826996004	HS_72	ILMN_3168161	ILMN_3168161	Gene
8.69396647123372	8.70994209475819	8.66956166662501	8.65830681405999	8.60742985553102	8.60501509095685	8.62093912593289	8.67018955181376	8.74187363826678	8.65330105481445	8.68614122263124	8.70092719396625	8.75410794778136	8.69496175193895	8.67424619122994	8.63768844680778	8.6330900651863	8.65670054549277	8.59305986375253	8.65185241860475	8.73111685567486	8.72002633831484	8.85546749765361	8.79379939773921	8.76639283786367	8.73741470424466	8.80597582610458	8.80098573682269	8.72889495188816	8.81441478364263	8.65392901550805	8.84305714838473	8.80032375412026	8.93498364878517	8.640846514654	8.51777438011972	8.59991514216814	8.59305986375253	HS_73.1	ILMN_3167416	ILMN_3167416	Gene
8.86763705412814	9.19514120185558	8.94415666297794	9.39421066761725	9.33657601534255	9.13630721225476	8.96592499800821	9.08224923943922	9.3064376965021	9.85160335753637	9.39957558171833	9.1728235595646	9.48598169981697	9.60059658058666	9.43857019443875	9.09196336710588	8.97719887103084	8.84123681298112	8.62728232238477	9.07858960927149	9.32568247846473	9.07589246387956	9.51555088181156	9.42909297242579	9.07001953532644	9.01083957509623	9.04261931426032	9.21351203842519	9.46080525528441	9.85549420098229	9.39421066761725	9.6468750261798	10.0778105302385	9.73426144101805	9.27632647551475	9.39092420034838	9.13325401576412	8.62728232238477	HS_74	ILMN_3167289	ILMN_3167289	Gene
8.66273073412279	8.62728232238477	8.61995162718288	8.60759540570637	8.61459891077317	8.59491856300168	8.74610202235977	8.67380883370291	8.63722504041662	8.65916036704068	8.68286995814744	8.61459891077317	8.70362743602896	8.69119518153695	8.68789952908043	8.67310784612968	8.71115361949933	8.68844513748893	8.72167900081059	8.69911935291838	8.60541904942335	8.67018955181376	8.66956166662501	8.65556066723894	8.67690799582006	8.67745632060595	8.65730230875933	8.64827690074403	8.74464537171708	8.66447995236412	8.62962797499615	8.57898427308012	8.86858361415282	8.66552264133282	8.640846514654	8.68614122263124	8.86213461854467	8.72167900081059	HS_75.1	ILMN_3167342	ILMN_3167342	Gene
8.63564410924806	8.72382798067595	8.51466354763587	8.79729505210722	8.92320156048108	8.80380931849432	8.79234497795106	8.7340218041282	8.74610202235977	8.99514514891316	8.92541719434597	8.76708070201498	8.92430937741352	8.85352547706364	8.78628209412561	8.81368948253934	8.85932029013414	8.77562045749505	8.6797770350126	8.73741470424466	8.77661331601449	8.8546995918504	9.10729173583877	9.3110262839538	8.81296418143604	8.68580620579394	8.74610202235977	8.6955037592522	8.59200680455159	9.0062759907919	8.81296418143604	8.67745632060595	9.10396734843114	9.02703425797262	8.90190547723224	8.87660267936083	8.83748913691956	8.6797770350126	HS_76	ILMN_3167881	ILMN_3167881	Gene
8.65060119281675	8.73011302317128	8.80647743165894	8.68580620579394	8.7170518404266	8.62372731700512	8.76708070201498	8.77897448138756	8.76639283786367	8.67072619500897	8.6639164334073	8.61995162718288	8.80863570522132	8.67310784612968	8.68647623946855	8.56426903938407	8.6576028934041	8.52536598133539	8.48775666751689	8.64576826996004	8.92430937741352	8.91757129183933	8.70092719396625	8.87468789532956	8.83504323153592	8.80032375412026	8.69496175193895	8.68789952908043	8.63935202003854	8.77399073457876	8.59698455633398	8.56263731852781	8.82364106303597	8.73011302317128	8.70873057001704	8.7069061462554	8.50824035999842	8.48775666751689	HS_77	ILMN_3168466	ILMN_3168466	Gene
9.97363770998208	10.2055310507425	9.88825467704392	10.3339568682744	10.4003832491099	9.98196421304275	9.98196421304275	9.89264272887535	10.0446036937083	10.0245928165689	10.0485992075382	9.59824088399808	10.1469899328901	10.0133381284245	9.97780096151241	9.75721693999402	9.70577499409178	9.52635918008666	9.31294406237905	10.3240460884711	10.6804243726247	10.4828327430451	10.5472609170605	10.6435128307653	10.2569159915205	10.1941592288572	10.0245928165689	9.99025076293358	9.85549420098229	10.0189654724967	9.68250569224926	10.2676193900468	10.3290014783728	9.97780096151241	10.1659607852418	9.94439758362529	9.8838666252125	9.31294406237905	HS_78	ILMN_3167505	ILMN_3167505	Gene
9.61584519055248	9.6468750261798	9.62431070968258	9.55068721633088	9.67257333455067	9.60846311927374	9.39092420034838	9.23153184640156	9.2779433130602	8.95048830247808	8.86763705412814	8.7702919017186	8.95665732460056	9.03908369667667	9.05450331556912	9.28092050310433	9.23701169940291	9.14468532040871	8.58758708275635	9.6352787825602	9.55866637296302	9.59588518740951	9.6352787825602	9.82836372541108	9.64024122800659	9.26431599147572	9.18299027156379	9.31679469774675	9.02360697172647	8.87288594963468	8.77223752898676	9.10247377099806	9.0590184180691	9.00190422444225	9.25142735589318	9.3760335175136	9.06048441411615	8.58758708275635	HS_79.1	ILMN_3167830	ILMN_3167830	Gene
8.87468789532956	8.85150224451048	8.76475009590709	8.79379939773921	9.05113930526995	8.85546749765361	8.90800805799986	8.78628209412561	8.86372639999142	8.95791159446923	8.87942944797732	8.878527216752	9.09840064593939	9.10729173583877	9.13940674341432	9.39749713488612	9.38464745164194	9.01798237772453	8.62351810406749	8.93712966950547	8.93117055633759	8.87762498552668	8.94774539223097	8.85352547706364	8.84708075924866	8.79234497795106	8.74062388376404	8.85546749765361	8.93246950570558	8.93912326429124	8.87288594963468	9.02038592535221	9.07724103657552	8.95665732460056	9.42909297242579	9.33657601534255	9.3110262839538	8.62351810406749	HS_8	ILMN_3167836	ILMN_3167836	Gene
8.65060119281675	8.67240685855644	8.65961058401025	8.62372731700512	8.66552264133282	8.72454440100272	8.69396647123372	8.7069061462554	8.76133742824215	8.82744314644213	8.70362743602896	8.72065054606542	8.79304296169614	8.73244062024435	8.6955037592522	8.65830681405999	8.69119518153695	8.6797770350126	8.64576826996004	8.65916036704068	8.79966177141783	8.68580620579394	8.66335291445048	8.71488089831142	8.70153451685098	8.78264106436255	8.77994031286003	8.72065054606542	8.721274753816	8.90920059140279	8.76475009590709	8.97433938850234	9.19514120185558	8.74388233244284	8.63268368426333	8.8926348669841	8.83189942725015	8.64576826996004	HS_80	ILMN_3168190	ILMN_3168190	Gene
10.4003832491099	10.3413955791252	10.3533377193116	10.1400221739921	9.94439758362529	10.1001532865962	10.452160965734	10.3602801694791	10.6053174289001	10.7764415782453	11.2175823398111	11.3411287513722	10.6304811026294	10.6304811026294	10.5472609170605	10.5379364215058	10.6435128307653	10.7192907479596	10.1001532865962	9.95898885159451	9.76819757762721	9.85549420098229	9.92373114628676	10.1566415501827	10.3014213629721	10.3339568682744	10.6804243726247	10.5983851843341	10.6539578016438	10.3413955791252	10.4690649102534	10.1699754580965	9.6352787825602	9.86601653683167	10.0613934190877	9.78251517787855	10.0485992075382	10.1001532865962	HS_81	ILMN_3167479	ILMN_3167479	Gene
8.54551305174527	8.63076319854479	8.53370615335912	8.57723950624933	8.47639692177115	8.60759540570637	8.54901368869653	8.59029276335112	8.50208944862083	8.45562931324243	8.51085987788994	8.48000058078138	8.55373382046393	8.56738217379638	8.52940536078382	8.49720686105899	8.41852297270785	8.4196056413635	8.46030713010514	8.59622924457896	8.67468354875698	8.58083893853696	8.68899074589743	8.62728232238477	8.5712097578623	8.504609669477	8.49954711560463	8.45750721411841	8.41400571487203	8.50228431043657	8.46356686696462	8.5868940478773	8.59811720408095	8.45524532320315	8.68789952908043	8.48393578768026	8.48584129607294	8.46030713010514	HS_82.1	ILMN_3167389	ILMN_3167389	Gene
8.43479217250509	8.47146700039729	8.55917615158911	8.56527214074504	8.50580893622953	8.50066302397961	8.47639692177115	8.41719434851126	8.48834470304717	8.51123127740527	8.46642528675425	8.48000058078138	8.51727755373686	8.46983590573554	8.47343567405602	8.47593378482958	8.46424743496332	8.43174366438197	8.49460867437101	8.49603497106254	8.50347474141022	8.43145757031739	8.47173174164989	8.53836870138293	8.51123127740527	8.54849186808342	8.52859521278342	8.53529732219226	8.44162720902986	8.58083893853696	8.51210358484439	8.42887474769787	8.56426903938407	8.61168276971256	8.50032511839832	8.53819061326673	8.57230041830081	8.49460867437101	HS_83.1	ILMN_3167782	ILMN_3167782	Gene
8.7064500935925	8.74187363826678	8.68718788427449	8.66604515591664	8.64486078794538	8.69911935291838	8.81441478364263	8.7558179227982	8.75410794778136	8.7064500935925	8.82169402815624	8.84063011976919	8.6621085537951	8.72632823298062	8.65330105481445	8.6639164334073	8.6404255656654	8.62843099383863	8.71401964287947	8.62728232238477	8.65961058401025	8.63620287163676	8.57084511378824	8.66656767050046	8.75496293528978	8.8069790372133	8.86133405898864	8.85932029013414	8.64446770277826	8.64879557898363	8.62263595049749	8.64931425722322	8.7340218041282	8.6955037592522	8.59200680455159	8.68614122263124	8.89475009515076	8.71401964287947	HS_84	ILMN_3168381	ILMN_3168381	Gene
8.46271460931362	8.53486587460852	8.46356686696462	8.48304906778823	8.4655851936329	8.49485681315921	8.50516778507557	8.48414344197431	8.48834470304717	8.45209335752338	8.48950087760117	8.52909940041183	8.46582003963714	8.4932245101101	8.43068214464181	8.39110256167261	8.51297979193777	8.49852742872371	8.67424619122994	8.58724056531682	8.50861714586625	8.49734386501201	8.53617822929179	8.49976716421083	8.48950087760117	8.47970920160062	8.54769827199686	8.58972801528307	8.41400571487203	8.49655241408425	8.49510495194741	8.48041341943411	8.3927809961109	8.63564410924806	8.45970719268012	8.56498313679009	8.52085599145149	8.67424619122994	HS_85.1	ILMN_3167926	ILMN_3167926	Gene
8.97816062726041	8.91195915316227	8.90920059140279	8.86293050926804	9.01344761394599	8.88908006546756	9.0062759907919	8.9166913764085	8.91195915316227	8.8201719954422	8.8255086800303	8.80523199222042	8.93812646689835	8.90293077201934	8.81545652744539	8.86053349943261	8.90395606680644	8.83590719670859	8.8802891518088	8.97244166220341	9.06048441411615	9.02840533272063	8.96418151463395	8.94415666297794	8.92751670341992	8.97816062726041	8.94645608377859	8.92869415519476	8.79081850550663	8.92186304480469	8.82873894023274	8.82364106303597	9.02463507747554	9.04540349811519	8.9894566578942	8.85251386078706	8.9166913764085	8.8802891518088	HS_86	ILMN_3167504	ILMN_3167504	Gene
8.44582002597146	8.4928248080857	8.48669630466605	8.47970920160062	8.58041590608775	8.53646461138369	8.60133718204278	8.43375552217426	8.47929530682116	8.51416505263856	8.50680963752304	8.46897023176234	8.47481311442902	8.47597860853278	8.4196056413635	8.4890741136789	8.45209335752338	8.39877003975268	8.71401964287947	8.50422275228717	8.50861714586625	8.51416505263856	8.6576028934041	8.67635521882369	8.44504528117349	8.39828458101162	8.47519168152974	8.4815531496083	8.50471018962535	8.47173174164989	8.45562931324243	8.41137445271055	8.53675099347558	8.46030713010514	8.53113024986624	8.4679990901472	8.42749438575771	8.71401964287947	HS_87	ILMN_3168377	ILMN_3168377	Gene
8.77897448138756	8.65871015007111	8.72889495188816	8.9166913764085	9.01798237772453	9.09641100928188	8.70873057001704	8.77897448138756	8.67524299529215	8.7340218041282	8.7808556215699	8.73823856384732	9.69614481461454	9.76819757762721	9.95065135081542	10.4072789777541	10.3076011687292	9.70577499409178	8.46382592322537	8.67468354875698	8.87558037319498	8.79081850550663	8.8802891518088	8.94903470068335	8.96033403454619	8.73339117821923	8.76050247091897	8.74062388376404	8.92320156048108	8.91526349486655	8.77223752898676	9.98610748798817	9.94116212423715	9.94116212423715	10.1941592288572	10.381684088702	10.3137809744862	8.46382592322537	HS_88	ILMN_3167877	ILMN_3167877	Gene
8.78264106436255	8.88796679042029	8.80647743165894	9.07858960927149	9.39092420034838	9.2388696637238	9.82836372541108	9.54623217544877	9.41197959018197	8.86372639999142	8.90920059140279	8.84063011976919	8.91757129183933	8.89016956557973	8.82487000740908	8.90482810998297	8.89475009515076	8.79234497795106	8.58041590608775	8.87660267936083	8.83189942725015	8.88685351537302	9.13167679948834	9.02840533272063	9.11295865455178	9.22079109274302	9.2747096379693	9.18299027156379	8.832571864788	8.86953017417749	8.67524299529215	8.87942944797732	8.878527216752	8.74000914128798	8.78351119844532	8.99896455536902	8.83748913691956	8.58041590608775	HS_89	ILMN_3168065	ILMN_3168065	Gene
8.80780737121731	8.81368948253934	8.74000914128798	8.83748913691956	9.03805927133147	8.878527216752	8.82364106303597	8.82998296497252	8.79966177141783	8.90006467568673	8.80925476634507	8.8483803887051	8.69162635301661	8.71185718211732	8.71401964287947	8.81726334255138	8.64576826996004	8.6797770350126	8.61899604284582	8.91757129183933	8.95048830247808	8.93372657724537	8.95568946387899	9.02463507747554	8.94029471210429	8.85717124214624	8.7125607447353	8.75269483843453	8.80597582610458	8.86763705412814	8.88796679042029	8.54472678824225	8.82364106303597	8.65141230604111	8.7170518404266	9.02038592535221	8.75049519974815	8.61899604284582	HS_9	ILMN_3168453	ILMN_3168453	Gene
8.76133742824215	8.74980548349091	8.75706902624112	8.70873057001704	8.76333252084688	8.7073621989183	8.85251386078706	8.80987382746882	8.89125906569191	8.84773057397688	8.95791159446923	8.94029471210429	8.8926348669841	8.90800805799986	8.91948786819923	8.85810708083566	8.75340139310795	8.89475009515076	8.79642518434997	8.73276055231026	8.75644347451966	8.80780737121731	8.70092719396625	8.75410794778136	8.81296418143604	8.88486263225626	8.91757129183933	8.86953017417749	8.91526349486655	8.76133742824215	8.88188907204192	8.80597582610458	8.91845120727016	8.87288594963468	8.77335387018191	8.8201719954422	8.82614735265152	8.79642518434997	HS_90	ILMN_3168036	ILMN_3168036	Gene
8.55949269338496	8.72526082132949	8.63268368426333	8.75857370550609	8.87197648180521	8.86293050926804	8.736590844642	8.79549050906612	8.78722725888147	8.7340218041282	8.62307702728249	8.57102743582527	8.72579452715506	8.70092719396625	8.62093912593289	8.94645608377859	8.84431944344869	8.63475743326576	8.8483803887051	8.80032375412026	8.85150224451048	8.79891334564115	8.80523199222042	8.87468789532956	8.85066671372182	8.77112118779161	8.80032375412026	8.6522627563628	8.65392901550805	8.68844513748893	8.60726430535568	8.76557146688538	8.90860432470133	8.74980548349091	9.1869831032538	8.86763705412814	9.02199644853934	8.8483803887051	HS_91.1	ILMN_3167590	ILMN_3167590	Gene
8.5018945868051	8.52859521278342	8.48976685047397	8.47519168152974	8.50580893622953	8.46424743496332	8.53011509626903	8.46769512644884	8.51366655764124	8.50620846503328	8.45209335752338	8.52575170343024	8.80032375412026	8.71767865054397	8.88486263225626	8.7064500935925	8.80098573682269	8.74464537171708	8.5668580528663	8.52664446705623	8.47120225914468	8.40040895296448	8.49720686105899	8.46983590573554	8.47183372588444	8.4615927919684	8.49485681315921	8.51123127740527	8.50743742766982	8.59153178211453	8.50571715837766	8.90293077201934	8.84123681298112	8.83875628173841	8.66031571216811	8.67018955181376	9.03805927133147	8.5668580528663	HS_92	ILMN_3168044	ILMN_3168044	Gene
8.51727755373686	8.55949269338496	8.58758708275635	8.47970920160062	8.49123569005969	8.53370615335912	8.53943177842153	8.50264871900566	8.57359665558878	8.53943177842153	8.5039363552457	8.48366366690777	8.57591234272238	8.63722504041662	8.59408918263061	8.5868940478773	8.55618922577198	8.72526082132949	8.66552264133282	8.4394727406495	8.52976022852642	8.52174005810683	8.58489359217846	8.49424161058082	8.53486587460852	8.53911445399983	8.43689660566828	8.52839698552699	8.46356686696462	8.48976685047397	8.46356686696462	8.70092719396625	8.40379596029431	8.68126533312337	8.53675099347558	8.55135557861219	8.72167900081059	8.66552264133282	HS_93	ILMN_3167449	ILMN_3167449	Gene
9.41809968337565	9.331359693525	9.331359693525	9.19043224207558	9.35105665602349	9.34329889728957	9.21207623161453	9.25614769036697	9.39957558171833	9.65229471307662	9.60059658058666	9.64024122800659	9.61819090566104	9.73426144101805	9.76162711955734	9.80492593698364	9.81363382827538	9.86075536890698	9.40165402855055	9.41503963677881	9.43325117480103	9.366527298509	9.44463691742825	9.53334447820756	9.3585524731763	9.29845613686636	9.34834042503953	9.32936207358824	9.59588518740951	9.65900214219829	9.59824088399808	9.65900214219829	9.65229471307662	9.82407715264725	9.8838666252125	10.0133381284245	10.0133381284245	9.40165402855055	HS_94	ILMN_3167802	ILMN_3167802	Gene
8.80597582610458	8.79081850550663	8.86133405898864	8.81545652744539	8.81216452884067	8.76861559090595	8.88908006546756	8.95791159446923	8.75118491600538	8.82487000740908	8.88685351537302	8.83189942725015	9.05718657073633	9.04261931426032	9.02840533272063	8.91383561332459	8.99896455536902	8.88486263225626	8.62728232238477	8.99104451833517	8.85546749765361	8.79891334564115	8.8255086800303	8.80647743165894	8.79379939773921	8.8069790372133	8.77994031286003	8.78442406390753	9.01798237772453	8.95472160315742	8.84633124888066	9.16781389185409	9.21941194697925	9.17163685443696	8.95791159446923	9.04401140618776	8.86213461854467	8.62728232238477	HS_95	ILMN_3166964	ILMN_3166964	Gene
12.4660797956079	12.4498582373351	12.5871801664979	12.5133392028887	12.3618414007137	12.4498582373351	12.713373707684	12.7476683469506	12.7476683469506	12.9301309989213	13.2117084316253	13.3217463174346	12.290274777901	12.2745485207484	12.3082312698866	12.3273974337266	12.3618414007137	12.3082312698866	11.481696756339	11.7716044187245	11.5353309901883	11.6508608923805	12.1586103446742	12.4415586618506	12.4498582373351	12.663306707256	12.7320238789843	12.8670240339563	12.8158009395324	12.7596943880432	12.9065958778971	11.7716044187245	11.6347337588526	11.6668731634068	11.7408203381524	11.8975437815869	11.6347337588526	11.481696756339	HS_96	ILMN_3168020	ILMN_3168020	Gene
10.0054103379746	10.0133381284245	10.052594721368	9.87543362454529	9.75280676043071	9.80492593698364	9.99025076293358	9.97363770998208	10.1941592288572	10.3137809744862	10.6539578016438	10.5615218660597	10.2412915613467	10.2289169637011	10.2676193900468	10.1469899328901	10.2796935467462	10.452160965734	10.1469899328901	9.93792666484902	9.72666411810484	9.87072508068848	9.95898885159451	10.0613934190877	10.1076670330702	10.2055310507425	10.3672226196467	10.3533377193116	10.3868753540005	10.1275551436272	10.0645032894919	10.0054103379746	9.59174357203979	9.92373114628676	10.0133381284245	9.86601653683167	9.86601653683167	10.1469899328901	HS_97	ILMN_3168153	ILMN_3168153	Gene
9.76162711955734	9.38006773144367	9.70577499409178	9.45821771839296	9.40688097685773	9.37063260773488	9.38603994382054	9.29430176634959	9.28386991275588	8.98560381575972	9.13483123203991	9.05113930526995	9.03703484598628	8.98454666387363	9.33657601534255	9.41197959018197	9.32736445365149	9.32568247846473	9.2388696637238	9.64024122800659	9.62878729921094	9.6647369003121	9.331359693525	9.13630721225476	9.38325495946335	9.15075009430519	9.26431599147572	9.20137360139324	9.06048441411615	9.0005445480597	8.9694851747949	9.29134745830221	9.24919430765559	9.21351203842519	9.5181375052186	9.54623217544877	9.41809968337565	9.2388696637238	HS_99.1	ILMN_3167429	ILMN_3167429	Gene
13.2464565149792	13.3872002654447	13.4080498562201	13.2585294156073	13.4868548179056	13.3436483587811	12.6975066409871	13.0148520414531	12.980980479883	11.7548601296888	12.0362327893828	11.7040190014619	11.808780283668	11.6013641512033	11.6508608923805	12.2560375718933	12.142496699082	12.0192622021212	15.0915901485077	13.3974839602915	13.7808909259163	13.6304017822931	13.5533674686381	13.6146373652738	13.4502630961289	13.0148520414531	13.0046663803015	12.8026545912592	11.8975437815869	12.0362327893828	11.7215212829176	11.7040190014619	11.7548601296888	11.5860538659721	12.3542785287751	12.1076956370358	12.2560375718933	15.0915901485077	hsa-let-7a	ILMN_3167971	ILMN_3167971	Gene
8.53486587460852	8.47146700039729	8.49706985710596	8.41137445271055	8.46252461305693	8.43275808865972	8.45308805201359	8.41719434851126	8.50861714586625	8.46310620813708	8.39515834631282	8.40271918296632	8.41356478405105	8.504609669477	8.46769512644884	8.52043645726466	8.40446712396893	8.44373272576487	8.42289515183665	8.37055385654962	8.47519168152974	8.4245893263162	8.49720686105899	8.51727755373686	8.43019281303081	8.47970920160062	8.43689660566828	8.36991455787915	8.47718367581496	8.4245893263162	8.39616811029341	8.59902107846988	8.39828458101162	8.55949269338496	8.50032511839832	8.37268420053072	8.64486078794538	8.42289515183665	hsa-let-7a*	ILMN_3168708	ILMN_3168708	Gene
8.67800464539184	8.60342057432172	8.70214183973571	8.63935202003854	8.71401964287947	8.66776772928745	8.57184342819187	8.6576028934041	8.60759540570637	8.50620846503328	8.57680614125878	8.55618922577198	8.52085599145149	8.56426903938407	8.61239532892031	8.56426903938407	8.63676163402547	8.7170518404266	14.3044319543035	8.73741470424466	8.76133742824215	8.8802891518088	8.71401964287947	8.71488089831142	8.65790347804886	8.59119464676685	8.55373382046393	8.63019558677047	8.55341282527627	8.48082625808685	8.53675099347558	8.46252461305693	8.62307702728249	8.5078635741306	8.70092719396625	8.69911935291838	8.80205810773753	14.3044319543035	hsa-let-7b	ILMN_3167970	ILMN_3167970	Gene
8.54190066813271	8.49003282334678	8.4236026399383	8.42842706354764	8.39877003975268	8.43892572611257	8.51492195133796	8.43375552217426	8.49903727216417	8.45209335752338	8.45700288238086	8.48950087760117	8.50861714586625	8.53069414728592	8.52940536078382	8.47593378482958	8.50620846503328	8.55917615158911	8.52839698552699	8.46706020660154	8.4928248080857	8.40869378279219	8.45452288188887	8.46535034762866	8.45801154585597	8.43327649588035	8.48775666751689	8.49798688857892	8.53386987689484	8.51752596692829	8.53228809394387	8.50824035999842	8.64384870504434	8.62044537655789	8.3884505890543	8.62351810406749	8.38133576131279	8.52839698552699	hsa-let-7b*	ILMN_3167699	ILMN_3167699	Gene
10.2188216338565	9.81979057988342	10.0347979175766	9.68667753485556	9.60587468643164	9.9308077857526	10.0093742331995	9.75721693999402	10.0020886978485	9.7195127285501	9.95065135081542	9.65900214219829	9.43857019443875	9.331359693525	9.49080440396907	9.62242366522609	9.77315050505868	9.93792666484902	14.3799762309254	10.3339568682744	10.8385184644937	10.8521313110179	10.3339568682744	10.3339568682744	10.1566415501827	9.95898885159451	10.1275551436272	10.0676131598961	9.77067404134294	9.74675926017091	9.78251517787855	9.69128103488466	9.38464745164194	9.43325117480103	9.92373114628676	9.91463472142187	10.1888779469451	14.3799762309254	hsa-let-7c	ILMN_3168513	ILMN_3168513	Gene
9.06674081697957	9.03805927133147	9.0005445480597	9.02038592535221	8.86763705412814	8.83504323153592	8.79234497795106	8.86583548980845	8.73111685567486	8.69076401005729	8.78351119844532	8.83417926636325	8.84123681298112	8.90800805799986	8.9894566578942	9.05239560650231	8.99896455536902	8.92430937741352	8.8546995918504	8.64576826996004	8.67072619500897	8.66447995236412	8.62351810406749	8.60133718204278	8.63819393510403	8.66500129684847	8.6797770350126	8.6955037592522	8.67310784612968	8.62093912593289	8.76133742824215	8.53819061326673	8.71329019380739	8.40312479661968	8.74763938873591	8.53113024986624	8.67580244182733	8.8546995918504	hsa-let-7c*	ILMN_3168792	ILMN_3168792	Gene
8.56498313679009	8.55949269338496	8.58758708275635	8.71115361949933	8.81831569789308	8.75706902624112	8.72167900081059	8.72208324780517	8.61239532892031	8.6004944770642	8.61826944597786	8.53386987689484	8.71185718211732	8.64186870441121	8.68347666917609	8.95333175371512	8.84983118293316	8.70557109907304	13.9826301509145	8.62461485967659	8.72002633831484	8.63869942340029	8.8483803887051	8.72950398752972	8.82169402815624	8.7073621989183	8.80597582610458	8.61422295878545	8.60759540570637	8.64135760953261	8.62962797499615	8.70994209475819	8.94281141144764	8.66552264133282	9.17163685443696	8.6639164334073	8.99104451833517	13.9826301509145	hsa-let-7d	ILMN_3167551	ILMN_3167551	Gene
8.47069240261636	8.49531416300121	8.52412658742549	8.52839698552699	8.4655851936329	8.49485681315921	8.51048847837462	8.54511991999376	8.57680614125878	8.54171752179565	8.5556866809548	8.58972801528307	8.49998721281704	8.56107135930617	8.50620846503328	8.44748701364565	8.45900566266215	8.50957745938191	8.57230041830081	8.50824035999842	8.49798688857892	8.58413121529137	8.46424743496332	8.52379904800238	8.55373382046393	8.53911445399983	8.51620708661203	8.54849186808342	8.49552337405501	8.45562931324243	8.53675099347558	8.6820676456354	8.46769512644884	8.53156635244656	8.55460138866874	8.53113024986624	8.45890407006921	8.57230041830081	hsa-let-7d*	ILMN_3168710	ILMN_3168710	Gene
9.92373114628676	9.65900214219829	9.83771027548454	11.0779737410969	11.7716044187245	11.1260356503785	11.6668731634068	11.7040190014619	11.3189436105155	10.1001532865962	10.1941592288572	10.0133381284245	12.0693453875178	12.0541928321466	11.9136885541787	13.7856632500857	13.4959815466008	13.4502630961289	14.2072351951202	10.1566415501827	10.0133381284245	10.0676131598961	11.5135956571416	12.1357167162312	11.6013641512033	11.8784382493396	11.8975437815869	11.5692112135067	10.6104867763454	10.4286744331727	10.4072789777541	12.1076956370358	12.2745485207484	11.8975437815869	13.856487838907	13.5660706813332	13.4959815466008	14.2072351951202	hsa-let-7e	ILMN_3168463	ILMN_3168463	Gene
8.63564410924806	8.68078261855598	8.7069061462554	8.69604576656545	8.71830546066134	8.75706902624112	8.86953017417749	8.90190547723224	8.83337556557562	8.81296418143604	8.77562045749505	8.91845120727016	8.69965705643274	8.68078261855598	8.72579452715506	8.79379939773921	8.77112118779161	8.86673627196829	8.83504323153592	8.68580620579394	8.67072619500897	8.74000914128798	8.77462759897561	8.76050247091897	8.79891334564115	8.77112118779161	8.83669816681407	8.83337556557562	8.89475009515076	8.8483803887051	9.00782790003892	8.85932029013414	8.84773057397688	8.68126533312337	9.11761761714476	8.80032375412026	9.06048441411615	8.83504323153592	hsa-let-7e*	ILMN_3168711	ILMN_3168711	Gene
9.15450717031156	8.95472160315742	8.96033403454619	9.49080440396907	9.53888920421172	9.54845969588982	9.47521152308193	9.74675926017091	9.62878729921094	9.85160335753637	9.76162711955734	9.46810048405229	10.4003832491099	10.1566415501827	10.4072789777541	10.6053174289001	10.8084029951724	11.0632589127296	14.5134589353581	9.44463691742825	9.55866637296302	9.58760195667007	10.0347979175766	9.78983983294484	9.74353756356993	9.89264272887535	9.8796501248789	9.49682459809041	9.93792666484902	9.97363770998208	9.59824088399808	10.3672226196467	10.4962145322469	10.6053174289001	11.1191162485042	10.6804243726247	11.4230115044282	14.5134589353581	hsa-let-7f	ILMN_3167189	ILMN_3167189	Gene
8.51157271042988	8.5018945868051	8.44617020187059	8.44162720902986	8.53386987689484	8.53646461138369	8.41434213222991	8.4394727406495	8.52212548018444	8.31550614615175	8.45452288188887	8.40271918296632	8.44582002597146	8.40942512058903	8.41434213222991	8.40869378279219	8.40942512058903	8.41467854958778	8.70873057001704	8.56212766941061	8.43815891558946	8.39011760346071	8.57084511378824	8.51085987788994	8.51123127740527	8.39828458101162	8.45031214856434	8.4815531496083	8.44162720902986	8.45562931324243	8.42201720391584	8.41835129930432	8.50422275228717	8.59775515843884	8.56052469831893	8.39347447233728	8.41356478405105	8.70873057001704	hsa-let-7f-1*	ILMN_3167319	ILMN_3167319	Gene
8.99104451833517	9.09641100928188	8.94645608377859	9.06048441411615	8.8926348669841	8.93246950570558	8.91057987228253	8.90685410557968	8.83748913691956	8.79379939773921	8.82873894023274	8.80523199222042	9.17045014930931	9.08041942435535	9.10729173583877	9.543847125647	9.38464745164194	9.14103029435902	8.9894566578942	8.73741470424466	8.61459891077317	8.70994209475819	8.73212068817843	8.65556066723894	8.74123862624009	8.68580620579394	8.72208324780517	8.6404255656654	8.79729505210722	8.85932029013414	8.69858164940402	9.21649032322567	8.95194190427281	8.53156635244656	9.45563018150151	9.01344761394599	9.17773428681768	8.9894566578942	hsa-let-7f-2*	ILMN_3168709	ILMN_3168709	Gene
9.46080525528441	9.23153184640156	9.3616699174917	9.90647804826482	9.8838666252125	9.8838666252125	9.59824088399808	9.9308077857526	9.49876726787638	9.71320713265658	9.73046277956145	9.61105155211584	10.4388151648974	10.4962145322469	10.5379364215058	11.047126159499	11.0352511046181	10.9984308109949	14.8949816558239	9.39092420034838	9.35377288700744	9.26972703947204	9.61105155211584	9.42443165829816	9.69128103488466	9.49488192830444	9.6352787825602	9.35616268009187	9.75721693999402	9.81979057988342	9.47521152308193	10.3764928234036	10.2676193900468	10.1941592288572	10.9321563187014	10.7622224334203	11.0632589127296	14.8949816558239	hsa-let-7g	ILMN_3168365	ILMN_3168365	Gene
8.43479217250509	8.4236026399383	8.44201018195428	8.4011153391233	8.40312479661968	8.42020387284472	8.43479217250509	8.39958949635858	8.43019281303081	8.46706020660154	8.40446712396893	8.44652037776972	8.40182172528212	8.3377589399137	8.384956273567	8.43275808865972	8.39011760346071	8.43916985911918	8.36649185381131	8.42020387284472	8.4605946848403	8.40869378279219	8.4591072552551	8.45087020581023	8.47821676433106	8.4236026399383	8.56384394593301	8.402921989793	8.40379596029431	8.47173174164989	8.46356686696462	8.42887474769787	8.3478145604374	8.42887474769787	8.36047472399715	8.46045090747272	8.43977562217982	8.36649185381131	hsa-let-7g*	ILMN_3168732	ILMN_3168732	Gene
9.80060975232275	9.71320713265658	9.8167122040794	10.4172248378528	10.5472609170605	10.2569159915205	11.1390145593802	11.3322965531154	11.2175823398111	10.7192907479596	10.954612825494	10.9321563187014	10.8084029951724	10.8733205794709	10.6804243726247	10.7921544463369	10.7921544463369	10.8214662526547	14.4223130260401	9.80492593698364	9.7195127285501	9.76162711955734	10.3189135314787	10.5379364215058	10.4735347617691	11.3322965531154	11.5353309901883	11.2006142708785	11.0352511046181	10.8935544816625	10.7319820910365	10.7622224334203	10.5217920695391	10.8521313110179	10.7842980122911	10.7451675937125	10.954612825494	14.4223130260401	hsa-let-7i	ILMN_3168316	ILMN_3168316	Gene
8.45562931324243	8.4928248080857	8.45562931324243	8.38067080494891	8.40637088319051	8.43892572611257	8.43068214464181	8.36273617779964	8.504609669477	8.4236026399383	8.42020387284472	8.42797937939742	8.44927933192403	8.45801154585597	8.46310620813708	8.45232348598936	8.43916985911918	8.43916985911918	8.42112803751118	8.45486133316386	8.4928248080857	8.47443454732829	8.41777282390779	8.46535034762866	8.45801154585597	8.39828458101162	8.3884505890543	8.48708379168105	8.47018254608804	8.44778362330153	8.48834470304717	8.77994031286003	8.70557109907304	8.47069240261636	8.53113024986624	8.43534979654202	8.62044537655789	8.42112803751118	hsa-let-7i*	ILMN_3168724	ILMN_3168724	Gene
9.09196336710588	8.721274753816	8.86478094489993	8.45486133316386	8.39431640932505	8.54285251078377	8.5192233091872	8.49577917255877	8.52212548018444	9.67257333455067	9.09442137262437	9.01459588698545	9.68897928487011	8.97150828908072	9.65900214219829	8.88908006546756	9.72666411810484	11.2861029276077	14.2258865760192	9.366527298509	9.65229471307662	9.76819757762721	8.66031571216811	8.59153178211453	8.61338854697259	8.6400046166768	8.6004944770642	8.55326093658193	9.60587468643164	9.45821771839296	9.42443165829816	9.19982238001385	9.47059294506803	9.80060975232275	9.66865511743139	9.79306670030335	11.7040190014619	14.2258865760192	hsa-miR-1	ILMN_3168320	ILMN_3168320	Gene
11.0982100264053	11.0779737410969	11.0632589127296	10.8733205794709	10.8385184644937	10.9239852668298	10.6804243726247	10.62306861321	10.4003832491099	10.4172248378528	10.1659607852418	9.8796501248789	10.9844674701305	10.5615218660597	10.7921544463369	11.7548601296888	11.808780283668	11.7040190014619	14.6140692887805	10.8733205794709	10.954612825494	11.0192179543924	10.8862859631684	10.7192907479596	10.7319820910365	10.5914529397682	10.6053174289001	10.2796935467462	10.2622676907837	10.2372135549233	9.95898885159451	10.4645950587376	10.9844674701305	10.7070604512262	11.8975437815869	11.9965130824393	12.1289367333804	14.6140692887805	hsa-miR-100	ILMN_3167634	ILMN_3167634	Gene
8.47597860853278	8.45031214856434	8.45562931324243	8.55793620300378	8.52498025924054	8.43275808865972	8.47285583964738	8.49003282334678	8.53040462177747	8.46045090747272	8.52174005810683	8.46897023176234	8.52412658742549	8.60461113249035	8.5359534995339	8.43275808865972	8.54171752179565	8.5508347144502	8.51210358484439	8.48240284521137	8.44504528117349	8.44991406511769	8.43892572611257	8.52379904800238	8.50228431043657	8.52106359178136	8.47183372588444	8.52839698552699	8.48403961482729	8.44778362330153	8.46356686696462	8.44700369570768	8.38200071767667	8.47069240261636	8.42985680811056	8.40446712396893	8.43479217250509	8.51210358484439	hsa-miR-100*	ILMN_3168650	ILMN_3168650	Gene
13.8846005589712	13.5355082947797	13.6515804382617	12.5523168797576	12.1289367333804	12.9568457115329	13.6235844810095	13.8678466405766	14.0382397315951	14.1405406222846	13.748357382587	14.2258865760192	12.6793554853143	12.5314975458738	12.8972010400147	12.0192622021212	12.6072643039492	13.2006386726493	14.1175975220136	14.060078501939	13.9826301509145	13.9826301509145	13.2006386726493	12.7846763878384	13.3668013480702	14.0493211665982	13.9826301509145	13.8974970193454	14.127154105044	13.8678466405766	14.3343054207667	12.7320238789843	12.7596943880432	13.0148520414531	12.2265779732263	12.3938078902523	13.3974839602915	14.1175975220136	hsa-miR-101	ILMN_3167808	ILMN_3167808	Gene
8.60251291151506	8.68078261855598	8.77399073457876	8.71445027059544	8.74187363826678	8.66552264133282	8.65330105481445	8.7340218041282	8.79379939773921	8.78860863784439	8.7340218041282	8.70092719396625	8.91383561332459	8.84431944344869	8.79729505210722	8.7702919017186	8.68647623946855	8.51518035504004	8.56107135930617	8.61459891077317	8.68844513748893	8.74980548349091	8.70092719396625	8.73339117821923	8.75193987721996	8.8069790372133	8.82744314644213	8.81635993499838	8.85546749765361	8.8201719954422	8.72632823298062	8.93372657724537	8.96716021582	8.55949269338496	8.49460867437101	8.50571715837766	8.47821676433106	8.56107135930617	hsa-miR-101*	ILMN_3168196	ILMN_3168196	Gene
14.1175975220136	14.1663673923329	14.2476499474875	14.322229821066	14.2775070484403	14.3044319543035	14.2681921187068	14.1567379986774	14.0953397068511	14.0257304484878	14.1663673923329	14.1861347111412	14.2944387221395	14.2681921187068	14.2354067581024	14.1952316092763	14.2775070484403	14.215310770815	13.2117084316253	13.8974970193454	13.8252654158299	13.846243057594	14.0837458944565	14.10831512193	14.0837458944565	14.0257304484878	14.0138544629051	14.1175975220136	14.0715315480876	14.10831512193	14.127154105044	14.2476499474875	14.0953397068511	14.285366807649	14.1861347111412	14.2072351951202	14.0715315480876	13.2117084316253	hsa-miR-103	ILMN_3167027	ILMN_3167027	Gene
12.5523168797576	12.5871801664979	12.7596943880432	13.1021895369201	13.1475410676897	12.9205028394836	12.4332590863661	12.3938078902523	12.3938078902523	11.7040190014619	11.8627451648312	11.7408203381524	10.8521313110179	10.6053174289001	10.7319820910365	10.1941592288572	10.2676193900468	9.95898885159451	10.6435128307653	12.3273974337266	12.4129060929837	12.4129060929837	12.9301309989213	12.9430393148273	12.9430393148273	12.2395254133974	12.2265779732263	12.4967389539974	11.7408203381524	11.7716044187245	11.808780283668	10.9008230001567	10.4828327430451	10.7451675937125	10.0778105302385	10.3137809744862	10.1076670330702	10.6435128307653	hsa-miR-105	ILMN_3167294	ILMN_3167294	Gene
8.64672392970794	8.65023019215603	8.67580244182733	8.65392901550805	8.69714805258414	8.63475743326576	8.7578213658736	8.66656767050046	8.67072619500897	8.63131388366622	8.63349644610927	8.62393652994275	8.69604576656545	8.65961058401025	8.73463520781862	9.00937980928594	8.93117055633759	8.83189942725015	8.73524861150905	8.66776772928745	8.58364380016874	8.65267309412086	8.61380575287902	8.72167900081059	8.7069061462554	8.72579452715506	8.81493565554401	8.80597582610458	8.73741470424466	8.72208324780517	8.74540841099132	8.86372639999142	9.03568314349267	8.81368948253934	9.38006773144367	9.20671580804725	8.98199106959914	8.73524861150905	hsa-miR-105*	ILMN_3168583	ILMN_3168583	Gene
8.44289508922428	8.38405747700126	8.3884505890543	8.47018254608804	8.41777282390779	8.42481765737844	8.303299911891	8.33928949635922	8.43555734126825	8.39616811029341	8.41852297270785	8.41869464611139	8.35825402126097	8.45059117718729	8.39011760346071	8.38405747700126	8.39011760346071	8.37055385654962	8.41018847943299	8.3478145604374	8.42289515183665	8.44991406511769	8.41018847943299	8.40227045412422	8.37496349951204	8.37331042713172	8.3884505890543	8.39431640932505	8.384956273567	8.402921989793	8.44289508922428	8.36471664437994	8.50957745938191	8.51553008975537	8.45418443061389	8.47343567405602	8.44406842795988	8.41018847943299	hsa-miR-106a	ILMN_3168544	ILMN_3168544	Gene
8.52379904800238	8.50422275228717	8.53370615335912	8.45890407006921	8.49655241408425	8.402921989793	8.4265180851344	8.44504528117349	8.48270658944119	8.46045090747272	8.4483624158439	8.47224947091603	8.48041341943411	8.48834470304717	8.51297979193777	8.56426903938407	8.45900566266215	8.45524532320315	8.43596092962905	8.47285583964738	8.4928248080857	8.45594861400814	8.46424743496332	8.58083893853696	8.49976716421083	8.504609669477	8.45663539857735	8.402921989793	8.42080210432593	8.44778362330153	8.49510495194741	8.50824035999842	8.50957745938191	8.57934405638478	8.56942131373059	8.36273617779964	8.57230041830081	8.43596092962905	hsa-miR-106a*	ILMN_3168721	ILMN_3168721	Gene
12.9568457115329	12.7596943880432	13.0775731468737	13.3099608461657	13.0324515250119	13.2585294156073	12.9205028394836	12.9065958778971	12.6975066409871	12.8425787002945	12.8425787002945	12.9697933712862	12.1076956370358	12.0906136949133	12.0693453875178	11.4230115044282	11.6013641512033	11.4340564062842	9.78251517787855	12.8425787002945	12.5662551914766	12.7705934689508	12.8811467523175	12.8670240339563	13.1338885798395	12.8425787002945	12.713373707684	12.8425787002945	12.9205028394836	12.9697933712862	12.9697933712862	12.142496699082	12.0362327893828	12.142496699082	11.3876371076687	11.4230115044282	11.3691034958845	9.78251517787855	hsa-miR-106a:9.1	ILMN_3168107	ILMN_3168107	Gene
14.8586867809475	14.8198507418099	14.8703174563051	14.7326667814225	14.6140692887805	14.7897311451044	14.7801213680546	14.8703174563051	14.8331840854131	14.8949816558239	14.8857116309068	14.8949816558239	14.8586867809475	14.8586867809475	14.8703174563051	14.8060587854684	14.8586867809475	14.8857116309068	14.2592948120744	14.7589636969549	14.7458857780688	14.7233847114694	14.7107072268341	14.6383204068452	14.7107072268341	14.7326667814225	14.7233847114694	14.7326667814225	14.8331840854131	14.8198507418099	14.8060587854684	14.8331840854131	14.8060587854684	14.8586867809475	14.8472225868608	14.8331840854131	14.8060587854684	14.2592948120744	hsa-miR-106b	ILMN_3167865	ILMN_3167865	Gene
8.75644347451966	8.72681840514051	8.7069061462554	8.74123862624009	8.68844513748893	8.64827690074403	8.75118491600538	8.62728232238477	8.58489359217846	8.6004944770642	8.64446770277826	8.60742985553102	8.63019558677047	8.59622924457896	8.64525387311249	8.61668547007729	8.69911935291838	8.7170518404266	8.61554868001328	8.67468354875698	8.6820676456354	8.74000914128798	8.67690799582006	8.68718788427449	8.6639164334073	8.66102084032596	8.65730230875933	8.6522627563628	8.62728232238477	8.59153178211453	8.58861317056449	8.67424619122994	8.47588896112638	8.70153451685098	8.78351119844532	8.7069061462554	8.5359534995339	8.61554868001328	hsa-miR-106b*	ILMN_3168681	ILMN_3168681	Gene
11.9499499599801	11.7215212829176	11.6668731634068	13.0148520414531	13.0925734733592	12.8558303198801	12.7476683469506	12.7705934689508	12.5871801664979	12.2560375718933	12.5314975458738	12.4129060929837	12.8026545912592	12.9205028394836	12.8811467523175	13.2006386726493	13.2464565149792	12.994220873194	11.4024001119305	11.7927975062806	11.5135956571416	11.6013641512033	12.6072643039492	12.8972010400147	12.7320238789843	12.6975066409871	12.6793554853143	12.6975066409871	12.5133392028887	12.6072643039492	12.5314975458738	12.9568457115329	12.9205028394836	12.8670240339563	13.0775731468737	13.5161302303824	12.8425787002945	11.4024001119305	hsa-miR-107	ILMN_3167353	ILMN_3167353	Gene
8.46271460931362	8.4605946848403	8.35599951581688	8.43145757031739	8.45890407006921	8.52150562510904	8.45890407006921	8.4394727406495	8.44778362330153	8.45845780796259	8.44455685456668	8.44652037776972	9.01918415153837	9.0590184180691	8.7578213658736	9.01344761394599	9.23701169940291	8.77562045749505	13.1607987743819	8.47888141204172	8.4605946848403	8.48630633815598	8.52150562510904	8.43223968143909	8.45801154585597	8.48650132141102	8.45663539857735	8.4815531496083	8.52001692307784	8.49655241408425	8.47372290053034	8.94146615991734	9.33810545934469	8.89016956557973	9.02997803367897	9.19043224207558	9.12203866461279	13.1607987743819	hsa-miR-10a	ILMN_3167552	ILMN_3167552	Gene
9.08367916685684	9.14285780738387	9.16614886695625	9.13778319246961	9.07241046837342	9.01344761394599	8.97057491595803	9.0408515054685	8.92320156048108	8.86133405898864	8.79164699420597	8.89016956557973	8.99104451833517	9.01344761394599	9.00937980928594	9.08041942435535	9.14285780738387	9.16213341382211	9.08041942435535	8.90920059140279	8.92430937741352	8.90293077201934	8.8312269897123	8.69965705643274	8.74914431361725	8.79234497795106	8.82169402815624	8.897620170461	8.91526349486655	8.77800864991509	8.77731098296479	8.80597582610458	8.68789952908043	8.58942751439095	8.75340139310795	8.8201719954422	8.93712966950547	9.08041942435535	hsa-miR-10a*	ILMN_3168643	ILMN_3168643	Gene
9.0005445480597	9.11629180229504	9.16005400860367	9.20913293474013	9.19982238001385	9.31872755468922	9.10396734843114	9.21494784523586	9.20137360139324	9.17163685443696	9.12049104830363	8.96839543363179	9.1849866874088	9.05113930526995	9.09319236986513	8.79729505210722	8.79642518434997	8.67310784612968	13.7062910093397	9.15797460338524	9.21494784523586	9.1728235595646	9.21207623161453	9.01798237772453	9.23153184640156	9.21803280121548	9.19043224207558	9.23334279074179	9.25614769036697	9.25142735589318	9.03568314349267	9.2747096379693	9.32400050327798	9.28092050310433	8.94146615991734	8.79304296169614	8.90190547723224	13.7062910093397	hsa-miR-10b	ILMN_3167276	ILMN_3167276	Gene
8.95568946387899	8.99263237877615	9.04401140618776	8.86673627196829	8.83875628173841	8.87468789532956	8.92869415519476	8.90685410557968	8.75410794778136	8.67690799582006	8.62641593585584	8.80523199222042	8.85717124214624	8.91948786819923	8.93812646689835	8.99263237877615	8.94029471210429	9.02038592535221	8.87468789532956	8.63131388366622	8.61947383501435	8.67862940571423	8.58784320519325	8.58650018467422	8.57851059970739	8.59660690045647	8.59408918263061	8.71401964287947	8.67862940571423	8.73011302317128	8.62962797499615	8.61203904931643	8.3782016825608	8.56790629472646	8.48669630466605	8.58861317056449	8.62044537655789	8.87468789532956	hsa-miR-10b*	ILMN_3168573	ILMN_3168573	Gene
8.4924251060613	8.41045861407448	8.48082625808685	8.44455685456668	8.53011509626903	8.43892572611257	8.48834470304717	8.4394727406495	8.45845780796259	8.44455685456668	8.48182612529492	8.46500964716496	8.50861714586625	8.44034852284347	8.43892572611257	8.4815531496083	8.5192233091872	8.43174366438197	8.5039363552457	8.47888141204172	8.43815891558946	8.4629046055703	8.43199167291053	8.45562931324243	8.40271918296632	8.45452288188887	8.402921989793	8.47407872392932	8.41400571487203	8.48082625808685	8.41400571487203	8.62351810406749	8.47888141204172	8.33928949635922	8.45626791477384	8.46466894670127	8.75049519974815	8.5039363552457	hsa-miR-1178	ILMN_3168877	ILMN_3168877	Gene
8.47343567405602	8.43275808865972	8.46582003963714	8.38609480966267	8.46252461305693	8.41312385323006	8.43068214464181	8.40271918296632	8.43019281303081	8.43555734126825	8.44127431626849	8.3884505890543	8.39208751988451	8.41835129930432	8.49734386501201	8.402921989793	8.48976685047397	8.46582003963714	8.46897023176234	8.3791107375107	8.4605946848403	8.38450687528413	8.46424743496332	8.39431640932505	8.37496349951204	8.43327649588035	8.41915014373745	8.4815531496083	8.42080210432593	8.48082625808685	8.40227045412422	8.45801154585597	8.47173174164989	8.39616811029341	8.45970719268012	8.47970920160062	8.42399541333853	8.46897023176234	hsa-miR-1179	ILMN_3168560	ILMN_3168560	Gene
8.60759540570637	8.50422275228717	8.48082625808685	8.60418962259021	8.61899604284582	8.59491856300168	8.64576826996004	8.61115445044967	8.62044537655789	8.56426903938407	8.53529732219226	8.52909940041183	8.504609669477	8.53486587460852	8.55731545704737	8.55886655027465	8.55618922577198	8.54429246489148	8.66335291445048	8.56212766941061	8.50861714586625	8.53738175931305	8.51492195133796	8.55031385028821	8.54124054614589	8.58005987288859	8.52859521278342	8.577638216292	8.53386987689484	8.50701128120904	8.54208381446976	8.47183372588444	8.47173174164989	8.49387454679063	8.57527388110653	8.47343567405602	8.37393665373272	8.66335291445048	hsa-miR-1180	ILMN_3168881	ILMN_3168881	Gene
8.54809507004014	8.53486587460852	8.54901368869653	8.53300983544118	8.53011509626903	8.54285251078377	8.51048847837462	8.50743742766982	8.54171752179565	8.47554032132806	8.49706985710596	8.52412658742549	8.55263056280991	8.52780660865108	8.48775666751689	8.50264871900566	8.49976716421083	8.47597860853278	8.52412658742549	8.48804205633772	8.51653434875338	8.50516778507557	8.4591072552551	8.52780660865108	8.48393578768026	8.56738217379638	8.53974910284322	8.47407872392932	8.52879344003984	8.56212766941061	8.46356686696462	8.53819061326673	8.66604515591664	8.44808023295742	8.57527388110653	8.47970920160062	8.41356478405105	8.52412658742549	hsa-miR-1181	ILMN_3168682	ILMN_3168682	Gene
8.47343567405602	8.57102743582527	8.53370615335912	8.52106359178136	8.45524532320315	8.46424743496332	8.43868159310596	8.48414344197431	8.46642528675425	8.46706020660154	8.47554032132806	8.44127431626849	8.46983590573554	8.42952080319032	8.52940536078382	8.52664446705623	8.45209335752338	8.50957745938191	8.58041590608775	8.40711747457849	8.49798688857892	8.55263056280991	8.52150562510904	8.51085987788994	8.50580893622953	8.41915014373745	8.45663539857735	8.43555734126825	8.44162720902986	8.43117147625281	8.44289508922428	8.61203904931643	8.63019558677047	8.65830681405999	8.43275808865972	8.45626791477384	8.36471664437994	8.58041590608775	hsa-miR-1182	ILMN_3168745	ILMN_3168745	Gene
8.48414344197431	8.51085987788994	8.50127880539235	8.42842706354764	8.49998721281704	8.48669630466605	8.40942512058903	8.49577917255877	8.48270658944119	8.48669630466605	8.53529732219226	8.36047472399715	8.37268420053072	8.4265180851344	8.44339702356986	8.49354952845037	8.48976685047397	8.43174366438197	8.43199167291053	8.56818202814141	8.55514403481177	8.4815531496083	8.43199167291053	8.43223968143909	8.45801154585597	8.49104664587619	8.50701128120904	8.41018847943299	8.46356686696462	8.54953550930965	8.48834470304717	8.41835129930432	8.57723950624933	8.52150562510904	8.56052469831893	8.34082005280474	8.47821676433106	8.43199167291053	hsa-miR-1183	ILMN_3168659	ILMN_3168659	Gene
8.94645608377859	8.96418151463395	8.95665732460056	8.97623711480126	8.88486263225626	8.92751670341992	8.94146615991734	8.89884242307386	9.06207923454248	9.06367405496882	9.12436613660651	9.03908369667667	9.17933724723767	9.12203866461279	9.20137360139324	9.18116375940073	9.12892116650331	9.15797460338524	8.97623711480126	8.92987160696961	8.85546749765361	8.78264106436255	8.86293050926804	8.89884242307386	8.96505325632108	8.95665732460056	9.02840533272063	9.05535472340356	8.98454666387363	8.92186304480469	8.83504323153592	9.12320240060965	8.9615022047545	8.98454666387363	9.11761761714476	8.9615022047545	8.8201719954422	8.97623711480126	hsa-miR-1184	ILMN_3168689	ILMN_3168689	Gene
10.0133381284245	9.75721693999402	9.65900214219829	8.91289738324343	8.73591972807552	9.26972703947204	9.6468750261798	9.67833384964295	9.61584519055248	10.452160965734	10.1173022768697	10.1739901309512	10.8385184644937	9.97780096151241	10.8862859631684	10.1275551436272	10.452160965734	11.4487358813731	9.83771027548454	10.1039101598332	10.4003832491099	10.3413955791252	9.00937980928594	8.82998296497252	9.17933724723767	9.6205366207696	9.61819090566104	9.42909297242579	10.7319820910365	10.2852438906682	10.3533377193116	10.452160965734	10.6648311738525	10.9844674701305	10.9008230001567	10.1787933979921	12.0362327893828	9.83771027548454	hsa-miR-1185	ILMN_3168241	ILMN_3168241	Gene
8.9166913764085	8.92541719434597	8.95472160315742	8.90920059140279	8.85546749765361	8.89401066827629	8.88908006546756	8.87762498552668	8.92320156048108	8.89016956557973	8.98666096764582	8.95333175371512	9.6352787825602	9.65900214219829	9.92726946601968	10.1076670330702	9.99876705772242	9.94439758362529	8.88585807381464	8.90395606680644	8.93605665914532	8.92751670341992	8.8926348669841	8.91757129183933	8.95665732460056	8.97816062726041	9.00190422444225	8.94146615991734	8.98454666387363	8.99514514891316	8.98454666387363	9.85549420098229	9.60059658058666	9.85549420098229	10.0878846796453	10.3290014783728	10.1001532865962	8.88585807381464	hsa-miR-1197	ILMN_3168794	ILMN_3168794	Gene
8.50471018962535	8.4605946848403	8.50562538052579	8.50562538052579	8.47639692177115	8.42481765737844	8.39828458101162	8.4236026399383	8.43892572611257	8.4394727406495	8.36273617779964	8.36757007975906	8.49531416300121	8.49720686105899	8.4591072552551	8.39110256167261	8.34082005280474	8.4196056413635	8.40379596029431	8.40711747457849	8.46642528675425	8.43615697326361	8.4591072552551	8.41467854958778	8.40271918296632	8.43327649588035	8.42429236982737	8.39431640932505	8.44748701364565	8.44778362330153	8.45562931324243	8.41835129930432	8.32784574503702	8.50228431043657	8.59775515843884	8.35195473239564	8.58912701349884	8.40379596029431	hsa-miR-1200	ILMN_3168717	ILMN_3168717	Gene
8.4924251060613	8.45255361445534	8.4236026399383	8.50562538052579	8.52106359178136	8.49485681315921	8.46500964716496	8.35712676853893	8.53370615335912	8.56426903938407	8.5465368011389	8.4924251060613	8.40379596029431	8.44808023295742	8.4196056413635	8.4236026399383	8.47146700039729	8.46582003963714	8.42919777544409	8.50824035999842	8.4099183447915	8.45594861400814	8.50066302397961	8.48414344197431	8.46424743496332	8.52536598133539	8.48304906778823	8.53529732219226	8.50471018962535	8.41852297270785	8.52043645726466	8.52412658742549	8.62307702728249	8.59775515843884	8.4265180851344	8.56498313679009	8.42399541333853	8.42919777544409	hsa-miR-1201	ILMN_3168604	ILMN_3168604	Gene
8.59902107846988	8.51085987788994	8.51466354763587	8.54809507004014	8.54246816262677	8.52839698552699	8.51492195133796	8.46310620813708	8.57680614125878	8.53943177842153	8.57680614125878	8.6330900651863	8.53911445399983	8.51210358484439	8.58861317056449	8.53572876977601	8.55373382046393	8.54208381446976	8.55618922577198	8.54511991999376	8.4928248080857	8.5585569489602	8.53040462177747	8.49976716421083	8.53011509626903	8.55460138866874	8.58083893853696	8.54124054614589	8.54025633666968	8.51752596692829	8.68844513748893	8.36471664437994	8.55886655027465	8.43174366438197	8.50562538052579	8.52498025924054	8.4679990901472	8.55618922577198	hsa-miR-1202	ILMN_3168773	ILMN_3168773	Gene
8.48414344197431	8.45031214856434	8.41592647345944	8.42842706354764	8.42145397069643	8.44778362330153	8.45308805201359	8.48414344197431	8.3687423188191	8.45209335752338	8.43689660566828	8.43479217250509	8.42020387284472	8.43223968143909	8.39958949635858	8.49720686105899	8.48650132141102	8.4815531496083	8.58758708275635	8.41312385323006	8.4605946848403	8.39011760346071	8.46424743496332	8.42399541333853	8.36703096678518	8.44927933192403	8.47183372588444	8.49460867437101	8.51690595124512	8.53874157769138	8.44289508922428	8.56263731852781	8.52174005810683	8.45524532320315	8.41434213222991	8.61775894443339	8.50824035999842	8.58758708275635	hsa-miR-1203	ILMN_3168680	ILMN_3168680	Gene
9.5095900064559	9.45563018150151	9.50388628789196	9.34834042503953	9.26972703947204	9.331359693525	9.57482926437306	9.57482926437306	9.60587468643164	9.74978301030081	10.0054103379746	10.1613011677122	9.28092050310433	9.33657601534255	9.38464745164194	9.360111195334	9.45563018150151	9.57482926437306	9.51555088181156	9.41503963677881	9.28839315025482	9.37063260773488	9.28613153150535	9.33396785443377	9.49284316613675	9.55569214258256	9.69614481461454	9.76491234859227	9.80492593698364	9.71320713265658	10.1001532865962	9.38325495946335	9.11629180229504	9.3585524731763	9.44463691742825	9.36409860800035	9.25142735589318	9.51555088181156	hsa-miR-1204	ILMN_3168822	ILMN_3168822	Gene
8.73212068817843	8.721274753816	8.72454440100272	8.70214183973571	8.69714805258414	8.69446411158634	8.81061935185706	8.72681840514051	8.74980548349091	8.81296418143604	8.80380931849432	8.85623540345682	8.80032375412026	8.80380931849432	8.75410794778136	8.74679563372822	8.74610202235977	8.74123862624009	8.69222802098382	8.72810176459428	8.75644347451966	8.74980548349091	8.74980548349091	8.80647743165894	8.84214698068292	8.8069790372133	8.80032375412026	8.87468789532956	8.71596636936901	8.8255086800303	8.90800805799986	8.79234497795106	8.85251386078706	8.59775515843884	8.83417926636325	8.65790347804886	8.6965969095748	8.69222802098382	hsa-miR-1205	ILMN_3168827	ILMN_3168827	Gene
9.55569214258256	9.55068721633088	9.57482926437306	9.4502245341396	9.30873199022795	9.366527298509	9.57482926437306	9.5363163325782	9.58151190563607	9.57482926437306	9.68667753485556	9.8167122040794	9.32936207358824	9.30873199022795	9.38006773144367	9.32736445365149	9.44463691742825	9.51555088181156	9.39749713488612	9.46320663916048	9.33657601534255	9.38006773144367	9.39092420034838	9.52635918008666	9.60846311927374	9.76819757762721	9.82836372541108	9.70577499409178	9.64024122800659	9.50132677788417	9.90298314452219	9.3064376965021	9.16614886695625	9.28386991275588	9.32568247846473	9.46560802303656	9.20482031540994	9.39749713488612	hsa-miR-1206	ILMN_3168864	ILMN_3168864	Gene
8.38450687528413	8.44034852284347	8.39110256167261	8.39616811029341	8.39431640932505	8.3798907712298	8.34454082497065	8.40869378279219	8.43555734126825	8.36649185381131	8.42429236982737	8.42289515183665	8.35825402126097	8.3323150256378	8.44991406511769	8.38067080494891	8.35599951581688	8.37055385654962	8.39616811029341	8.46706020660154	8.35499737835194	8.31842706135191	8.40271918296632	8.35936437262906	8.39698361628199	8.38405747700126	8.42985680811056	8.44504528117349	8.44162720902986	8.37664148645112	8.43916985911918	8.54472678824225	8.41018847943299	8.50228431043657	8.53675099347558	8.51210358484439	8.67580244182733	8.39616811029341	hsa-miR-1207-3p	ILMN_3168809	ILMN_3168809	Gene
11.232026321703	11.3056868816375	11.3691034958845	11.1390145593802	10.9158142149583	11.1521145564154	11.7040190014619	11.5503516712467	11.481696756339	11.3056868816375	11.349960949629	11.4340564062842	10.2188216338565	10.2055310507425	10.0613934190877	9.81979057988342	10.0347979175766	10.2453695677701	10.1739901309512	11.0982100264053	10.9844674701305	11.0352511046181	10.9984308109949	11.4230115044282	11.4696924622642	11.7040190014619	11.6013641512033	11.4230115044282	11.1862089759083	10.9601554087016	11.4756946093016	10.6539578016438	10.2796935467462	10.1739901309512	9.74031586696895	9.87543362454529	9.60587468643164	10.1739901309512	hsa-miR-1207-5p	ILMN_3168852	ILMN_3168852	Gene
9.06048441411615	9.02840533272063	8.96033403454619	8.9205245291283	8.88908006546756	8.91526349486655	9.02997803367897	9.06048441411615	9.11295865455178	9.17163685443696	9.21207623161453	9.26014898921054	8.95048830247808	8.98805881277001	9.04681446559346	9.05239560650231	9.01918415153837	9.03155073463731	9.05975141609262	9.04401140618776	8.92430937741352	8.94281141144764	8.9894566578942	9.05113930526995	9.09641100928188	9.17447744298114	9.30211523891787	9.20913293474013	9.16005400860367	9.05113930526995	9.16448384205841	9.05975141609262	8.84773057397688	9.02703425797262	8.88796679042029	8.97719887103084	8.73212068817843	9.05975141609262	hsa-miR-1208	ILMN_3168808	ILMN_3168808	Gene
8.69076401005729	8.67690799582006	8.75410794778136	8.75644347451966	8.84910578581913	9.05450331556912	8.68789952908043	8.67800464539184	8.6621085537951	9.11295865455178	9.22534458019727	9.29637895160798	13.2464565149792	12.6072643039492	12.8558303198801	12.9301309989213	11.8784382493396	11.6843538818741	14.1405406222846	8.72208324780517	8.70153451685098	8.72632823298062	8.68718788427449	8.74914431361725	8.90685410557968	8.67126283820419	8.64628266680758	8.59491856300168	9.13778319246961	9.20292482277263	9.28386991275588	13.2985499195512	12.5662551914766	12.9301309989213	12.8558303198801	11.8627451648312	11.6206482815993	14.1405406222846	hsa-miR-122	ILMN_3167547	ILMN_3167547	Gene
8.64672392970794	8.59660690045647	8.63268368426333	8.63935202003854	8.52106359178136	8.5995629072167	8.55405481565159	8.61115445044967	8.69282968895103	8.6404255656654	8.68987737797736	8.72526082132949	8.59660690045647	8.6268491291203	8.57084511378824	8.6820676456354	8.57934405638478	8.62393652994275	8.65730230875933	8.6004944770642	8.57527388110653	8.54429246489148	8.64254920586082	8.57275740840976	8.60840048033026	8.61995162718288	8.65097219347746	8.6522627563628	8.64931425722322	8.65871015007111	8.57184342819187	8.74679563372822	8.47588896112638	8.65141230604111	8.51620708661203	8.69911935291838	8.43479217250509	8.65730230875933	hsa-miR-122*	ILMN_3168556	ILMN_3168556	Gene
9.78983983294484	9.75721693999402	9.76819757762721	9.83771027548454	9.53037262383691	9.53888920421172	9.91055638484334	9.90298314452219	9.97363770998208	10.1173022768697	10.4286744331727	10.7764415782453	9.74031586696895	9.91463472142187	9.77315050505868	9.78251517787855	9.80492593698364	10.052594721368	9.67545359209681	9.65229471307662	9.53334447820756	9.61584519055248	9.67257333455067	9.76819757762721	9.97363770998208	10.1566415501827	10.2289169637011	10.2569159915205	10.2796935467462	10.1941592288572	10.8214662526547	9.95482010120497	9.5721066020682	9.70095990435316	9.89948824077955	10.1076670330702	9.7195127285501	9.67545359209681	hsa-miR-1224-3p	ILMN_3168679	ILMN_3168679	Gene
8.42201720391584	8.40893189638657	8.41592647345944	8.37496349951204	8.37193867787541	8.46830305384557	8.37055385654962	8.4483624158439	8.43555734126825	8.4236026399383	8.35825402126097	8.45031214856434	8.41356478405105	8.39515834631282	8.37055385654962	8.36649185381131	8.32431988229827	8.37393665373272	8.35712676853893	8.35599951581688	8.336359374814	8.47443454732829	8.3687423188191	8.43977562217982	8.44504528117349	8.37331042713172	8.3125852309516	8.49044521251973	8.35499737835194	8.41229029134662	8.42919777544409	8.55373382046393	8.47173174164989	8.4890741136789	8.26836841792468	8.49354952845037	8.42399541333853	8.35712676853893	hsa-miR-1224-5p	ILMN_3168771	ILMN_3168771	Gene
9.43325117480103	9.41197959018197	9.42909297242579	9.33810545934469	9.28839315025482	9.28386991275588	9.35616268009187	9.37063260773488	9.49080440396907	9.49488192830444	9.81979057988342	9.93792666484902	9.64024122800659	9.6468750261798	9.63203304088557	9.62878729921094	9.6435581270932	9.65229471307662	9.5095900064559	9.33396785443377	9.2269392599748	9.23515373508202	9.20671580804725	9.3616699174917	9.43117207361341	9.52354165435615	9.66865511743139	9.67257333455067	9.6352787825602	9.46560802303656	9.55569214258256	9.51257044413373	9.34329889728957	9.32568247846473	9.73426144101805	9.39749713488612	9.29845613686636	9.5095900064559	hsa-miR-1225-3p	ILMN_3168832	ILMN_3168832	Gene
8.61203904931643	8.58083893853696	8.63268368426333	8.61899604284582	8.60251291151506	8.58413121529137	8.61338854697259	8.67800464539184	8.62044537655789	8.6268491291203	8.640846514654	8.7073621989183	8.62351810406749	8.6330900651863	8.55326093658193	8.57723950624933	8.6330900651863	8.61115445044967	8.68844513748893	8.64576826996004	8.68844513748893	8.67862940571423	8.69222802098382	8.65790347804886	8.71329019380739	8.74250865029346	8.73463520781862	8.78177093027977	8.65961058401025	8.71185718211732	8.80313047865236	8.56790629472646	8.63768844680778	8.52575170343024	8.75340139310795	8.75193987721996	8.7899900168073	8.68844513748893	hsa-miR-1225-5p	ILMN_3168775	ILMN_3168775	Gene
8.43916985911918	8.4605946848403	8.38699088452425	8.38067080494891	8.39877003975268	8.43275808865972	8.45308805201359	8.45562931324243	8.45308805201359	8.38405747700126	8.41592647345944	8.42289515183665	8.42429236982737	8.46205870251267	8.41434213222991	8.41434213222991	8.44543265357247	8.47343567405602	8.38450687528413	8.45486133316386	8.336359374814	8.47443454732829	8.43892572611257	8.48834470304717	8.47821676433106	8.44127431626849	8.402921989793	8.47407872392932	8.42080210432593	8.41852297270785	8.41400571487203	8.43763623807295	8.55215207773222	8.61168276971256	8.67862940571423	8.53113024986624	8.5359534995339	8.38450687528413	hsa-miR-1226	ILMN_3168807	ILMN_3168807	Gene
8.5531090478876	8.53943177842153	8.57230041830081	8.55793620300378	8.53011509626903	8.51587982447069	8.48834470304717	8.49003282334678	8.504609669477	8.47256323171306	8.50680963752304	8.51777438011972	8.55373382046393	8.5854999568248	8.58861317056449	8.54025633666968	8.5868940478773	8.75269483843453	9.06520743597419	8.55373382046393	8.48041341943411	8.53738175931305	8.50066302397961	8.49976716421083	8.49531416300121	8.57359665558878	8.49954711560463	8.51653434875338	8.47718367581496	8.52839698552699	8.37729262761089	8.64931425722322	8.8312269897123	8.51553008975537	8.56942131373059	8.55135557861219	8.74319549136815	9.06520743597419	hsa-miR-1226*	ILMN_3168772	ILMN_3168772	Gene
8.41719434851126	8.49531416300121	8.52085599145149	8.38067080494891	8.45890407006921	8.45011310684102	8.42112803751118	8.36703096678518	8.39515834631282	8.45845780796259	8.48403961482729	8.38552554161484	8.44201018195428	8.44504528117349	8.384956273567	8.4679990901472	8.39011760346071	8.3791107375107	8.42919777544409	8.44808023295742	8.3782016825608	8.43615697326361	8.47173174164989	8.45562931324243	8.40869378279219	8.47970920160062	8.43689660566828	8.3079425714213	8.47018254608804	8.3884505890543	8.46356686696462	8.52412658742549	8.26836841792468	8.52575170343024	8.59200680455159	8.72002633831484	8.38699088452425	8.42919777544409	hsa-miR-1227	ILMN_3168702	ILMN_3168702	Gene
8.6400046166768	8.6004944770642	8.6268491291203	8.67126283820419	8.68647623946855	8.67018955181376	8.69396647123372	8.74062388376404	8.71488089831142	8.67468354875698	8.60342057432172	8.65556066723894	8.65502255225168	8.68789952908043	8.67072619500897	8.69965705643274	8.64576826996004	8.72526082132949	8.60726430535568	8.65916036704068	8.63520077125691	8.6278566581117	8.60759540570637	8.60726430535568	8.63819393510403	8.68126533312337	8.65330105481445	8.72065054606542	8.72889495188816	8.70153451685098	8.69858164940402	8.64931425722322	8.61554868001328	8.94903470068335	8.50562538052579	8.8201719954422	8.57230041830081	8.60726430535568	hsa-miR-1228	ILMN_3168805	ILMN_3168805	Gene
9.22853393975234	9.10887503906225	9.21060458317733	9.05450331556912	9.04540349811519	9.1728235595646	9.31872755468922	9.31486184080429	9.36857995312194	9.3585524731763	9.50388628789196	9.66865511743139	9.14841047496837	9.14958028463678	9.11761761714476	9.01344761394599	9.16005400860367	9.11462522842341	9.21803280121548	9.08510909427446	8.98666096764582	9.03155073463731	8.92987160696961	9.06674081697957	9.08673915031309	9.19043224207558	9.28839315025482	9.30211523891787	9.43591068461989	9.26702151547387	9.41809968337565	8.98454666387363	8.9615022047545	8.897620170461	9.05975141609262	8.97150828908072	9.08224923943922	9.21803280121548	hsa-miR-1228*	ILMN_3168118	ILMN_3168118	Gene
9.29430176634959	9.2747096379693	9.4212656708369	10.2289169637011	10.6804243726247	10.2796935467462	9.99876705772242	10.052594721368	9.67257333455067	9.39092420034838	9.82836372541108	9.34329889728957	11.481696756339	11.481696756339	11.4230115044282	12.1586103446742	11.9136885541787	11.5353309901883	9.2269392599748	9.17613132639769	9.14958028463678	9.18299027156379	9.74675926017091	9.90647804826482	9.56938393976333	9.41197959018197	9.48598169981697	9.33810545934469	9.3213640289836	9.51555088181156	9.15075009430519	11.3322965531154	11.3189436105155	11.232026321703	11.8254001617008	11.8784382493396	11.3189436105155	9.2269392599748	hsa-miR-1229	ILMN_3167337	ILMN_3167337	Gene
9.10098019356498	9.07001953532644	9.01798237772453	9.02840533272063	8.93712966950547	9.03805927133147	9.12320240060965	9.10396734843114	9.1849866874088	9.31872755468922	9.57482926437306	9.52354165435615	9.20913293474013	9.11629180229504	9.18116375940073	9.17045014930931	9.25142735589318	9.2823952079301	9.20137360139324	8.98560381575972	8.88796679042029	9.02038592535221	8.95194190427281	9.10098019356498	9.12049104830363	9.17045014930931	9.31679469774675	9.3110262839538	9.04681446559346	9.06207923454248	9.06674081697957	9.04681446559346	8.91845120727016	8.65830681405999	9.10247377099806	9.17447744298114	8.75049519974815	9.20137360139324	hsa-miR-1231	ILMN_3167675	ILMN_3167675	Gene
10.0347979175766	9.94439758362529	10.0878846796453	9.99025076293358	9.69614481461454	9.75280676043071	10.0676131598961	9.98196421304275	10.0347979175766	10.1659607852418	10.2796935467462	10.4828327430451	9.9308077857526	10.0054103379746	10.0446036937083	9.98196421304275	9.91463472142187	9.90647804826482	9.54623217544877	9.9308077857526	9.71320713265658	9.84771251409044	9.8838666252125	9.97363770998208	10.0778105302385	10.2372135549233	10.2453695677701	10.2289169637011	10.2453695677701	10.2569159915205	10.9844674701305	10.0245928165689	9.6468750261798	9.58151190563607	9.72666411810484	9.71320713265658	9.71320713265658	9.54623217544877	hsa-miR-1233	ILMN_3167853	ILMN_3167853	Gene
9.32936207358824	9.39092420034838	9.39092420034838	9.29845613686636	9.16614886695625	9.19982238001385	9.19982238001385	9.13630721225476	9.17045014930931	9.12436613660651	9.07241046837342	9.23153184640156	9.0901662867288	9.12436613660651	9.26431599147572	9.31872755468922	9.28839315025482	9.366527298509	9.21803280121548	8.99104451833517	9.01459588698545	8.92751670341992	8.97057491595803	8.91195915316227	9.00476994580836	9.04540349811519	9.10562954213495	9.04968236917084	9.02703425797262	8.92751670341992	8.99896455536902	8.90860432470133	8.7273085773004	8.77462759897561	8.70092719396625	8.93246950570558	9.04540349811519	9.21803280121548	hsa-miR-1234	ILMN_3168821	ILMN_3168821	Gene
8.85066671372182	8.83748913691956	8.75049519974815	8.85066671372182	8.75953808821253	8.79891334564115	8.61612249726566	8.76639283786367	8.69496175193895	8.71401964287947	8.63349644610927	8.76333252084688	8.75118491600538	8.78722725888147	8.76475009590709	8.87197648180521	8.832571864788	8.8201719954422	8.70288463788234	8.43275808865972	8.49798688857892	8.336359374814	8.41018847943299	8.40227045412422	8.35297498664132	8.4615927919684	8.48775666751689	8.45059117718729	8.58610632147114	8.5119141434545	8.53228809394387	8.37055385654962	8.40379596029431	8.3125852309516	8.44617020187059	8.3125852309516	8.3377589399137	8.70288463788234	hsa-miR-1236	ILMN_3168688	ILMN_3168688	Gene
8.49825715865132	8.52043645726466	8.49706985710596	8.48630633815598	8.4655851936329	8.48669630466605	8.43068214464181	8.42887474769787	8.49552337405501	8.53113024986624	8.53836870138293	8.58489359217846	8.42429236982737	8.42320986653806	8.4591072552551	8.3377589399137	8.42504598844068	8.41137445271055	8.44778362330153	8.51466354763587	8.50861714586625	8.47443454732829	8.42700939211801	8.47443454732829	8.4245893263162	8.49104664587619	8.45663539857735	8.54472678824225	8.52879344003984	8.45562931324243	8.63722504041662	8.48041341943411	8.42504598844068	8.5078635741306	8.32431988229827	8.45148178166681	8.42749438575771	8.44778362330153	hsa-miR-1237	ILMN_3168818	ILMN_3168818	Gene
8.52664446705623	8.44034852284347	8.54472678824225	8.68078261855598	8.577638216292	8.53911445399983	8.52619808524323	8.55618922577198	8.51366655764124	8.63475743326576	8.52976022852642	8.53801252515052	8.59450387281614	8.48304906778823	8.479854891191	8.49976716421083	8.40942512058903	8.53801252515052	8.43596092962905	8.59153178211453	8.59847924972306	8.63869942340029	8.58126197098617	8.55731545704737	8.43019281303081	8.54849186808342	8.39566322830311	8.44504528117349	8.57680614125878	8.45562931324243	8.50032511839832	8.61203904931643	8.55215207773222	8.43174366438197	8.51003296887826	8.71329019380739	8.69119518153695	8.43596092962905	hsa-miR-1238	ILMN_3168737	ILMN_3168737	Gene
8.45255361445534	8.52455342333301	8.57230041830081	8.52839698552699	8.49998721281704	8.52150562510904	8.57527388110653	8.63722504041662	8.44778362330153	8.53801252515052	8.53529732219226	8.5119141434545	8.42749438575771	8.504609669477	8.51620708661203	8.47146700039729	8.44543265357247	8.52174005810683	8.51210358484439	8.49603497106254	8.57527388110653	8.50516778507557	8.57084511378824	8.49424161058082	8.56578858570382	8.61338854697259	8.55373382046393	8.58364380016874	8.48403961482729	8.47173174164989	8.44289508922428	8.53069414728592	8.39828458101162	8.56790629472646	8.52379904800238	8.54472678824225	8.47224947091603	8.51210358484439	hsa-miR-124	ILMN_3168781	ILMN_3168781	Gene
8.44778362330153	8.35297498664132	8.33008038533741	8.36047472399715	8.37193867787541	8.35195473239564	8.46500964716496	8.43375552217426	8.48834470304717	8.55618922577198	8.53156635244656	8.56527214074504	8.35399524088701	8.48304906778823	8.32431988229827	8.36757007975906	8.39011760346071	8.3478145604374	8.479854891191	8.40182172528212	8.41592647345944	8.48630633815598	8.35297498664132	8.42399541333853	8.48393578768026	8.44927933192403	8.51620708661203	8.49460867437101	8.60759540570637	8.50701128120904	8.60133718204278	8.77994031286003	8.45452288188887	8.51553008975537	8.47372290053034	8.51777438011972	8.3927809961109	8.479854891191	hsa-miR-124*	ILMN_3168704	ILMN_3168704	Gene
9.7195127285501	9.7195127285501	9.72666411810484	9.47059294506803	9.42443165829816	9.49488192830444	9.74031586696895	9.68667753485556	9.86601653683167	9.94439758362529	10.1566415501827	10.0347979175766	9.12892116650331	8.98805881277001	8.91383561332459	8.98326886673638	9.13630721225476	9.04968236917084	9.37063260773488	9.49488192830444	9.3064376965021	9.43591068461989	9.41809968337565	9.64024122800659	9.79629356766187	9.9308077857526	10.0613934190877	9.93436722530081	9.89264272887535	9.61584519055248	9.81363382827538	9.04681446559346	8.96716021582	8.897620170461	8.96418151463395	8.93246950570558	8.70415977029127	9.37063260773488	hsa-miR-1243	ILMN_3168557	ILMN_3168557	Gene
8.37193867787541	8.41312385323006	8.46582003963714	8.40562429180252	8.26836841792468	8.402921989793	8.402921989793	8.40869378279219	8.3798907712298	8.38788695938583	8.45209335752338	8.3791107375107	8.38133576131279	8.4265180851344	8.39011760346071	8.37193867787541	8.384956273567	8.42429236982737	8.47256323171306	8.4394727406495	8.4928248080857	8.39011760346071	8.39698361628199	8.35399524088701	8.40869378279219	8.40446712396893	8.37599034529135	8.38450687528413	8.32608281366764	8.49655241408425	8.40893189638657	8.47183372588444	8.46466894670127	8.49734386501201	8.34649272375028	8.43534979654202	8.4483624158439	8.47256323171306	hsa-miR-1244	ILMN_3168565	ILMN_3168565	Gene
8.69714805258414	8.63935202003854	8.74763938873591	8.61899604284582	8.66552264133282	8.74388233244284	8.72167900081059	8.61554868001328	8.65060119281675	8.577638216292	8.57013321375942	8.59450387281614	8.59902107846988	8.58809932763015	8.59153178211453	8.61239532892031	8.66552264133282	8.68844513748893	8.66156469706053	8.63131388366622	8.62461485967659	8.6965969095748	8.58489359217846	8.59775515843884	8.64446770277826	8.57359665558878	8.60693500650759	8.66552264133282	8.60759540570637	8.60342057432172	8.58861317056449	8.43763623807295	8.48182612529492	8.64628266680758	8.67862940571423	8.55793620300378	8.67580244182733	8.66156469706053	hsa-miR-1245	ILMN_3168566	ILMN_3168566	Gene
8.47597860853278	8.52455342333301	8.51466354763587	8.52839698552699	8.55917615158911	8.47588896112638	8.36047472399715	8.47588896112638	8.50861714586625	8.48182612529492	8.45452288188887	8.52909940041183	8.50580893622953	8.4655851936329	8.56052469831893	8.54025633666968	8.48976685047397	8.47343567405602	8.52043645726466	8.54511991999376	8.44504528117349	8.55263056280991	8.41018847943299	8.4591072552551	8.49531416300121	8.44127431626849	8.50701128120904	8.53529732219226	8.47718367581496	8.40778657188816	8.51210358484439	8.49460867437101	8.31842706135191	8.46706020660154	8.53113024986624	8.55793620300378	8.47224947091603	8.52043645726466	hsa-miR-1246	ILMN_3168571	ILMN_3168571	Gene
9.09641100928188	9.01628913235499	9.11629180229504	9.07241046837342	9.068380176153	8.96033403454619	8.9615022047545	8.97816062726041	8.94903470068335	9.03155073463731	8.91845120727016	9.02840533272063	9.35377288700744	9.34329889728957	9.31679469774675	9.20913293474013	8.91948786819923	8.97433938850234	8.7558179227982	8.65185241860475	8.77661331601449	8.72002633831484	8.84558173851265	8.70288463788234	8.77731098296479	8.90860432470133	8.86583548980845	8.99388876384465	9.03433144099906	9.03805927133147	8.87288594963468	8.99104451833517	8.93246950570558	8.79729505210722	8.58041590608775	8.47343567405602	8.46424743496332	8.7558179227982	hsa-miR-1247	ILMN_3168578	ILMN_3168578	Gene
8.97433938850234	8.93605665914532	8.97623711480126	8.82744314644213	8.88114885564028	8.97057491595803	9.09196336710588	9.05535472340356	9.03294108781819	8.98007584842977	8.99263237877615	8.99263237877615	8.74679563372822	8.7627524532061	8.72208324780517	8.71401964287947	8.75340139310795	8.80863570522132	8.90482810998297	9.01344761394599	8.95568946387899	8.96592499800821	8.90860432470133	8.97719887103084	9.04261931426032	9.10098019356498	9.16213341382211	9.05535472340356	8.90920059140279	8.89655484624311	8.99514514891316	8.73524861150905	8.85623540345682	8.76050247091897	8.70092719396625	8.76333252084688	8.4679990901472	8.90482810998297	hsa-miR-1248	ILMN_3168581	ILMN_3168581	Gene
8.8255086800303	8.82744314644213	8.81545652744539	8.80032375412026	8.69446411158634	8.74388233244284	8.75340139310795	8.7558179227982	8.78264106436255	8.80523199222042	8.92987160696961	8.90098507645948	8.66604515591664	8.67072619500897	8.67424619122994	8.66656767050046	8.72065054606542	8.72208324780517	8.79081850550663	8.67468354875698	8.69446411158634	8.72632823298062	8.74980548349091	8.69604576656545	8.72526082132949	8.68580620579394	8.79379939773921	8.77800864991509	8.63935202003854	8.61668547007729	8.58083893853696	8.44700369570768	8.51620708661203	8.58942751439095	8.95048830247808	8.38609480966267	8.48584129607294	8.79081850550663	hsa-miR-1249	ILMN_3168582	ILMN_3168582	Gene
11.6843538818741	11.5692112135067	11.349960949629	10.7451675937125	10.6435128307653	10.6369969666973	10.5761277423153	10.4645950587376	10.4583780122358	9.25142735589318	9.07858960927149	9.37063260773488	9.0901662867288	9.17933724723767	9.39957558171833	10.452160965734	10.8385184644937	10.6539578016438	13.7170159186873	11.9289139053226	11.7215212829176	11.7927975062806	10.5761277423153	10.3240460884711	10.7070604512262	10.6804243726247	10.452160965734	10.6435128307653	9.49284316613675	9.20913293474013	9.43325117480103	9.43591068461989	9.21207623161453	9.5181375052186	10.3240460884711	10.7764415782453	10.9008230001567	13.7170159186873	hsa-miR-124a:9.1	ILMN_3168039	ILMN_3168039	Gene
8.54551305174527	8.59029276335112	8.56469413283513	8.57102743582527	8.63076319854479	8.61168276971256	8.63475743326576	8.62093912593289	8.64486078794538	8.63475743326576	8.66102084032596	8.60195278707674	8.58942751439095	8.60026737711958	8.54429246489148	8.5508347144502	8.51752596692829	8.45970719268012	8.49085760169269	8.5332761326323	8.52299120542067	8.52174005810683	8.68347666917609	8.55731545704737	8.55373382046393	8.60418962259021	8.61724844288891	8.66552264133282	8.62728232238477	8.74763938873591	8.68844513748893	8.90293077201934	8.59153178211453	8.53819061326673	8.59775515843884	8.49998721281704	8.49085760169269	8.49085760169269	hsa-miR-1250	ILMN_3168585	ILMN_3168585	Gene
9.32936207358824	8.95791159446923	9.14103029435902	8.84123681298112	9.03294108781819	9.09196336710588	8.84633124888066	9.03433144099906	9.04540349811519	8.75049519974815	8.63676163402547	8.65141230604111	8.99104451833517	8.95048830247808	8.96418151463395	9.87543362454529	10.5543913915601	10.1469899328901	8.86673627196829	9.47059294506803	9.77783284146861	9.74978301030081	9.5721066020682	9.39092420034838	9.19043224207558	9.01083957509623	9.02566318322461	8.99388876384465	8.76475009590709	8.84123681298112	8.83504323153592	8.94903470068335	9.07121500184993	9.01229934090652	10.2055310507425	10.1787933979921	10.6304811026294	8.86673627196829	hsa-miR-1251	ILMN_3167649	ILMN_3167649	Gene
8.48414344197431	8.45562931324243	8.40845566919782	8.52412658742549	8.44617020187059	8.43275808865972	8.48270658944119	8.49577917255877	8.42112803751118	8.41777282390779	8.43199167291053	8.52150562510904	8.44201018195428	8.40942512058903	8.50957745938191	8.44092142350712	8.40942512058903	8.50957745938191	8.44778362330153	8.46205870251267	8.45087020581023	8.49734386501201	8.43892572611257	8.48414344197431	8.48393578768026	8.504609669477	8.43689660566828	8.35825402126097	8.41400571487203	8.47173174164989	8.43479217250509	8.43763623807295	8.65961058401025	8.47069240261636	8.51003296887826	8.6097097317429	8.51518035504004	8.44778362330153	hsa-miR-1252	ILMN_3168596	ILMN_3168596	Gene
8.5531090478876	8.63076319854479	8.68126533312337	8.61016793146484	8.61899604284582	8.58942751439095	8.66552264133282	8.7125607447353	8.68494479299934	8.62263595049749	8.6066057076595	8.65871015007111	8.55886655027465	8.57898427308012	8.56384394593301	8.56818202814141	8.56632331928506	8.53801252515052	8.52043645726466	8.59622924457896	8.57898427308012	8.63349644610927	8.59847924972306	8.64384870504434	8.64446770277826	8.65392901550805	8.6004944770642	8.64486078794538	8.68494479299934	8.68844513748893	8.68844513748893	8.53069414728592	8.64384870504434	8.4394727406495	8.54429246489148	8.69911935291838	8.49085760169269	8.52043645726466	hsa-miR-1253	ILMN_3168598	ILMN_3168598	Gene
10.2372135549233	10.1400221739921	10.3240460884711	10.0189654724967	9.83771027548454	9.85549420098229	9.94439758362529	9.91463472142187	10.0878846796453	10.2372135549233	10.4172248378528	10.4962145322469	10.052594721368	10.0397008056425	10.0189654724967	9.93792666484902	9.89948824077955	10.0133381284245	10.1941592288572	10.052594721368	9.86601653683167	10.0245928165689	9.98196421304275	10.052594721368	10.1941592288572	10.183596665033	10.2372135549233	10.1998451397999	10.2238692987788	10.1001532865962	10.4003832491099	10.0613934190877	9.73426144101805	9.70095990435316	9.85549420098229	10.052594721368	9.76162711955734	10.1941592288572	hsa-miR-1254	ILMN_3168605	ILMN_3168605	Gene
8.4661226631957	8.42749438575771	8.4932245101101	8.52106359178136	8.47256323171306	8.40893189638657	8.36047472399715	8.47888141204172	8.44201018195428	8.46310620813708	8.47554032132806	8.34551677436047	8.49998721281704	8.49720686105899	8.44991406511769	8.50264871900566	8.46706020660154	8.42429236982737	8.44289508922428	8.46706020660154	8.47519168152974	8.4629046055703	8.47755211662039	8.36649185381131	8.40869378279219	8.40446712396893	8.45031214856434	8.402921989793	8.35499737835194	8.31550614615175	8.49510495194741	8.59305986375253	8.60376811269008	8.3884505890543	8.3884505890543	8.58260092462053	8.59408918263061	8.44289508922428	hsa-miR-1255a	ILMN_3168607	ILMN_3168607	Gene
8.74464537171708	8.72889495188816	8.70362743602896	8.75644347451966	8.70557109907304	8.78177093027977	8.91526349486655	8.91845120727016	8.76133742824215	8.6639164334073	8.67580244182733	8.70092719396625	8.57184342819187	8.59248182698866	8.62093912593289	8.6820676456354	8.61863274441184	8.60251291151506	8.53156635244656	8.7702919017186	8.81296418143604	8.72002633831484	8.81545652744539	8.7677685661663	8.74250865029346	8.90395606680644	8.82744314644213	8.81635993499838	8.68494479299934	8.74763938873591	8.63722504041662	8.57317703199927	8.54025633666968	8.79234497795106	8.56942131373059	8.60461113249035	8.62044537655789	8.53156635244656	hsa-miR-1255b	ILMN_3168695	ILMN_3168695	Gene
8.63186456878764	8.55326093658193	8.55514403481177	8.53675099347558	8.52498025924054	8.53040462177747	8.57527388110653	8.59029276335112	8.56052469831893	8.54335532616224	8.52347150857928	8.48366366690777	8.61826944597786	8.62372731700512	8.65330105481445	8.59305986375253	8.56324063223041	8.55917615158911	8.60342057432172	8.55373382046393	8.47519168152974	8.53738175931305	8.54285251078377	8.51727755373686	8.51492195133796	8.57359665558878	8.53436787575168	8.50422275228717	8.47718367581496	8.46330781070387	8.52043645726466	8.40778657188816	8.59811720408095	8.68126533312337	8.90920059140279	8.53113024986624	8.67580244182733	8.60342057432172	hsa-miR-1256	ILMN_3168608	ILMN_3168608	Gene
10.7921544463369	10.7192907479596	10.8385184644937	10.7622224334203	10.5105366127943	10.6053174289001	11.047126159499	10.7451675937125	10.7451675937125	10.7451675937125	11.047126159499	10.9008230001567	10.3137809744862	10.3339568682744	10.3240460884711	10.1001532865962	10.1659607852418	10.1566415501827	9.98196421304275	10.3764928234036	10.1566415501827	10.2289169637011	10.3413955791252	10.5217920695391	10.6435128307653	10.8385184644937	10.954612825494	10.8733205794709	10.8521313110179	10.5615218660597	10.8627259452444	9.91463472142187	9.42443165829816	9.5721066020682	9.47521152308193	9.58151190563607	9.47059294506803	9.98196421304275	hsa-miR-1257	ILMN_3168618	ILMN_3168618	Gene
8.89401066827629	8.90395606680644	8.77399073457876	8.79081850550663	8.78722725888147	8.77800864991509	8.79816491986446	8.64628266680758	8.72065054606542	8.5854999568248	8.68029990398858	8.7125607447353	8.78264106436255	8.82097593764961	8.76133742824215	8.80863570522132	8.82241211866286	8.878527216752	8.78177093027977	8.46706020660154	8.43815891558946	8.44991406511769	8.54285251078377	8.29772317026631	8.37496349951204	8.44927933192403	8.47183372588444	8.577638216292	8.61459891077317	8.55460138866874	8.5269303494157	8.35297498664132	8.38788695938583	8.26836841792468	8.60342057432172	8.48864734975662	8.37055385654962	8.78177093027977	hsa-miR-1258	ILMN_3168620	ILMN_3168620	Gene
9.47922586028237	9.46560802303656	9.56164060334349	9.5095900064559	9.34329889728957	9.49080440396907	9.77315050505868	9.7195127285501	9.80927988262951	9.69128103488466	9.77067404134294	9.78983983294484	8.84002342655726	8.84910578581913	8.88486263225626	8.67310784612968	8.78442406390753	8.80448815833627	8.81368948253934	9.59588518740951	9.54146207584524	9.65900214219829	9.52635918008666	9.41197959018197	9.70577499409178	9.92373114628676	9.95065135081542	9.95065135081542	9.8167122040794	9.7372886539935	9.88825467704392	9.00937980928594	8.93712966950547	8.96284185969422	8.80863570522132	8.76333252084688	8.65097219347746	8.81368948253934	hsa-miR-1259	ILMN_3168626	ILMN_3168626	Gene
9.19748179093472	9.21060458317733	9.26014898921054	9.11295865455178	9.08836920635172	9.07121500184993	9.17163685443696	9.11462522842341	9.1849866874088	9.17933724723767	9.2388696637238	9.21649032322567	9.22079109274302	9.26014898921054	9.12892116650331	9.18116375940073	9.22306783647015	9.38006773144367	9.17045014930931	9.12203866461279	9.02360697172647	9.13325401576412	9.09442137262437	9.16213341382211	9.16781389185409	9.24241788075419	9.31679469774675	9.2269392599748	9.08367916685684	9.01628913235499	8.99896455536902	9.11462522842341	9.04822543307173	9.08367916685684	9.2269392599748	8.98454666387363	9.0062759907919	9.17045014930931	hsa-miR-125a-3p	ILMN_3168574	ILMN_3168574	Gene
14.3912682832771	14.2944387221395	14.285366807649	14.5134589353581	14.6261802712488	14.5230636768897	14.6261802712488	14.6383204068452	14.65407866168	14.4223130260401	14.4430585157083	14.3463552832625	14.7107072268341	14.6905366370448	14.6261802712488	14.7458857780688	14.7233847114694	14.7326667814225	14.6646883718797	14.3799762309254	14.4109080964399	14.3912682832771	14.5989627704491	14.6905366370448	14.5766971776385	14.6905366370448	14.6763989120671	14.6383204068452	14.4548641329843	14.4707413091296	14.3912682832771	14.6140692887805	14.7458857780688	14.6763989120671	14.7897311451044	14.7233847114694	14.8472225868608	14.6646883718797	hsa-miR-125a-5p	ILMN_3167670	ILMN_3167670	Gene
13.3099608461657	13.2686182959598	13.2585294156073	13.6304017822931	13.7568989133474	13.6964136345423	13.0046663803015	13.2243131753832	13.1838850597591	11.9499499599801	11.9499499599801	11.7548601296888	12.5314975458738	12.3467156568365	12.209965693318	13.4325653863027	13.3757111876046	13.1338885798395	14.9280863311249	13.4868548179056	13.3923421128681	13.5161302303824	13.846243057594	13.846243057594	13.8153317430123	13.2464565149792	13.1607987743819	13.1736256466088	12.0362327893828	11.9499499599801	11.7548601296888	12.4498582373351	12.6457947077904	12.0192622021212	13.4610154946307	13.4610154946307	13.3565048819067	14.9280863311249	hsa-miR-125b	ILMN_3168389	ILMN_3168389	Gene
8.78533692936975	8.77731098296479	8.79164699420597	8.78351119844532	8.75193987721996	8.74980548349091	8.81635993499838	8.72681840514051	8.94415666297794	8.79379939773921	8.897620170461	8.96284185969422	8.78264106436255	8.73011302317128	8.77112118779161	8.7627524532061	8.74123862624009	8.72526082132949	8.7677685661663	8.82998296497252	8.89548952202523	8.89884242307386	8.86293050926804	8.91195915316227	8.98007584842977	8.96033403454619	8.98666096764582	8.95194190427281	8.95568946387899	8.90190547723224	8.90293077201934	8.96716021582	8.81635993499838	8.98454666387363	8.75857370550609	8.86763705412814	8.73212068817843	8.7677685661663	hsa-miR-125b-1*	ILMN_3168584	ILMN_3168584	Gene
8.41719434851126	8.42749438575771	8.46922974857269	8.33363741767604	8.4815531496083	8.44406842795988	8.42289515183665	8.37331042713172	8.3798907712298	8.44808023295742	8.43199167291053	8.31550614615175	8.39515834631282	8.46205870251267	8.46310620813708	8.49354952845037	8.42112803751118	8.39877003975268	8.44778362330153	8.39011760346071	8.44504528117349	8.49123569005969	8.4932245101101	8.35936437262906	8.43868159310596	8.44127431626849	8.45663539857735	8.39011760346071	8.40893189638657	8.48082625808685	8.46356686696462	8.53819061326673	8.52859521278342	8.49734386501201	8.51620708661203	8.41530251152361	8.45308805201359	8.44778362330153	hsa-miR-125b-2*	ILMN_3168804	ILMN_3168804	Gene
12.9065958778971	12.6457947077904	12.8026545912592	12.8425787002945	12.713373707684	12.8972010400147	13.3974839602915	13.4610154946307	13.5862685356774	13.6235844810095	13.4868548179056	13.4401748262395	13.2845324743535	12.9697933712862	12.9697933712862	12.6247502796571	12.8558303198801	12.9205028394836	14.5571013567287	13.1338885798395	13.2585294156073	13.3217463174346	13.4704306142613	13.4704306142613	13.2464565149792	13.7170159186873	13.6712608951413	13.3974839602915	13.5445890763824	13.5770225971999	13.6304017822931	12.9430393148273	13.0925734733592	12.994220873194	12.9430393148273	12.8670240339563	13.3099608461657	14.5571013567287	hsa-miR-126	ILMN_3167695	ILMN_3167695	Gene
13.4325653863027	13.4704306142613	13.5069999813764	13.1173700595707	12.9065958778971	13.4208872768122	13.7372527027904	13.7904355742551	13.8846005589712	13.748357382587	13.6712608951413	13.8153317430123	12.9753869255846	12.980980479883	13.0046663803015	12.3618414007137	12.5871801664979	12.9065958778971	14.2681921187068	13.4704306142613	13.3757111876046	13.4704306142613	13.3099608461657	13.0466061872352	13.4959815466008	13.7568989133474	13.7568989133474	13.7372527027904	13.6840064748848	13.6304017822931	13.7568989133474	12.980980479883	12.8972010400147	13.0775731468737	12.4129060929837	12.5871801664979	12.8158009395324	14.2681921187068	hsa-miR-126*	ILMN_3168399	ILMN_3168399	Gene
8.41719434851126	8.43275808865972	8.4932245101101	8.43916985911918	8.35499737835194	8.41592647345944	8.49720686105899	8.43375552217426	8.4245893263162	8.42919777544409	8.47069240261636	8.5119141434545	8.41356478405105	8.42320986653806	8.45390346009287	8.41434213222991	8.44543265357247	8.51518035504004	8.39877003975268	8.42602677815078	8.43815891558946	8.38450687528413	8.48182612529492	8.47443454732829	8.51962011613252	8.44127431626849	8.33363741767604	8.35825402126097	8.47718367581496	8.36649185381131	8.42201720391584	8.53069414728592	8.7340218041282	8.41312385323006	8.36991455787915	8.74062388376404	8.45890407006921	8.39877003975268	hsa-miR-1260	ILMN_3168628	ILMN_3168628	Gene
8.67580244182733	8.63935202003854	8.65961058401025	8.69119518153695	8.64486078794538	8.64135760953261	8.68029990398858	8.73011302317128	8.74000914128798	8.70873057001704	8.79891334564115	8.74062388376404	8.66956166662501	8.7073621989183	8.74319549136815	8.721274753816	8.72950398752972	8.6639164334073	8.66835075536185	8.66776772928745	8.65961058401025	8.65267309412086	8.61899604284582	8.6330900651863	8.73339117821923	8.64576826996004	8.74610202235977	8.74062388376404	8.51210358484439	8.64879557898363	8.64254920586082	8.39779912227056	8.65961058401025	8.94530637337826	8.74763938873591	8.67745632060595	8.52940536078382	8.66835075536185	hsa-miR-1261	ILMN_3168631	ILMN_3168631	Gene
8.86053349943261	8.8201719954422	8.84633124888066	8.71916589948809	8.69446411158634	8.73011302317128	8.76333252084688	8.68408338020473	8.77731098296479	8.67468354875698	8.76475009590709	8.74679563372822	8.7899900168073	8.77462759897561	8.80448815833627	8.75857370550609	8.75857370550609	8.81216452884067	8.86953017417749	8.84214698068292	8.78722725888147	8.79081850550663	8.76946261564559	8.80032375412026	8.81296418143604	8.86478094489993	8.87288594963468	8.85150224451048	8.66447995236412	8.73741470424466	8.86763705412814	8.73524861150905	8.81635993499838	8.83875628173841	8.91948786819923	8.95472160315742	8.61239532892031	8.86953017417749	hsa-miR-1262	ILMN_3168632	ILMN_3168632	Gene
8.53011509626903	8.48240284521137	8.47372290053034	8.55326093658193	8.57275740840976	8.43892572611257	8.46500964716496	8.44504528117349	8.55593795336339	8.57275740840976	8.6097097317429	8.64879557898363	8.67635521882369	8.65097219347746	8.63076319854479	8.64772104667616	8.61863274441184	8.61724844288891	8.58758708275635	8.53874157769138	8.5712097578623	8.54429246489148	8.53617822929179	8.55031385028821	8.55373382046393	8.6004944770642	8.5585569489602	8.6404255656654	8.59200680455159	8.57635924199058	8.47372290053034	8.73524861150905	8.59153178211453	8.42887474769787	8.48669630466605	8.53819061326673	8.65097219347746	8.58758708275635	hsa-miR-1263	ILMN_3168633	ILMN_3168633	Gene
8.59902107846988	8.57102743582527	8.59736985738641	8.65392901550805	8.61115445044967	8.61554868001328	8.53943177842153	8.6576028934041	8.57680614125878	8.64628266680758	8.6004944770642	8.59450387281614	8.57970383968944	8.62962797499615	8.6330900651863	8.53572876977601	8.61016793146484	8.65670054549277	8.63349644610927	8.58005987288859	8.51653434875338	8.59357452319157	8.57084511378824	8.61338854697259	8.65790347804886	8.60759540570637	8.54769827199686	8.58364380016874	8.57084511378824	8.61168276971256	8.65392901550805	8.53819061326673	8.68789952908043	8.71445027059544	8.58650018467422	8.57463541949068	8.75953808821253	8.63349644610927	hsa-miR-1264	ILMN_3168651	ILMN_3168651	Gene
8.39431640932505	8.42020387284472	8.42919777544409	8.45890407006921	8.41777282390779	8.38788695938583	8.303299911891	8.37331042713172	8.4245893263162	8.38788695938583	8.36471664437994	8.37268420053072	8.42020387284472	8.45059117718729	8.45663539857735	8.50264871900566	8.44543265357247	8.44373272576487	8.41835129930432	8.39011760346071	8.39011760346071	8.4629046055703	8.38200071767667	8.37393665373272	8.4245893263162	8.39828458101162	8.38405747700126	8.41018847943299	8.44748701364565	8.43117147625281	8.38788695938583	8.32784574503702	8.36471664437994	8.46706020660154	8.50032511839832	8.42887474769787	8.4099183447915	8.41835129930432	hsa-miR-1265	ILMN_3168661	ILMN_3168661	Gene
8.39110256167261	8.52455342333301	8.43615697326361	8.36471664437994	8.3782016825608	8.39779912227056	8.37729262761089	8.42887474769787	8.34551677436047	8.40312479661968	8.34454082497065	8.42289515183665	8.35825402126097	8.46205870251267	8.42481765737844	8.43596092962905	8.4011153391233	8.40562429180252	8.41018847943299	8.48240284521137	8.43815891558946	8.37193867787541	8.3687423188191	8.46983590573554	8.49531416300121	8.39110256167261	8.39566322830311	8.4661226631957	8.42602677815078	8.39616811029341	8.35297498664132	8.36757007975906	8.42504598844068	8.44808023295742	8.46863664280395	8.54472678824225	8.43479217250509	8.41018847943299	hsa-miR-1266	ILMN_3168685	ILMN_3168685	Gene
9.51555088181156	9.49876726787638	9.49080440396907	9.39421066761725	9.3760335175136	9.31486184080429	9.47059294506803	9.4212656708369	9.57482926437306	9.6352787825602	10.0133381284245	10.0054103379746	9.61819090566104	9.61344837133416	9.61584519055248	9.69128103488466	9.74031586696895	9.79629356766187	9.66186952125519	9.38166134545351	9.29637895160798	9.33810545934469	9.31294406237905	9.40688097685773	9.47721869168215	9.57482926437306	9.70577499409178	9.66186952125519	9.6937129247496	9.57482926437306	9.75280676043071	9.86601653683167	9.29430176634959	9.29637895160798	9.82836372541108	9.61819090566104	9.58760195667007	9.66186952125519	hsa-miR-1267	ILMN_3168692	ILMN_3168692	Gene
8.46271460931362	8.4605946848403	8.50127880539235	8.40562429180252	8.42145397069643	8.47173174164989	8.40942512058903	8.39958949635858	8.47481311442902	8.41777282390779	8.35054556476007	8.41400571487203	8.54385814154071	8.479854891191	8.46310620813708	8.51003296887826	8.42112803751118	8.36372641108979	8.43596092962905	8.42602677815078	8.42289515183665	8.46830305384557	8.44748701364565	8.38450687528413	8.43019281303081	8.45452288188887	8.37599034529135	8.37664148645112	8.47018254608804	8.50228431043657	8.44289508922428	8.43763623807295	8.65330105481445	8.54335532616224	8.3782016825608	8.55135557861219	8.47821676433106	8.43596092962905	hsa-miR-1268	ILMN_3168697	ILMN_3168697	Gene
8.56498313679009	8.57723950624933	8.54472678824225	8.44778362330153	8.50580893622953	8.54285251078377	8.53011509626903	8.47888141204172	8.51366655764124	8.58126197098617	8.54190066813271	8.57230041830081	8.45524532320315	8.4932245101101	8.5192233091872	8.45232348598936	8.50957745938191	8.57934405638478	8.640846514654	8.48240284521137	8.48041341943411	8.48630633815598	8.47173174164989	8.51727755373686	8.47183372588444	8.49852742872371	8.4629046055703	8.54124054614589	8.64931425722322	8.53486587460852	8.62962797499615	8.64931425722322	8.4615927919684	8.46706020660154	8.46382592322537	8.6639164334073	8.84773057397688	8.640846514654	hsa-miR-1269	ILMN_3168725	ILMN_3168725	Gene
8.4661226631957	8.47443454732829	8.47372290053034	8.4655851936329	8.49354952845037	8.44778362330153	8.47285583964738	8.50264871900566	8.43892572611257	8.4394727406495	8.51653434875338	8.45845780796259	8.54385814154071	8.52085599145149	8.57275740840976	8.52043645726466	8.48650132141102	8.58413121529137	8.51518035504004	8.52664446705623	8.41592647345944	8.45594861400814	8.45452288188887	8.41467854958778	8.50580893622953	8.4615927919684	8.56818202814141	8.58364380016874	8.55341282527627	8.49655241408425	8.45562931324243	8.49720686105899	8.51620708661203	8.40312479661968	8.47970920160062	8.51777438011972	8.62044537655789	8.51518035504004	hsa-miR-1270	ILMN_3168726	ILMN_3168726	Gene
8.55031385028821	8.57723950624933	8.52412658742549	8.52412658742549	8.5192233091872	8.57084511378824	8.58972801528307	8.55326093658193	8.55593795336339	8.53113024986624	8.6066057076595	8.61459891077317	8.61380575287902	8.57898427308012	8.64931425722322	8.63564410924806	8.6576028934041	8.56942131373059	8.52043645726466	8.50422275228717	8.52976022852642	8.59357452319157	8.55933442248704	8.58083893853696	8.54124054614589	8.55949269338496	8.61239532892031	8.58972801528307	8.61863274441184	8.5854999568248	8.65392901550805	8.6560987822262	8.67072619500897	8.67310784612968	8.86293050926804	8.75193987721996	8.4483624158439	8.52043645726466	hsa-miR-1271	ILMN_3168738	ILMN_3168738	Gene
8.88262928844357	8.88262928844357	8.81545652744539	8.76133742824215	8.80647743165894	8.8069790372133	8.80780737121731	8.82169402815624	8.82241211866286	8.90482810998297	8.93712966950547	9.16213341382211	8.88486263225626	8.85932029013414	8.89016956557973	8.95665732460056	9.05239560650231	9.33396785443377	9.08041942435535	8.94903470068335	8.88374596034991	8.90800805799986	8.78442406390753	8.83590719670859	8.95194190427281	8.94903470068335	8.96284185969422	9.00782790003892	9.09840064593939	9.0062759907919	9.29430176634959	9.17613132639769	8.89016956557973	8.72167900081059	8.9894566578942	9.12892116650331	9.22534458019727	9.08041942435535	hsa-miR-1272	ILMN_3168746	ILMN_3168746	Gene
8.38133576131279	8.39110256167261	8.46922974857269	8.48304906778823	8.38816877422006	8.49003282334678	8.38788695938583	8.35399524088701	8.3798907712298	8.35599951581688	8.35054556476007	8.44652037776972	8.44927933192403	8.44504528117349	8.384956273567	8.402921989793	8.44543265357247	8.44373272576487	8.41018847943299	8.41312385323006	8.39011760346071	8.37729262761089	8.3927809961109	8.36649185381131	8.44504528117349	8.4099183447915	8.45663539857735	8.42887474769787	8.48403961482729	8.36649185381131	8.39616811029341	8.38067080494891	8.3478145604374	8.38067080494891	8.35195473239564	8.43534979654202	8.45890407006921	8.41018847943299	hsa-miR-1273	ILMN_3168760	ILMN_3168760	Gene
13.9540711504726	14.148194962881	13.8678466405766	13.9276577220961	14.0382397315951	13.8974970193454	13.846243057594	13.7808909259163	13.6515804382617	13.6404843334264	13.7904355742551	13.7372527027904	14.3343054207667	14.322229821066	14.3799762309254	14.5571013567287	14.4973670934383	14.3574396749037	12.663306707256	13.7904355742551	13.876674014162	13.8045029128751	13.6712608951413	13.7676742499979	13.7676742499979	13.6964136345423	13.7372527027904	13.7170159186873	13.7808909259163	13.8347333888472	13.6404843334264	14.3912682832771	14.3574396749037	14.3157450755298	14.6140692887805	14.6261802712488	14.4973670934383	12.663306707256	hsa-miR-127-3p	ILMN_3167031	ILMN_3167031	Gene
9.02566318322461	8.97816062726041	9.05365190773468	9.07241046837342	8.99896455536902	9.10396734843114	9.15797460338524	9.11045834228574	9.12892116650331	9.08836920635172	9.11170849841876	9.07001953532644	9.1849866874088	9.16330862794026	9.23701169940291	9.13630721225476	9.04261931426032	9.04968236917084	8.92541719434597	9.0590184180691	8.94645608377859	9.0062759907919	9.00326390082482	8.95568946387899	9.05975141609262	9.10887503906225	9.05535472340356	9.09196336710588	9.12320240060965	9.03805927133147	9.03568314349267	9.20792437139369	9.0590184180691	9.2388696637238	9.09319236986513	9.03155073463731	9.11295865455178	8.92541719434597	hsa-miR-1274a	ILMN_3168769	ILMN_3168769	Gene
8.303299911891	8.29214642864162	8.34649272375028	8.3687423188191	8.36047472399715	8.35712676853893	8.37393665373272	8.33928949635922	8.32608281366764	8.3377589399137	8.3377589399137	8.29214642864162	8.36372641108979	8.35195473239564	8.26836841792468	8.34551677436047	8.26836841792468	8.41137445271055	8.34913639712451	8.36273617779964	8.34551677436047	8.37393665373272	8.35297498664132	8.37393665373272	8.35936437262906	8.33363741767604	8.41915014373745	8.3377589399137	8.39110256167261	8.35936437262906	8.34551677436047	8.39779912227056	8.41467854958778	8.44339702356986	8.54429246489148	8.38609480966267	8.45890407006921	8.34913639712451	hsa-miR-1274b	ILMN_3168816	ILMN_3168816	Gene
9.00782790003892	8.94645608377859	8.92320156048108	8.91289738324343	8.81493565554401	8.78533692936975	8.72681840514051	8.84633124888066	8.69496175193895	8.64384870504434	8.68286995814744	8.7273085773004	8.8483803887051	8.84910578581913	8.84305714838473	8.93498364878517	8.95665732460056	8.92430937741352	8.8483803887051	8.58724056531682	8.50347474141022	8.50516778507557	8.48650132141102	8.49424161058082	8.47183372588444	8.58005987288859	8.56818202814141	8.61422295878545	8.65392901550805	8.65871015007111	8.63722504041662	8.33495980971429	8.44201018195428	8.40312479661968	8.4265180851344	8.303299911891	8.73212068817843	8.8483803887051	hsa-miR-1275	ILMN_3168774	ILMN_3168774	Gene
8.41719434851126	8.36649185381131	8.48082625808685	8.35297498664132	8.34649272375028	8.43892572611257	8.36649185381131	8.49003282334678	8.48834470304717	8.3782016825608	8.4483624158439	8.45362248957185	8.44201018195428	8.38816877422006	8.37729262761089	8.38788695938583	8.31550614615175	8.36372641108979	8.3798907712298	8.40182172528212	8.32431988229827	8.44373272576487	8.40271918296632	8.38450687528413	8.41356478405105	8.4236026399383	8.34082005280474	8.35195473239564	8.43117147625281	8.35936437262906	8.37729262761089	8.35297498664132	8.43534979654202	8.49734386501201	8.50562538052579	8.3782016825608	8.43068214464181	8.3798907712298	hsa-miR-127-5p	ILMN_3168719	ILMN_3168719	Gene
8.54809507004014	8.65871015007111	8.60133718204278	8.59698455633398	8.57275740840976	8.55326093658193	8.61016793146484	8.55933442248704	8.59557390379032	8.5854999568248	8.56527214074504	8.56527214074504	8.61380575287902	8.65097219347746	8.57084511378824	8.59029276335112	8.59736985738641	8.56426903938407	8.53156635244656	8.5332761326323	8.64628266680758	8.61459891077317	8.67690799582006	8.6330900651863	8.59775515843884	8.6004944770642	8.60693500650759	8.5712097578623	8.50032511839832	8.48976685047397	8.61338854697259	8.53819061326673	8.4615927919684	8.56790629472646	8.51620708661203	8.5995629072167	8.5668580528663	8.53156635244656	hsa-miR-1276	ILMN_3168778	ILMN_3168778	Gene
8.53486587460852	8.45562931324243	8.55514403481177	8.55326093658193	8.4890741136789	8.48669630466605	8.50516778507557	8.55326093658193	8.42112803751118	8.5018945868051	8.51085987788994	8.42797937939742	8.42749438575771	8.45418443061389	8.47018254608804	8.45626791477384	8.4011153391233	8.41137445271055	8.35195473239564	8.48804205633772	8.51653434875338	8.59357452319157	8.53617822929179	8.42399541333853	8.48950087760117	8.49852742872371	8.47519168152974	8.50422275228717	8.47018254608804	8.44778362330153	8.57702282375405	8.40312479661968	8.37268420053072	8.5078635741306	8.51620708661203	8.42887474769787	8.37393665373272	8.35195473239564	hsa-miR-1277	ILMN_3168787	ILMN_3168787	Gene
8.7677685661663	8.98326886673638	8.79455583378227	8.82744314644213	8.71115361949933	8.69446411158634	8.74062388376404	8.67800464539184	8.61724844288891	8.63475743326576	8.67580244182733	8.72950398752972	8.82169402815624	8.76946261564559	8.81545652744539	8.84123681298112	8.86213461854467	8.89016956557973	8.78177093027977	8.46205870251267	8.42289515183665	8.4629046055703	8.44373272576487	8.37393665373272	8.3125852309516	8.44127431626849	8.35399524088701	8.49460867437101	8.61863274441184	8.53486587460852	8.5269303494157	8.46769512644884	8.3687423188191	8.42112803751118	8.31842706135191	8.39347447233728	8.43977562217982	8.78177093027977	hsa-miR-1278	ILMN_3168795	ILMN_3168795	Gene
8.57723950624933	8.54992467979893	8.52859521278342	8.5616180202934	8.50301312757474	8.52150562510904	8.50516778507557	8.51690595124512	8.48834470304717	8.47256323171306	8.41312385323006	8.35712676853893	8.5269303494157	8.55263056280991	8.52299120542067	8.49354952845037	8.50301312757474	8.49852742872371	8.50660799383703	8.52664446705623	8.42289515183665	8.41592647345944	8.51003296887826	8.46535034762866	8.53486587460852	8.44127431626849	8.58861317056449	8.51123127740527	8.3478145604374	8.45562931324243	8.52043645726466	8.69339808009238	8.72382798067595	8.50228431043657	8.42112803751118	8.56942131373059	8.74319549136815	8.50660799383703	hsa-miR-1279	ILMN_3168811	ILMN_3168811	Gene
8.48041341943411	8.47443454732829	8.52412658742549	8.51518035504004	8.43199167291053	8.45900566266215	8.55405481565159	8.51690595124512	8.53646461138369	8.48834470304717	8.52106359178136	8.56263731852781	8.57591234272238	8.51653434875338	8.49734386501201	8.5078635741306	8.43916985911918	8.48708379168105	8.49460867437101	8.48240284521137	8.50861714586625	8.49734386501201	8.51492195133796	8.50516778507557	8.53486587460852	8.49104664587619	8.59408918263061	8.51123127740527	8.43117147625281	8.43117147625281	8.5269303494157	8.63186456878764	8.38200071767667	8.34649272375028	8.75340139310795	8.51777438011972	8.42080210432593	8.49460867437101	hsa-miR-128	ILMN_3168806	ILMN_3168806	Gene
9.93792666484902	9.95898885159451	9.84771251409044	9.82836372541108	9.65229471307662	9.72666411810484	9.9308077857526	9.96729232735814	10.1076670330702	10.1566415501827	10.7319820910365	10.5914529397682	10.0778105302385	10.1076670330702	10.0778105302385	9.97363770998208	9.95898885159451	10.3936293015552	9.81363382827538	9.81979057988342	9.67257333455067	9.77315050505868	9.77315050505868	9.86601653683167	9.89264272887535	9.99025076293358	10.2188216338565	10.3240460884711	10.4962145322469	10.183596665033	10.1566415501827	9.81979057988342	9.51555088181156	9.65900214219829	9.76162711955734	9.62431070968258	9.55068721633088	9.81363382827538	hsa-miR-1280	ILMN_3168814	ILMN_3168814	Gene
8.62728232238477	8.48240284521137	9.16614886695625	8.65830681405999	8.69119518153695	8.65730230875933	8.67183484838031	8.60342057432172	8.67524299529215	8.55618922577198	8.55432810216017	8.59450387281614	8.57970383968944	8.50743742766982	8.59408918263061	8.5332761326323	8.66552264133282	8.53801252515052	8.55341282527627	8.54511991999376	8.53819061326673	8.5018945868051	8.65447578387987	8.55031385028821	8.61338854697259	8.62641593585584	8.60693500650759	8.60840048033026	8.55341282527627	8.63349644610927	8.58861317056449	8.6820676456354	8.7899900168073	8.57934405638478	8.53113024986624	9.10098019356498	8.54208381446976	8.55341282527627	hsa-miR-1281	ILMN_3168820	ILMN_3168820	Gene
8.49552337405501	8.50660799383703	8.53819061326673	8.55793620300378	8.5531090478876	8.50824035999842	8.51492195133796	8.52498025924054	8.52664446705623	8.56426903938407	8.51085987788994	8.56845776155636	8.64525387311249	8.59622924457896	8.59775515843884	8.60759540570637	8.56324063223041	8.63475743326576	8.5508347144502	8.58724056531682	8.50347474141022	8.60133718204278	8.53040462177747	8.49424161058082	8.56000869585195	8.51048847837462	8.58083893853696	8.49798688857892	8.55341282527627	8.50701128120904	8.62962797499615	8.72632823298062	8.81635993499838	8.47588896112638	8.52379904800238	8.57463541949068	8.49085760169269	8.5508347144502	hsa-miR-1282	ILMN_3168823	ILMN_3168823	Gene
9.07589246387956	9.12436613660651	9.32400050327798	9.40426750270414	9.11629180229504	8.91526349486655	8.95916586433789	8.93246950570558	8.97244166220341	8.85150224451048	8.80647743165894	9.10729173583877	9.19982238001385	9.1562408868484	9.12320240060965	9.32736445365149	9.11894343199448	9.23153184640156	8.98454666387363	8.85251386078706	8.95048830247808	8.86858361415282	8.86293050926804	8.94029471210429	8.8802891518088	8.87558037319498	8.85251386078706	8.76133742824215	8.90190547723224	8.90395606680644	9.17613132639769	8.81216452884067	8.84773057397688	9.0408515054685	8.86293050926804	8.77731098296479	8.81061935185706	8.98454666387363	hsa-miR-1283	ILMN_3168824	ILMN_3168824	Gene
9.38603994382054	9.42443165829816	9.37333306262424	9.32568247846473	9.29430176634959	9.25614769036697	9.48598169981697	9.43591068461989	9.61105155211584	9.74031586696895	10.0676131598961	10.0778105302385	9.47521152308193	9.5181375052186	9.60059658058666	9.64958486962821	9.6352787825602	9.71320713265658	9.4502245341396	9.52635918008666	9.38166134545351	9.47521152308193	9.47922586028237	9.6205366207696	9.68667753485556	9.84771251409044	9.90647804826482	9.91463472142187	10.0878846796453	9.82836372541108	10.2453695677701	9.71320713265658	9.49488192830444	9.49488192830444	9.8167122040794	9.6468750261798	9.54146207584524	9.4502245341396	hsa-miR-1284	ILMN_3168825	ILMN_3168825	Gene
8.41137445271055	8.42020387284472	8.4236026399383	8.45087020581023	8.43689660566828	8.384956273567	8.41434213222991	8.41719434851126	8.46642528675425	8.3782016825608	8.42429236982737	8.40637088319051	8.40845566919782	8.41312385323006	8.40504570788573	8.40869378279219	8.48118970384757	8.40869378279219	8.35712676853893	8.36273617779964	8.4605946848403	8.52174005810683	8.34454082497065	8.36649185381131	8.4245893263162	8.37331042713172	8.3616054508984	8.4815531496083	8.45845780796259	8.41229029134662	8.53228809394387	8.34082005280474	8.48976685047397	8.42112803751118	8.34649272375028	8.49998721281704	8.46424743496332	8.35712676853893	hsa-miR-1285	ILMN_3168828	ILMN_3168828	Gene
10.5105366127943	10.8733205794709	10.4962145322469	11.0192179543924	11.1390145593802	10.7451675937125	10.9158142149583	10.9008230001567	11.4487358813731	11.6508608923805	11.6347337588526	11.3876371076687	11.8254001617008	11.8170902226844	11.5353309901883	11.232026321703	11.1390145593802	10.5472609170605	9.85549420098229	10.4388151648974	10.5615218660597	10.3240460884711	10.6869783116834	10.6648311738525	10.7451675937125	10.9656979919092	10.8733205794709	11.232026321703	11.3056868816375	11.3056868816375	10.8385184644937	11.6668731634068	11.8433803749268	11.6013641512033	11.0982100264053	11.0779737410969	10.4388151648974	9.85549420098229	hsa-miR-1286	ILMN_3168839	ILMN_3168839	Gene
8.99104451833517	8.98666096764582	9.0005445480597	8.94029471210429	8.83504323153592	8.90860432470133	8.98666096764582	8.93712966950547	9.05239560650231	9.068380176153	9.16213341382211	9.21207623161453	8.96839543363179	8.97623711480126	8.88486263225626	8.87468789532956	8.91289738324343	9.08836920635172	9.02038592535221	9.09840064593939	9.06367405496882	9.16781389185409	9.16448384205841	9.15450717031156	9.25142735589318	9.32736445365149	9.38603994382054	9.3760335175136	9.16781389185409	9.11045834228574	9.09840064593939	9.14468532040871	8.99104451833517	8.91195915316227	8.75857370550609	8.90482810998297	8.92646694888294	9.02038592535221	hsa-miR-1287	ILMN_3168848	ILMN_3168848	Gene
8.51157271042988	8.42020387284472	8.48976685047397	8.53113024986624	8.48584129607294	8.54769827199686	8.53646461138369	8.49003282334678	8.41852297270785	8.47069240261636	8.47069240261636	8.43145757031739	8.48393578768026	8.50066302397961	8.49734386501201	8.44373272576487	8.45900566266215	8.49085760169269	8.56107135930617	8.5332761326323	8.49798688857892	8.49123569005969	8.52664446705623	8.46983590573554	8.56578858570382	8.49510495194741	8.51620708661203	8.51123127740527	8.44748701364565	8.49655241408425	8.56553036322443	8.74679563372822	8.48182612529492	8.52575170343024	8.47970920160062	8.58260092462053	8.58005987288859	8.56107135930617	hsa-miR-1288	ILMN_3168849	ILMN_3168849	Gene
8.6400046166768	8.67690799582006	8.72167900081059	8.69911935291838	8.59248182698866	8.67018955181376	8.70873057001704	8.7558179227982	8.65502255225168	8.75340139310795	8.70362743602896	8.7899900168073	8.66604515591664	8.69119518153695	8.69222802098382	8.67310784612968	8.74123862624009	8.69339808009238	8.79891334564115	8.79455583378227	8.63869942340029	8.67018955181376	8.67380883370291	8.75410794778136	8.75193987721996	8.71916589948809	8.7578213658736	8.80597582610458	8.79729505210722	8.79891334564115	8.97816062726041	8.6820676456354	8.63019558677047	8.53156635244656	8.94146615991734	8.8926348669841	8.75953808821253	8.79891334564115	hsa-miR-1289	ILMN_3168850	ILMN_3168850	Gene
11.1694352496396	10.9656979919092	11.2527066900214	12.1289367333804	12.142496699082	11.7408203381524	11.7927975062806	11.6843538818741	11.2006142708785	11.2861029276077	11.6013641512033	11.4487358813731	11.8975437815869	12.0362327893828	11.9499499599801	12.3467156568365	12.290274777901	12.0693453875178	13.4610154946307	11.0352511046181	10.9656979919092	10.9656979919092	11.6013641512033	11.7215212829176	11.3322965531154	11.5135956571416	11.4993818108997	11.349960949629	11.6668731634068	11.6206482815993	11.5353309901883	12.0906136949133	11.9289139053226	11.8433803749268	12.142496699082	12.290274777901	11.9734476109743	13.4610154946307	hsa-miR-128a:9.1	ILMN_3168085	ILMN_3168085	Gene
9.24468957008609	9.2388696637238	9.33810545934469	9.74031586696895	9.6647369003121	9.57482926437306	9.61105155211584	9.4502245341396	9.21803280121548	9.3064376965021	9.36857995312194	9.20792437139369	10.0245928165689	10.2188216338565	10.1224287102485	10.4286744331727	10.2569159915205	10.2907942345903	12.6247502796571	9.26702151547387	9.246961259418	9.2823952079301	9.68250569224926	9.6468750261798	9.45563018150151	9.38006773144367	9.37063260773488	9.28839315025482	9.47521152308193	9.43857019443875	9.246961259418	10.2372135549233	10.11248465497	10.0347979175766	10.4337447990351	10.2453695677701	10.2569159915205	12.6247502796571	hsa-miR-128b:9.1	ILMN_3167491	ILMN_3167491	Gene
8.62728232238477	8.65392901550805	8.65961058401025	8.67468354875698	8.65730230875933	8.69446411158634	8.66552264133282	8.77335387018191	8.74610202235977	8.75340139310795	8.81831569789308	8.97244166220341	8.48393578768026	8.4655851936329	8.52299120542067	8.49976716421083	8.52780660865108	8.51518035504004	8.49825715865132	8.66776772928745	8.69446411158634	8.75706902624112	8.67380883370291	8.64384870504434	8.73011302317128	8.84063011976919	8.86133405898864	8.91948786819923	8.86293050926804	8.87288594963468	9.246961259418	8.6560987822262	8.49655241408425	8.65830681405999	8.65185241860475	8.44162720902986	8.4483624158439	8.49825715865132	hsa-miR-129*	ILMN_3168562	ILMN_3168562	Gene
9.28839315025482	9.30427646770998	9.32736445365149	9.21494784523586	9.12892116650331	9.20482031540994	9.31486184080429	9.2779433130602	9.3110262839538	9.331359693525	9.34834042503953	9.33810545934469	8.9615022047545	8.9166913764085	8.94903470068335	8.96033403454619	9.04681446559346	9.00937980928594	9.04681446559346	9.30211523891787	9.21494784523586	9.29845613686636	9.32568247846473	9.32400050327798	9.42443165829816	9.54623217544877	9.46080525528441	9.39957558171833	9.240643772239	9.22534458019727	9.46560802303656	9.14468532040871	8.83504323153592	9.01229934090652	9.05239560650231	8.88374596034991	8.8546995918504	9.04681446559346	hsa-miR-1290	ILMN_3168851	ILMN_3168851	Gene
8.59491856300168	8.49825715865132	8.53370615335912	8.57463541949068	8.54992467979893	8.48209910098155	8.52619808524323	8.56263731852781	8.65267309412086	8.63768844680778	8.64672392970794	8.57934405638478	8.59200680455159	8.55263056280991	8.51123127740527	8.50264871900566	8.54171752179565	8.4815531496083	8.5668580528663	8.56212766941061	8.61016793146484	8.58724056531682	8.53617822929179	8.56324063223041	8.54124054614589	8.54849186808342	8.63620287163676	8.60840048033026	8.53386987689484	8.52839698552699	8.58083893853696	8.47519168152974	8.45452288188887	8.47069240261636	8.40562429180252	8.38133576131279	8.68408338020473	8.5668580528663	hsa-miR-1291	ILMN_3168853	ILMN_3168853	Gene
8.42985680811056	8.40446712396893	8.40845566919782	8.43145757031739	8.32608281366764	8.3798907712298	8.42112803751118	8.38609480966267	8.33495980971429	8.35599951581688	8.37193867787541	8.41400571487203	8.42429236982737	8.38816877422006	8.36372641108979	8.45232348598936	8.43916985911918	8.3478145604374	8.46030713010514	8.44808023295742	8.48366366690777	8.39011760346071	8.3884505890543	8.39431640932505	8.38302909733896	8.4099183447915	8.42985680811056	8.38450687528413	8.384956273567	8.35297498664132	8.35297498664132	8.53819061326673	8.40379596029431	8.44808023295742	8.3323150256378	8.36991455787915	8.5465368011389	8.46030713010514	hsa-miR-1292	ILMN_3168854	ILMN_3168854	Gene
8.58451240373491	8.58083893853696	8.54901368869653	8.52839698552699	8.51690595124512	8.56107135930617	8.61016793146484	8.65185241860475	8.58041590608775	8.61338854697259	8.62962797499615	8.57230041830081	8.53040462177747	8.50743742766982	8.54901368869653	8.56426903938407	8.57527388110653	8.61115445044967	8.5508347144502	8.54511991999376	8.53819061326673	8.57084511378824	8.4932245101101	8.58083893853696	8.57851059970739	8.59119464676685	8.59408918263061	8.5712097578623	8.40893189638657	8.57635924199058	8.55933442248704	8.63186456878764	8.67072619500897	8.44339702356986	8.56426903938407	8.62351810406749	8.73212068817843	8.5508347144502	hsa-miR-1293	ILMN_3168857	ILMN_3168857	Gene
8.55031385028821	8.44543265357247	8.44617020187059	8.47970920160062	8.44617020187059	8.59248182698866	8.60133718204278	8.51157271042988	8.43019281303081	8.45209335752338	8.49706985710596	8.46500964716496	8.47597860853278	8.38302909733896	8.43068214464181	8.46424743496332	8.37729262761089	8.52879344003984	8.37331042713172	8.577638216292	8.47120225914468	8.4629046055703	8.7069061462554	8.67072619500897	8.50580893622953	8.45700288238086	8.48304906778823	8.45059117718729	8.51210358484439	8.46330781070387	8.50571715837766	8.3125852309516	8.55886655027465	8.51553008975537	8.36703096678518	8.40869378279219	8.5039363552457	8.37331042713172	hsa-miR-129-3p	ILMN_3168561	ILMN_3168561	Gene
8.88262928844357	8.832571864788	8.85066671372182	8.83748913691956	8.77731098296479	8.91195915316227	8.97057491595803	8.94774539223097	8.99514514891316	8.9894566578942	8.90685410557968	9.04540349811519	8.897620170461	8.91289738324343	8.86053349943261	8.85066671372182	8.95665732460056	8.9205245291283	8.93117055633759	9.03908369667667	8.8926348669841	8.92186304480469	8.92646694888294	8.90482810998297	9.03155073463731	9.06520743597419	9.04822543307173	8.98560381575972	9.01798237772453	8.94645608377859	9.246961259418	9.16330862794026	9.11629180229504	8.97623711480126	9.06520743597419	9.14103029435902	9.06048441411615	8.93117055633759	hsa-miR-1294	ILMN_3168862	ILMN_3168862	Gene
8.60905510603658	8.6004944770642	8.53819061326673	8.59119464676685	8.59811720408095	8.63475743326576	8.60133718204278	8.63268368426333	8.55215207773222	8.60840048033026	8.59775515843884	8.69496175193895	8.61380575287902	8.60026737711958	8.60307303595337	8.65830681405999	8.67925416603661	8.65871015007111	8.61899604284582	8.57275740840976	8.56212766941061	8.60133718204278	8.57084511378824	8.55731545704737	8.60418962259021	8.59660690045647	8.57591234272238	8.70415977029127	8.63935202003854	8.56212766941061	8.61338854697259	8.5868940478773	8.48584129607294	8.70153451685098	8.46382592322537	8.52498025924054	8.70415977029127	8.61899604284582	hsa-miR-1295	ILMN_3168865	ILMN_3168865	Gene
12.7846763878384	12.9430393148273	13.0630215266137	13.2845324743535	13.0775731468737	12.8811467523175	13.1607987743819	12.9301309989213	13.1475410676897	13.2585294156073	13.3217463174346	13.4959815466008	12.9301309989213	13.0148520414531	12.7705934689508	12.994220873194	12.6793554853143	12.8972010400147	12.1586103446742	12.8026545912592	12.6247502796571	12.8026545912592	13.2585294156073	13.3565048819067	13.1475410676897	13.0775731468737	13.1173700595707	13.0324515250119	13.1021895369201	13.1607987743819	13.4868548179056	12.8026545912592	12.7398461129675	12.7476683469506	12.9568457115329	12.7476683469506	12.663306707256	12.1586103446742	hsa-miR-129-5p	ILMN_3168183	ILMN_3168183	Gene
13.2585294156073	13.3217463174346	13.337306112388	13.8045029128751	13.8347333888472	13.7372527027904	13.7808909259163	13.6404843334264	13.6235844810095	13.4502630961289	13.4610154946307	13.3099608461657	13.2985499195512	13.4080498562201	13.3436483587811	13.5014907639886	13.3217463174346	13.3309638659949	12.3467156568365	13.1021895369201	12.994220873194	13.1338885798395	13.6235844810095	13.7568989133474	13.6617895828672	13.5161302303824	13.5770225971999	13.5660706813332	13.2985499195512	13.2845324743535	13.1475410676897	13.4868548179056	13.3668013480702	13.4325653863027	13.4208872768122	13.2464565149792	13.3263550917148	12.3467156568365	hsa-miR-1296	ILMN_3167351	ILMN_3167351	Gene
8.81441478364263	8.84305714838473	8.87660267936083	8.78533692936975	8.73591972807552	8.75340139310795	8.89548952202523	8.84910578581913	8.81493565554401	8.89016956557973	8.9205245291283	8.89016956557973	8.80313047865236	8.74610202235977	8.73244062024435	8.7627524532061	8.79164699420597	8.76475009590709	8.83504323153592	8.90098507645948	8.80647743165894	8.80448815833627	8.7578213658736	8.85810708083566	8.90190547723224	8.93605665914532	8.97623711480126	8.93712966950547	8.87197648180521	8.7558179227982	8.90800805799986	8.70994209475819	8.77897448138756	8.63564410924806	8.70873057001704	8.86053349943261	8.49825715865132	8.83504323153592	hsa-miR-1297	ILMN_3168867	ILMN_3168867	Gene
11.5353309901883	11.7716044187245	11.8254001617008	11.7408203381524	11.6347337588526	11.5135956571416	10.7764415782453	10.6648311738525	10.5105366127943	9.19278672196558	9.25142735589318	9.28839315025482	9.02566318322461	9.03433144099906	9.01798237772453	8.99626485579576	9.16781389185409	8.79234497795106	8.89401066827629	11.4696924622642	11.6013641512033	11.481696756339	10.9321563187014	10.9158142149583	11.1121968466298	10.6156561237907	10.5472609170605	10.7451675937125	9.30427646770998	9.240643772239	9.18116375940073	9.01344761394599	8.99626485579576	9.17163685443696	9.10247377099806	9.19043224207558	9.03805927133147	8.89401066827629	hsa-miR-1298	ILMN_3168109	ILMN_3168109	Gene
9.33657601534255	9.28839315025482	9.2823952079301	9.16213341382211	9.11894343199448	9.21803280121548	9.38006773144367	9.32736445365149	9.34834042503953	9.5095900064559	9.49284316613675	9.67833384964295	9.22534458019727	9.20482031540994	9.20137360139324	9.11045834228574	9.08367916685684	9.18299027156379	9.02566318322461	9.47922586028237	9.34834042503953	9.38006773144367	9.25142735589318	9.21803280121548	9.34581966116455	9.47059294506803	9.46810048405229	9.49682459809041	9.65900214219829	9.48260378004967	9.75280676043071	9.55318967945672	9.2388696637238	9.5721066020682	9.30028568789212	9.41809968337565	9.45821771839296	9.02566318322461	hsa-miR-1299	ILMN_3168873	ILMN_3168873	Gene
9.13325401576412	9.16213341382211	9.21941194697925	9.16614886695625	9.09969041975219	9.06048441411615	8.88908006546756	9.03433144099906	9.04540349811519	8.96505325632108	9.07001953532644	9.14841047496837	9.22853393975234	9.27221833872067	9.28092050310433	9.24468957008609	9.09319236986513	9.09196336710588	9.0005445480597	8.91757129183933	8.90395606680644	8.84708075924866	8.86293050926804	8.69222802098382	8.88585807381464	8.89401066827629	8.91757129183933	9.02038592535221	9.09196336710588	9.10729173583877	9.04261931426032	8.6621085537951	8.91195915316227	8.83875628173841	8.99626485579576	8.64931425722322	8.95048830247808	9.0005445480597	hsa-miR-1300	ILMN_3168875	ILMN_3168875	Gene
9.02840533272063	8.99738456267835	9.04401140618776	8.98666096764582	8.86478094489993	8.98666096764582	9.11295865455178	9.09969041975219	9.16781389185409	9.17613132639769	9.2823952079301	9.37805062447863	9.07001953532644	9.05113930526995	9.01798237772453	9.07121500184993	9.18116375940073	9.15262863230837	9.08510909427446	9.19982238001385	9.10396734843114	9.12664365155491	9.07241046837342	9.21494784523586	9.21207623161453	9.25614769036697	9.3585524731763	9.39092420034838	9.38848207208446	9.28613153150535	9.61105155211584	9.39092420034838	9.06674081697957	9.26972703947204	9.13167679948834	9.2779433130602	9.2747096379693	9.08510909427446	hsa-miR-1301	ILMN_3168876	ILMN_3168876	Gene
8.45255361445534	8.56469413283513	8.47372290053034	8.47018254608804	8.42842706354764	8.46830305384557	8.57970383968944	8.52498025924054	8.53646461138369	8.48403961482729	8.45700288238086	8.50660799383703	8.43174366438197	8.46205870251267	8.40942512058903	8.45626791477384	8.45209335752338	8.45970719268012	8.49460867437101	8.49603497106254	8.42952080319032	8.49734386501201	8.47755211662039	8.52780660865108	8.3927809961109	8.53354242982341	8.50701128120904	8.48708379168105	8.45845780796259	8.52839698552699	8.47372290053034	8.46252461305693	8.45452288188887	8.53819061326673	8.29214642864162	8.45148178166681	8.36471664437994	8.49460867437101	hsa-miR-1302	ILMN_3168878	ILMN_3168878	Gene
8.52379904800238	8.53943177842153	8.46922974857269	8.49976716421083	8.4655851936329	8.56107135930617	8.59491856300168	8.46310620813708	8.48834470304717	8.53113024986624	8.46330781070387	8.52150562510904	8.49998721281704	8.52780660865108	8.479854891191	8.45232348598936	8.51297979193777	8.46830305384557	8.48209910098155	8.50422275228717	8.58784320519325	8.49734386501201	8.48650132141102	8.47755211662039	8.51123127740527	8.48650132141102	8.50701128120904	8.4815531496083	8.50032511839832	8.48976685047397	8.46356686696462	8.48630633815598	8.4483624158439	8.46030713010514	8.56052469831893	8.63019558677047	8.6576028934041	8.48209910098155	hsa-miR-1303	ILMN_3168880	ILMN_3168880	Gene
8.53874157769138	8.51553008975537	8.48082625808685	8.57723950624933	8.49655241408425	8.55326093658193	8.53943177842153	8.55618922577198	8.56527214074504	8.51518035504004	8.6004944770642	8.65871015007111	8.54953550930965	8.55263056280991	8.58364380016874	8.52976022852642	8.51587982447069	8.57317703199927	8.57230041830081	8.51466354763587	8.53819061326673	8.49734386501201	8.44373272576487	8.49976716421083	8.59775515843884	8.5868940478773	8.6004944770642	8.59991514216814	8.62728232238477	8.56212766941061	8.67524299529215	8.57898427308012	8.41915014373745	8.4890741136789	8.54429246489148	8.57934405638478	8.70415977029127	8.57230041830081	hsa-miR-1304	ILMN_3168882	ILMN_3168882	Gene
9.34329889728957	9.34834042503953	9.30211523891787	9.21803280121548	9.1728235595646	9.21351203842519	9.30427646770998	9.28839315025482	9.38603994382054	9.51555088181156	9.79306670030335	9.98196421304275	9.38006773144367	9.366527298509	9.39092420034838	9.35377288700744	9.42443165829816	9.55068721633088	9.33963490334683	9.35105665602349	9.18299027156379	9.26014898921054	9.29430176634959	9.39957558171833	9.43117207361341	9.58760195667007	9.68250569224926	9.63203304088557	9.70577499409178	9.58455693115307	10.0778105302385	9.57817058500457	9.13029898299582	9.11761761714476	9.21941194697925	9.47059294506803	9.46560802303656	9.33963490334683	hsa-miR-1305	ILMN_3168883	ILMN_3168883	Gene
8.47069240261636	8.53943177842153	8.50562538052579	8.54171752179565	8.53011509626903	8.56107135930617	8.64576826996004	8.60759540570637	8.58972801528307	8.56790629472646	8.54849186808342	8.61995162718288	8.66604515591664	8.69496175193895	8.74319549136815	8.74388233244284	8.68647623946855	8.6400046166768	8.5039363552457	8.61995162718288	8.49798688857892	8.53040462177747	8.51492195133796	8.57275740840976	8.58315638504612	8.61995162718288	8.61724844288891	8.5712097578623	8.60133718204278	8.51752596692829	8.55933442248704	8.63186456878764	8.38788695938583	8.57411603753973	8.88796679042029	8.69911935291838	8.82614735265152	8.5039363552457	hsa-miR-1307	ILMN_3168587	ILMN_3168587	Gene
8.48414344197431	8.49825715865132	8.46045090747272	8.54809507004014	8.48584129607294	8.46424743496332	8.46205870251267	8.45970719268012	8.51690595124512	8.38788695938583	8.49706985710596	8.44127431626849	8.47285583964738	8.47597860853278	8.479854891191	8.47593378482958	8.47970920160062	8.4815531496083	8.44778362330153	8.49603497106254	8.53819061326673	8.4815531496083	8.56426903938407	8.49424161058082	8.43868159310596	8.49852742872371	8.47183372588444	8.35825402126097	8.42602677815078	8.41852297270785	8.47372290053034	8.56790629472646	8.57013321375942	8.54335532616224	8.4236026399383	8.49998721281704	8.41356478405105	8.44778362330153	hsa-miR-1308	ILMN_3168750	ILMN_3168750	Gene
14.9448765779771	14.8949816558239	14.9280863311249	14.8703174563051	14.8472225868608	14.8703174563051	14.8857116309068	14.9280863311249	14.9448765779771	14.9280863311249	14.9448765779771	14.9280863311249	15.0029840704471	14.9448765779771	14.9448765779771	14.9448765779771	14.9280863311249	14.9448765779771	14.0138544629051	14.9280863311249	14.9120790522408	14.9120790522408	14.8949816558239	14.8949816558239	14.9280863311249	14.9120790522408	14.9120790522408	14.9448765779771	14.9120790522408	14.9280863311249	14.9120790522408	14.9280863311249	15.0029840704471	14.9120790522408	14.9448765779771	14.9448765779771	15.0645274572777	14.0138544629051	hsa-miR-130a	ILMN_3168497	ILMN_3168497	Gene
8.49552337405501	8.53486587460852	8.46356686696462	8.45486133316386	8.50301312757474	8.47588896112638	8.53386987689484	8.52859521278342	8.55593795336339	8.49720686105899	8.58005987288859	8.54285251078377	8.60195278707674	8.60799794301832	8.64931425722322	8.72632823298062	8.67925416603661	8.73011302317128	8.84002342655726	8.48240284521137	8.41592647345944	8.56469413283513	8.47755211662039	8.48414344197431	8.45801154585597	8.56426903938407	8.55373382046393	8.60840048033026	8.61459891077317	8.51752596692829	8.48182612529492	8.55373382046393	8.64384870504434	8.51553008975537	8.97719887103084	8.64525387311249	8.90800805799986	8.84002342655726	hsa-miR-130a*	ILMN_3168870	ILMN_3168870	Gene
14.1663673923329	14.060078501939	14.1175975220136	14.1861347111412	14.148194962881	14.215310770815	14.0493211665982	14.1861347111412	14.2258865760192	14.2681921187068	14.3463552832625	14.2592948120744	14.2592948120744	14.1663673923329	14.127154105044	14.0953397068511	14.1567379986774	14.0382397315951	12.9205028394836	14.2258865760192	14.3044319543035	14.285366807649	14.3343054207667	14.2944387221395	14.2944387221395	14.2476499474875	14.2258865760192	14.1567379986774	14.322229821066	14.3574396749037	14.3799762309254	14.0953397068511	14.0837458944565	14.0257304484878	14.1405406222846	14.060078501939	14.0138544629051	12.9205028394836	hsa-miR-130b	ILMN_3167099	ILMN_3167099	Gene
9.01459588698545	9.04968236917084	9.10098019356498	8.99626485579576	8.95333175371512	8.96716021582	8.95472160315742	9.01918415153837	8.86133405898864	8.86133405898864	8.80098573682269	8.95791159446923	8.99104451833517	9.05113930526995	9.03805927133147	9.22853393975234	9.13167679948834	9.16614886695625	8.97816062726041	8.74980548349091	8.76946261564559	8.74000914128798	8.65060119281675	8.59153178211453	8.61863274441184	8.67745632060595	8.76946261564559	8.6955037592522	8.93246950570558	8.73011302317128	8.76475009590709	8.85411253445702	8.46466894670127	8.6268491291203	8.58650018467422	8.81216452884067	8.75049519974815	8.97816062726041	hsa-miR-130b*	ILMN_3168588	ILMN_3168588	Gene
11.7408203381524	11.9289139053226	11.5135956571416	12.9205028394836	12.8158009395324	12.290274777901	13.4325653863027	13.1838850597591	13.2006386726493	12.4967389539974	12.6457947077904	12.4804290104046	13.748357382587	13.8846005589712	13.7170159186873	14.2775070484403	14.215310770815	14.2944387221395	13.4868548179056	11.7408203381524	11.8254001617008	11.5503516712467	12.9697933712862	12.9697933712862	12.4332590863661	13.4502630961289	13.2585294156073	13.2243131753832	12.5871801664979	12.5523168797576	12.4967389539974	13.7170159186873	13.7568989133474	13.8846005589712	14.2258865760192	14.3044319543035	14.2072351951202	13.4868548179056	hsa-miR-132	ILMN_3168212	ILMN_3168212	Gene
9.19748179093472	9.04968236917084	9.20292482277263	9.15797460338524	8.99896455536902	9.07121500184993	9.1849866874088	9.21060458317733	9.08836920635172	9.20292482277263	9.16448384205841	9.19748179093472	9.30211523891787	9.35377288700744	9.37063260773488	9.38006773144367	9.33963490334683	9.35616268009187	9.29845613686636	9.17045014930931	9.05365190773468	9.12664365155491	9.06674081697957	9.03908369667667	9.08224923943922	9.08510909427446	9.17613132639769	9.16005400860367	9.31294406237905	9.16330862794026	9.16448384205841	9.5363163325782	9.35105665602349	9.29637895160798	9.41197959018197	9.23334279074179	9.35616268009187	9.29845613686636	hsa-miR-132*	ILMN_3168579	ILMN_3168579	Gene
8.55031385028821	8.54769827199686	8.59029276335112	8.57102743582527	8.54551305174527	8.58413121529137	8.63819393510403	8.62728232238477	8.70362743602896	8.58126197098617	8.64446770277826	8.61995162718288	8.65023019215603	8.65097219347746	8.6149748627609	8.5868940478773	8.57702282375405	8.59305986375253	8.58041590608775	8.46706020660154	8.60541904942335	8.52174005810683	8.63620287163676	8.53011509626903	8.6004944770642	8.59660690045647	8.63620287163676	8.62307702728249	8.62728232238477	8.5854999568248	8.71185718211732	8.7578213658736	8.75118491600538	8.71445027059544	8.62529318941044	8.6097097317429	8.76708070201498	8.58041590608775	hsa-miR-1321	ILMN_3168663	ILMN_3168663	Gene
8.62044537655789	8.62461485967659	8.50562538052579	8.49552337405501	8.52106359178136	8.54769827199686	8.54190066813271	8.61115445044967	8.65060119281675	8.69222802098382	8.66102084032596	8.69496175193895	8.57970383968944	8.5854999568248	8.60307303595337	8.61668547007729	8.60726430535568	8.63186456878764	9.07589246387956	8.58724056531682	8.54511991999376	8.60742985553102	8.50571715837766	8.59775515843884	8.56578858570382	8.5868940478773	8.56384394593301	8.59991514216814	8.6965969095748	8.59660690045647	8.75410794778136	8.56263731852781	8.57723950624933	8.41656041098535	8.52379904800238	8.82873894023274	8.61239532892031	9.07589246387956	hsa-miR-1322	ILMN_3168747	ILMN_3168747	Gene
9.89264272887535	9.87543362454529	9.9308077857526	9.77315050505868	9.6205366207696	9.70949106337418	9.81363382827538	9.8838666252125	9.83771027548454	9.91463472142187	10.2569159915205	10.5217920695391	9.81979057988342	9.9308077857526	9.8796501248789	9.83771027548454	9.73426144101805	9.74675926017091	9.66186952125519	9.55068721633088	9.43857019443875	9.55569214258256	9.45821771839296	9.4502245341396	9.65229471307662	9.85549420098229	9.98196421304275	10.0446036937083	10.2907942345903	10.1400221739921	10.4828327430451	9.52635918008666	9.20671580804725	9.18299027156379	9.5095900064559	9.52836590196179	9.366527298509	9.66186952125519	hsa-miR-1323	ILMN_3168803	ILMN_3168803	Gene
8.49825715865132	8.44543265357247	8.52859521278342	8.51752596692829	8.42842706354764	8.50824035999842	8.46205870251267	8.53486587460852	8.4245893263162	8.47554032132806	8.56052469831893	8.46500964716496	8.45890407006921	8.504609669477	8.47183372588444	8.43868159310596	8.42504598844068	8.49852742872371	8.48775666751689	8.49603497106254	8.48041341943411	8.57084511378824	8.52150562510904	8.52379904800238	8.55373382046393	8.59119464676685	8.54769827199686	8.53529732219226	8.57680614125878	8.40778657188816	8.65392901550805	8.68647623946855	8.67580244182733	8.54335532616224	8.55460138866874	8.58260092462053	8.52940536078382	8.48775666751689	hsa-miR-1324	ILMN_3168675	ILMN_3168675	Gene
10.6539578016438	10.5472609170605	10.6539578016438	10.2907942345903	10.1173022768697	9.99025076293358	9.65229471307662	9.53037262383691	9.42443165829816	10.5105366127943	10.8084029951724	10.5379364215058	12.3748202449199	12.3082312698866	12.4498582373351	13.1475410676897	13.1338885798395	12.7705934689508	14.7107072268341	10.452160965734	10.3014213629721	10.4172248378528	9.85549420098229	9.81363382827538	9.81363382827538	9.41809968337565	9.42443165829816	9.41197959018197	10.6935322507421	10.6539578016438	10.5983851843341	12.4129060929837	12.1586103446742	12.3467156568365	12.9205028394836	13.4208872768122	12.6072643039492	14.7107072268341	hsa-miR-133a	ILMN_3168314	ILMN_3168314	Gene
12.8670240339563	13.3099608461657	13.5445890763824	14.1952316092763	13.6515804382617	13.5862685356774	13.6035353327773	13.3217463174346	13.6146373652738	14.0138544629051	14.060078501939	14.0138544629051	13.2686182959598	13.5069999813764	13.1475410676897	12.980980479883	12.1586103446742	13.3436483587811	12.5662551914766	13.2353722317431	13.2117084316253	13.4868548179056	14.2775070484403	14.2775070484403	13.856487838907	13.5660706813332	13.6146373652738	13.3217463174346	13.3436483587811	13.5445890763824	14.215310770815	13.1736256466088	13.2686182959598	13.6304017822931	13.1338885798395	12.4804290104046	12.7705934689508	12.5662551914766	hsa-miR-133b	ILMN_3168348	ILMN_3168348	Gene
13.3872002654447	13.6515804382617	13.4959815466008	13.4325653863027	13.4208872768122	13.3872002654447	13.0925734733592	13.1173700595707	13.1338885798395	13.3099608461657	13.4080498562201	13.4080498562201	13.8153317430123	13.8153317430123	13.7676742499979	13.9276577220961	13.856487838907	13.7904355742551	11.8784382493396	13.4502630961289	13.5161302303824	13.4959815466008	13.4208872768122	13.4502630961289	13.3757111876046	13.1838850597591	13.2006386726493	13.2845324743535	13.3668013480702	13.4208872768122	13.3872002654447	13.846243057594	13.7808909259163	13.856487838907	13.8846005589712	13.8846005589712	13.6712608951413	11.8784382493396	hsa-miR-134	ILMN_3168025	ILMN_3168025	Gene
14.0715315480876	13.846243057594	13.9099629160528	13.5927620495348	13.4610154946307	13.9276577220961	13.5927620495348	13.8045029128751	13.9099629160528	13.7062910093397	13.5161302303824	13.4208872768122	13.6146373652738	13.1607987743819	13.5445890763824	13.2353722317431	13.6304017822931	13.9706091898349	13.2686182959598	14.1952316092763	14.4548641329843	14.432345283202	14.0953397068511	14.0138544629051	14.127154105044	13.9099629160528	13.8513654482505	13.748357382587	13.6146373652738	13.6035353327773	13.7267373188519	13.2686182959598	13.526900543732	13.5927620495348	13.5927620495348	13.5770225971999	14.0257304484878	13.2686182959598	hsa-miR-135a	ILMN_3167823	ILMN_3167823	Gene
9.38325495946335	9.38325495946335	9.40426750270414	9.27221833872067	9.246961259418	9.28092050310433	9.58760195667007	9.50388628789196	9.52635918008666	9.55068721633088	9.91463472142187	9.86601653683167	9.03294108781819	9.02840533272063	8.92646694888294	8.96033403454619	9.16781389185409	9.17613132639769	9.30211523891787	9.25814833978876	9.14285780738387	9.20482031540994	9.30028568789212	9.38325495946335	9.51555088181156	9.67833384964295	9.89264272887535	9.78983983294484	9.60587468643164	9.3616699174917	9.39421066761725	8.897620170461	8.89884242307386	8.92751670341992	8.88114885564028	8.69911935291838	8.81441478364263	9.30211523891787	hsa-miR-135a*	ILMN_3168798	ILMN_3168798	Gene
13.1173700595707	12.1747765042974	12.4804290104046	12.6457947077904	12.5662551914766	13.3974839602915	13.5660706813332	13.7170159186873	13.7904355742551	14.127154105044	13.9099629160528	13.8252654158299	12.7320238789843	12.1076956370358	12.7320238789843	12.209965693318	13.0046663803015	13.4791483597416	13.3436483587811	13.2464565149792	13.2464565149792	13.3099608461657	13.3872002654447	13.3757111876046	13.6035353327773	13.856487838907	13.7904355742551	13.7062910093397	14.148194962881	14.1405406222846	14.2354067581024	12.290274777901	12.6975066409871	12.7705934689508	12.7846763878384	13.0324515250119	13.6404843334264	13.3436483587811	hsa-miR-135b	ILMN_3167874	ILMN_3167874	Gene
9.0005445480597	9.0062759907919	8.98007584842977	9.05113930526995	8.94415666297794	8.96418151463395	9.05450331556912	8.98326886673638	9.02703425797262	8.97244166220341	9.11170849841876	9.09442137262437	8.90920059140279	8.87288594963468	8.89655484624311	8.87942944797732	8.96418151463395	8.89016956557973	8.94774539223097	8.86858361415282	8.83669816681407	8.91757129183933	8.91289738324343	8.92186304480469	8.9205245291283	8.87558037319498	8.95916586433789	8.90860432470133	8.79729505210722	8.80987382746882	8.66893378143625	9.01344761394599	8.8312269897123	8.80925476634507	8.88796679042029	8.95665732460056	8.59991514216814	8.94774539223097	hsa-miR-135b*	ILMN_3168635	ILMN_3168635	Gene
11.8705917070854	11.7040190014619	11.9289139053226	10.2736564683965	9.93792666484902	10.4172248378528	11.232026321703	11.6427973256166	11.6013641512033	12.4804290104046	12.1586103446742	13.0466061872352	11.9136885541787	11.7548601296888	12.0906136949133	11.4487358813731	11.232026321703	13.0630215266137	13.3668013480702	12.0906136949133	12.2265779732263	12.2395254133974	10.4072789777541	10.2907942345903	10.489523637646	11.8433803749268	11.6843538818741	11.7548601296888	12.7476683469506	12.3938078902523	13.4502630961289	11.8784382493396	12.0906136949133	12.2395254133974	12.209965693318	11.0352511046181	13.1736256466088	13.3668013480702	hsa-miR-136	ILMN_3167624	ILMN_3167624	Gene
8.42201720391584	8.41592647345944	8.39347447233728	8.49976716421083	8.41356478405105	8.41312385323006	8.43868159310596	8.61554868001328	8.44778362330153	8.46706020660154	8.46330781070387	8.47224947091603	8.51553008975537	8.51210358484439	8.59153178211453	8.52976022852642	8.53801252515052	8.54429246489148	8.72454440100272	8.44808023295742	8.4605946848403	8.4245893263162	8.47173174164989	8.41467854958778	8.41869464611139	8.49510495194741	8.47929530682116	8.45750721411841	8.56000869585195	8.51752596692829	8.49510495194741	8.73524861150905	8.35399524088701	8.76050247091897	8.80380931849432	8.48864734975662	8.35054556476007	8.72454440100272	hsa-miR-136*	ILMN_3168667	ILMN_3168667	Gene
9.56164060334349	9.00190422444225	9.43857019443875	8.69714805258414	8.66552264133282	8.73912385256765	8.74062388376404	8.74540841099132	8.83337556557562	9.19982238001385	8.99626485579576	9.07001953532644	11.7716044187245	11.6206482815993	11.8975437815869	12.4498582373351	12.9065958778971	13.5355082947797	13.5069999813764	9.76819757762721	9.44463691742825	9.82836372541108	8.67380883370291	8.67635521882369	8.81296418143604	8.78628209412561	8.68347666917609	8.86478094489993	9.19514120185558	9.20671580804725	9.36409860800035	11.808780283668	11.9136885541787	11.9965130824393	12.8298852202349	12.7705934689508	13.6840064748848	13.5069999813764	hsa-miR-137	ILMN_3166940	ILMN_3166940	Gene
11.8254001617008	11.8784382493396	11.8784382493396	11.9136885541787	11.8975437815869	11.9289139053226	11.2175823398111	11.349960949629	11.3876371076687	10.6304811026294	10.7192907479596	10.7921544463369	10.4072789777541	10.7070604512262	10.6435128307653	11.1694352496396	11.3056868816375	10.9158142149583	11.232026321703	11.9136885541787	11.8975437815869	11.9965130824393	11.8975437815869	11.8433803749268	11.8254001617008	11.2861029276077	11.2861029276077	11.3322965531154	10.9984308109949	10.7622224334203	10.7921544463369	10.6935322507421	10.6804243726247	10.5379364215058	11.232026321703	11.1862089759083	11.1121968466298	11.232026321703	hsa-miR-138	ILMN_3167501	ILMN_3167501	Gene
8.63186456878764	8.64384870504434	8.65961058401025	8.55326093658193	8.59811720408095	8.59736985738641	8.56845776155636	8.62728232238477	8.63564410924806	8.60840048033026	8.63349644610927	8.61995162718288	8.6621085537951	8.66656767050046	8.66893378143625	8.64772104667616	8.70153451685098	8.69339808009238	8.61115445044967	8.60840048033026	8.59847924972306	8.65916036704068	8.66031571216811	8.68286995814744	8.62461485967659	8.68987737797736	8.70288463788234	8.68126533312337	8.7064500935925	8.56942131373059	8.61338854697259	8.74679563372822	8.69604576656545	8.76050247091897	8.41869464611139	8.46983590573554	8.77897448138756	8.61115445044967	hsa-miR-138-1*	ILMN_3168752	ILMN_3168752	Gene
8.65060119281675	8.64384870504434	8.68718788427449	8.59698455633398	8.53617822929179	8.6400046166768	8.66552264133282	8.63076319854479	8.56845776155636	8.5854999568248	8.57680614125878	8.64525387311249	8.55514403481177	8.55917615158911	8.58650018467422	8.59660690045647	8.56632331928506	8.61724844288891	8.73111685567486	8.60840048033026	8.61459891077317	8.55263056280991	8.57084511378824	8.58650018467422	8.57851059970739	8.56738217379638	8.57591234272238	8.58972801528307	8.59775515843884	8.55460138866874	8.74540841099132	8.53069414728592	8.52174005810683	8.71445027059544	8.60342057432172	8.62351810406749	8.44406842795988	8.73111685567486	hsa-miR-138-2*	ILMN_3168753	ILMN_3168753	Gene
8.87942944797732	8.92320156048108	8.84123681298112	8.86293050926804	8.78533692936975	8.72681840514051	8.68029990398858	8.59408918263061	8.63268368426333	8.66102084032596	8.65871015007111	8.72065054606542	8.72208324780517	8.76708070201498	8.79729505210722	8.7702919017186	8.80647743165894	8.86673627196829	8.73524861150905	8.33928949635922	8.42289515183665	8.336359374814	8.43892572611257	8.33363741767604	8.54124054614589	8.51587982447069	8.50701128120904	8.54124054614589	8.64446770277826	8.53486587460852	8.57184342819187	8.42201720391584	8.303299911891	8.31842706135191	8.44239315487871	8.26836841792468	8.42080210432593	8.73524861150905	hsa-miR-139-3p	ILMN_3167685	ILMN_3167685	Gene
11.9734476109743	12.209965693318	12.1586103446742	13.7170159186873	13.6712608951413	13.5355082947797	13.5161302303824	13.5161302303824	13.5660706813332	12.6975066409871	12.9301309989213	12.6247502796571	11.8627451648312	11.8975437815869	11.8784382493396	13.2845324743535	13.2117084316253	13.2117084316253	13.6146373652738	12.3082312698866	12.3082312698866	12.3082312698866	13.876674014162	13.8252654158299	13.6840064748848	13.5862685356774	13.6035353327773	13.526900543732	12.8558303198801	12.8811467523175	12.5871801664979	11.9136885541787	11.8975437815869	11.8627451648312	13.3668013480702	13.1338885798395	13.1607987743819	13.6146373652738	hsa-miR-139-5p	ILMN_3166992	ILMN_3166992	Gene
8.65556066723894	8.55326093658193	8.6268491291203	8.64525387311249	8.57275740840976	8.63475743326576	8.56553036322443	8.59029276335112	8.63131388366622	8.59775515843884	8.57680614125878	8.60742985553102	8.56738217379638	8.53819061326673	8.61239532892031	8.58260092462053	8.55933442248704	8.62393652994275	8.65097219347746	8.56212766941061	8.48747127869605	8.58724056531682	8.57084511378824	8.57275740840976	8.58315638504612	8.59119464676685	8.53974910284322	8.577638216292	8.48403961482729	8.56942131373059	8.55432810216017	8.62351810406749	8.42504598844068	8.72167900081059	8.35499737835194	8.48393578768026	8.5039363552457	8.65097219347746	hsa-miR-140-3p	ILMN_3168786	ILMN_3168786	Gene
11.5135956571416	11.2527066900214	11.3056868816375	11.2006142708785	10.8862859631684	11.3595322227568	12.3467156568365	12.4967389539974	12.3082312698866	12.7476683469506	12.5871801664979	12.7705934689508	12.3938078902523	12.3618414007137	12.4332590863661	12.0906136949133	12.209965693318	12.5133392028887	11.7716044187245	11.5860538659721	11.4487358813731	11.5135956571416	11.4230115044282	11.1260356503785	11.4993818108997	12.4660797956079	12.4660797956079	12.3273974337266	12.8811467523175	12.6793554853143	12.994220873194	12.3938078902523	12.3618414007137	12.4967389539974	12.0906136949133	12.1975725539982	12.4660797956079	11.7716044187245	hsa-miR-140-5p	ILMN_3167136	ILMN_3167136	Gene
14.2354067581024	14.1567379986774	14.1663673923329	13.7267373188519	13.7676742499979	13.6404843334264	14.2072351951202	14.2681921187068	14.3687189684981	14.4837747899679	14.4009618223764	14.65407866168	14.3687189684981	14.432345283202	14.4223130260401	14.3343054207667	14.6993273594756	14.65407866168	13.9971345736821	14.3574396749037	14.1776135714052	14.1663673923329	13.6515804382617	13.7372527027904	13.6515804382617	14.3157450755298	14.2592948120744	14.4223130260401	14.5230636768897	14.4430585157083	14.6993273594756	14.3157450755298	14.4109080964399	14.6140692887805	14.2775070484403	14.6993273594756	14.6905366370448	13.9971345736821	hsa-miR-141	ILMN_3168064	ILMN_3168064	Gene
8.40271918296632	8.47929530682116	8.41018847943299	8.38609480966267	8.47639692177115	8.3798907712298	8.49720686105899	8.49577917255877	8.46252461305693	8.46706020660154	8.46642528675425	8.43145757031739	8.41356478405105	8.44034852284347	8.42481765737844	8.41852297270785	8.47639692177115	8.3927809961109	8.39347447233728	8.49603497106254	8.39011760346071	8.4245893263162	8.42700939211801	8.49976716421083	8.53011509626903	8.51587982447069	8.42429236982737	8.4661226631957	8.50032511839832	8.47173174164989	8.48182612529492	8.640846514654	8.60726430535568	8.35936437262906	8.43916985911918	8.53819061326673	8.35399524088701	8.39347447233728	hsa-miR-141*	ILMN_3168669	ILMN_3168669	Gene
11.8705917070854	11.3876371076687	11.3189436105155	9.53037262383691	9.19514120185558	10.052594721368	10.3413955791252	10.5761277423153	10.954612825494	9.73426144101805	9.15075009430519	10.0446036937083	8.61995162718288	8.59085751141916	8.61239532892031	8.47593378482958	8.72526082132949	8.76861559090595	14.1567379986774	12.2560375718933	12.2560375718933	12.290274777901	10.0613934190877	9.55068721633088	10.1659607852418	10.8521313110179	10.6935322507421	10.4388151648974	9.8838666252125	9.38325495946335	10.2055310507425	8.57317703199927	8.68789952908043	8.74980548349091	8.51003296887826	8.49998721281704	8.7899900168073	14.1567379986774	hsa-miR-142-3p	ILMN_3168012	ILMN_3168012	Gene
9.48598169981697	9.47521152308193	9.55569214258256	8.78722725888147	8.83504323153592	8.96033403454619	8.90293077201934	9.04822543307173	8.99514514891316	8.62843099383863	8.6066057076595	8.77661331601449	8.55886655027465	8.53486587460852	8.49734386501201	8.51210358484439	8.52212548018444	8.53228809394387	12.4332590863661	9.76162711955734	9.93792666484902	9.87072508068848	8.91845120727016	8.69965705643274	8.99263237877615	9.05365190773468	8.96839543363179	8.94645608377859	8.80597582610458	8.73741470424466	8.87660267936083	8.61775894443339	8.3687423188191	8.47588896112638	8.58650018467422	8.57463541949068	8.63019558677047	12.4332590863661	hsa-miR-142-5p	ILMN_3168509	ILMN_3168509	Gene
10.9844674701305	10.8385184644937	10.9321563187014	10.4735347617691	10.4828327430451	10.8385184644937	10.5472609170605	10.5379364215058	10.6648311738525	10.2055310507425	10.1275551436272	10.3868753540005	12.2745485207484	12.4332590863661	12.4967389539974	13.4791483597416	13.6235844810095	13.5161302303824	15.030863475797	10.9844674701305	10.8733205794709	10.9158142149583	10.6435128307653	9.91463472142187	10.7921544463369	10.5761277423153	10.5105366127943	10.9158142149583	10.8385184644937	10.2852438906682	10.4172248378528	12.4967389539974	12.209965693318	12.5314975458738	13.2845324743535	13.5069999813764	13.3263550917148	15.030863475797	hsa-miR-143	ILMN_3166958	ILMN_3166958	Gene
10.3413955791252	10.3290014783728	10.4388151648974	10.1469899328901	9.97363770998208	10.1173022768697	10.4286744331727	10.3137809744862	10.4781837524071	10.6804243726247	10.9844674701305	11.1694352496396	10.5914529397682	10.5472609170605	10.5615218660597	10.5472609170605	10.5379364215058	10.6804243726247	10.0613934190877	10.1787933979921	9.99025076293358	10.1435060534411	10.2188216338565	10.4388151648974	10.5761277423153	10.6304811026294	10.8214662526547	10.7622224334203	10.9008230001567	10.6648311738525	11.2006142708785	10.5105366127943	10.1998451397999	10.3473666492184	10.3868753540005	10.4003832491099	10.2289169637011	10.0613934190877	hsa-miR-143*	ILMN_3168764	ILMN_3168764	Gene
8.59085751141916	8.52043645726466	8.59200680455159	8.59698455633398	8.59491856300168	8.60501509095685	8.57970383968944	8.52106359178136	8.60418962259021	8.52839698552699	8.51653434875338	8.49852742872371	8.52879344003984	8.48834470304717	8.54429246489148	8.50562538052579	8.61422295878545	8.6400046166768	8.61899604284582	8.51466354763587	8.49798688857892	8.50909730262408	8.52150562510904	8.53836870138293	8.52536598133539	8.53911445399983	8.53974910284322	8.45059117718729	8.47718367581496	8.45562931324243	8.48182612529492	8.39779912227056	8.50422275228717	8.3884505890543	8.44617020187059	8.36649185381131	8.62044537655789	8.61899604284582	hsa-miR-144	ILMN_3168192	ILMN_3168192	Gene
8.42201720391584	8.35297498664132	8.37193867787541	8.46271460931362	8.33928949635922	8.43275808865972	8.48270658944119	8.53486587460852	8.41852297270785	8.46310620813708	8.45970719268012	8.41869464611139	8.50861714586625	8.40942512058903	8.40504570788573	8.4236026399383	8.43068214464181	8.44927933192403	8.39347447233728	8.48804205633772	8.40379596029431	8.53040462177747	8.60759540570637	8.50516778507557	8.51962011613252	8.52536598133539	8.50701128120904	8.55326093658193	8.59775515843884	8.62641593585584	8.46356686696462	8.53819061326673	8.42504598844068	8.56790629472646	8.41869464611139	8.41137445271055	8.50824035999842	8.39347447233728	hsa-miR-144*	ILMN_3168756	ILMN_3168756	Gene
8.62728232238477	8.63935202003854	8.64879557898363	8.69119518153695	8.63869942340029	8.57463541949068	8.66552264133282	8.62093912593289	8.63475743326576	8.92869415519476	8.68987737797736	8.81493565554401	8.63475743326576	8.54429246489148	8.63676163402547	8.62263595049749	8.61422295878545	8.67310784612968	12.1975725539982	8.71115361949933	8.65961058401025	8.74980548349091	8.64672392970794	8.61995162718288	8.67072619500897	8.73339117821923	8.6797770350126	8.68789952908043	8.88486263225626	8.74763938873591	9.11295865455178	8.69339808009238	8.57013321375942	8.81368948253934	8.84431944344869	8.63819393510403	8.66552264133282	12.1975725539982	hsa-miR-144:9.1	ILMN_3168030	ILMN_3168030	Gene
13.0466061872352	13.2117084316253	13.2006386726493	13.2464565149792	13.3565048819067	13.3217463174346	12.994220873194	12.8298852202349	13.0148520414531	12.5523168797576	12.663306707256	12.5871801664979	13.7062910093397	13.7372527027904	13.7267373188519	14.1567379986774	14.0715315480876	13.9826301509145	14.7233847114694	13.0046663803015	13.0324515250119	13.1173700595707	13.2686182959598	13.2686182959598	13.3099608461657	12.9568457115329	12.8558303198801	12.994220873194	12.5662551914766	12.5871801664979	12.4129060929837	13.7267373188519	13.7170159186873	13.748357382587	14.1175975220136	13.9706091898349	13.9826301509145	14.7233847114694	hsa-miR-145	ILMN_3167456	ILMN_3167456	Gene
8.93498364878517	8.8483803887051	8.95194190427281	8.81545652744539	8.73591972807552	8.77335387018191	8.88908006546756	8.87075332799135	8.90570015315949	8.89016956557973	8.89475009515076	8.93712966950547	8.76639283786367	8.78177093027977	8.76475009590709	8.73591972807552	8.80647743165894	8.86953017417749	8.78533692936975	8.81545652744539	8.79304296169614	8.84123681298112	8.80313047865236	8.84063011976919	8.95194190427281	8.9166913764085	8.92987160696961	8.88262928844357	8.82873894023274	8.79379939773921	8.85623540345682	8.83590719670859	8.7677685661663	8.88114885564028	8.63268368426333	8.68614122263124	8.73823856384732	8.78533692936975	hsa-miR-145*	ILMN_3168757	ILMN_3168757	Gene
9.20913293474013	9.79629356766187	9.24468957008609	9.62431070968258	9.85549420098229	9.81363382827538	9.40943028351985	9.62431070968258	9.35377288700744	10.5837903410417	10.183596665033	10.1941592288572	10.5379364215058	10.183596665033	10.3672226196467	11.5860538659721	11.6347337588526	11.3189436105155	9.47922586028237	9.47521152308193	9.77783284146861	9.52072412862565	9.76819757762721	9.69128103488466	9.40165402855055	9.5363163325782	9.09319236986513	9.48839305189302	10.5379364215058	10.8521313110179	10.3339568682744	10.6804243726247	10.8862859631684	10.5914529397682	11.6347337588526	11.7040190014619	11.5692112135067	9.47922586028237	hsa-miR-1468	ILMN_3168434	ILMN_3168434	Gene
12.1975725539982	12.0906136949133	12.3748202449199	11.5135956571416	11.0632589127296	11.1390145593802	10.3240460884711	10.3868753540005	10.1173022768697	9.22534458019727	9.47922586028237	9.44463691742825	9.87543362454529	9.97780096151241	10.1941592288572	11.0192179543924	10.8521313110179	10.8084029951724	12.8670240339563	11.8254001617008	11.9136885541787	12.209965693318	11.0352511046181	10.7921544463369	11.0352511046181	10.0093742331995	10.0347979175766	9.99876705772242	9.34581966116455	9.44743072578392	9.40165402855055	10.0446036937083	9.82836372541108	10.0613934190877	10.9984308109949	10.9083186075575	10.8084029951724	12.8670240339563	hsa-miR-146a	ILMN_3168483	ILMN_3168483	Gene
8.55949269338496	8.63076319854479	8.56469413283513	8.62962797499615	8.577638216292	8.54285251078377	8.64576826996004	8.5854999568248	8.67524299529215	8.7484831437436	8.67126283820419	8.69496175193895	8.61380575287902	8.68078261855598	8.62093912593289	8.58260092462053	8.56324063223041	8.56942131373059	8.49460867437101	8.65916036704068	8.54953550930965	8.58724056531682	8.59847924972306	8.6621085537951	8.67424619122994	8.67126283820419	8.6797770350126	8.6955037592522	8.77112118779161	8.65330105481445	8.60133718204278	8.61775894443339	8.7677685661663	8.77462759897561	8.58041590608775	8.49998721281704	8.68408338020473	8.49460867437101	hsa-miR-146a*	ILMN_3168687	ILMN_3168687	Gene
8.73212068817843	8.7340218041282	8.78860863784439	8.75118491600538	8.69714805258414	8.69446411158634	8.79234497795106	8.7558179227982	8.78264106436255	8.74540841099132	8.72632823298062	8.75049519974815	8.75118491600538	8.80597582610458	8.8113648762453	8.82487000740908	8.84123681298112	8.897620170461	8.7677685661663	8.70362743602896	8.61016793146484	8.65267309412086	8.68347666917609	8.67072619500897	8.72526082132949	8.73339117821923	8.73463520781862	8.70092719396625	8.74464537171708	8.70469210455357	8.85623540345682	8.67018955181376	8.95194190427281	8.92751670341992	8.68789952908043	8.57934405638478	8.66552264133282	8.7677685661663	hsa-miR-146b-3p	ILMN_3168841	ILMN_3168841	Gene
10.4735347617691	10.6304811026294	10.6648311738525	11.4127058081794	11.6668731634068	11.5503516712467	12.3273974337266	12.5314975458738	12.1586103446742	13.2686182959598	13.3565048819067	13.3757111876046	12.663306707256	12.8670240339563	12.713373707684	12.6457947077904	12.4804290104046	12.3467156568365	13.0775731468737	10.2961077987812	10.3240460884711	10.3764928234036	10.9008230001567	11.2006142708785	11.0982100264053	12.2265779732263	12.4332590863661	12.1076956370358	13.3565048819067	13.3668013480702	13.3668013480702	12.7705934689508	12.7398461129675	12.6457947077904	12.5314975458738	12.5662551914766	12.3273974337266	13.0775731468737	hsa-miR-146b-5p	ILMN_3167894	ILMN_3167894	Gene
8.4924251060613	8.48708379168105	8.50562538052579	8.46271460931362	8.55917615158911	8.61554868001328	8.57970383968944	8.66656767050046	8.58489359217846	8.54711753656788	8.53836870138293	8.57527388110653	8.55886655027465	8.56107135930617	8.63076319854479	8.66156469706053	8.72950398752972	8.83590719670859	9.34834042503953	8.5332761326323	8.4099183447915	8.49734386501201	8.43892572611257	8.53370615335912	8.59248182698866	8.52940536078382	8.58861317056449	8.53529732219226	8.50471018962535	8.5854999568248	8.50571715837766	8.81545652744539	8.54025633666968	8.7808556215699	8.80863570522132	8.65790347804886	9.15075009430519	9.34834042503953	hsa-miR-147	ILMN_3167920	ILMN_3167920	Gene
9.99876705772242	9.92373114628676	10.0613934190877	9.80060975232275	9.62431070968258	9.67257333455067	9.89948824077955	9.92373114628676	9.89264272887535	10.052594721368	10.2453695677701	10.4735347617691	9.77315050505868	9.83771027548454	9.76819757762721	9.86075536890698	9.79629356766187	9.80492593698364	9.69128103488466	9.65900214219829	9.49682459809041	9.57817058500457	9.55569214258256	9.67257333455067	9.82836372541108	10.0245928165689	10.11248465497	10.0446036937083	10.1739901309512	10.0878846796453	10.6304811026294	9.54146207584524	9.28839315025482	9.22853393975234	9.37063260773488	9.40943028351985	9.38603994382054	9.69128103488466	hsa-miR-147b	ILMN_3168776	ILMN_3168776	Gene
14.6993273594756	14.7107072268341	14.7107072268341	14.4109080964399	14.3343054207667	14.6140692887805	14.6763989120671	14.7107072268341	14.7107072268341	14.6993273594756	14.6646883718797	14.6905366370448	14.7897311451044	14.7801213680546	14.7995268649347	14.6993273594756	14.7326667814225	14.7995268649347	14.6383204068452	14.7710182451445	14.7589636969549	14.7458857780688	14.5134589353581	14.3687189684981	14.6140692887805	14.7458857780688	14.6993273594756	14.7107072268341	14.7458857780688	14.7107072268341	14.7107072268341	14.7897311451044	14.9120790522408	14.7710182451445	14.6646883718797	14.7897311451044	14.8949816558239	14.6383204068452	hsa-miR-148a	ILMN_3168105	ILMN_3168105	Gene
8.51157271042988	8.40182172528212	8.48976685047397	8.47519168152974	8.51123127740527	8.48209910098155	8.42797937939742	8.43375552217426	8.45562931324243	8.4236026399383	8.38699088452425	8.45845780796259	8.38816877422006	8.4655851936329	8.46769512644884	8.49354952845037	8.384956273567	8.49510495194741	8.53370615335912	8.43275808865972	8.5712097578623	8.43615697326361	8.47173174164989	8.43223968143909	8.41869464611139	8.44927933192403	8.52251090226206	8.32784574503702	8.43117147625281	8.48082625808685	8.38788695938583	8.39779912227056	8.60376811269008	8.34454082497065	8.3782016825608	8.42112803751118	8.43977562217982	8.53370615335912	hsa-miR-148a*	ILMN_3168549	ILMN_3168549	Gene
13.3309638659949	13.4080498562201	13.2243131753832	13.3757111876046	13.3436483587811	13.6035353327773	13.748357382587	13.6304017822931	13.7568989133474	13.7904355742551	13.8153317430123	13.7568989133474	13.6840064748848	13.7170159186873	13.8252654158299	13.6617895828672	13.7568989133474	13.7170159186873	12.9697933712862	13.2985499195512	13.1607987743819	13.2117084316253	13.3974839602915	13.1338885798395	13.5445890763824	13.6235844810095	13.6404843334264	13.5927620495348	13.748357382587	13.5862685356774	13.5770225971999	13.6964136345423	13.7062910093397	13.701352321941	13.5660706813332	13.7568989133474	13.7170159186873	12.9697933712862	hsa-miR-148b	ILMN_3168426	ILMN_3168426	Gene
8.81061935185706	8.91948786819923	8.93246950570558	8.81545652744539	8.75953808821253	8.76333252084688	8.736590844642	8.80863570522132	8.69496175193895	8.71401964287947	8.76475009590709	8.78264106436255	8.82998296497252	8.82614735265152	8.90098507645948	8.88908006546756	8.88796679042029	8.87558037319498	8.7677685661663	8.72810176459428	8.68844513748893	8.70557109907304	8.63620287163676	8.65141230604111	8.64446770277826	8.69911935291838	8.63620287163676	8.73276055231026	8.70153451685098	8.63349644610927	8.54901368869653	8.57898427308012	8.49655241408425	8.79729505210722	8.44617020187059	8.67745632060595	8.49825715865132	8.7677685661663	hsa-miR-148b*	ILMN_3168567	ILMN_3168567	Gene
12.2745485207484	12.2560375718933	12.1289367333804	13.2686182959598	13.6035353327773	13.1607987743819	13.4959815466008	13.4704306142613	13.2585294156073	13.4610154946307	13.5862685356774	13.4704306142613	14.0837458944565	14.0953397068511	13.9826301509145	14.2476499474875	14.1861347111412	14.10831512193	13.5770225971999	12.2265779732263	12.1076956370358	12.0541928321466	12.9430393148273	13.2006386726493	12.9065958778971	13.3565048819067	13.3974839602915	13.3099608461657	13.4868548179056	13.5355082947797	13.3099608461657	13.9826301509145	13.9706091898349	13.8252654158299	14.285366807649	14.2775070484403	14.1663673923329	13.5770225971999	hsa-miR-149	ILMN_3167902	ILMN_3167902	Gene
8.57723950624933	8.61168276971256	8.66956166662501	8.58809932763015	8.6522627563628	8.52839698552699	8.58413121529137	8.59847924972306	8.60759540570637	8.5854999568248	8.58724056531682	8.56527214074504	8.87660267936083	8.95916586433789	8.94903470068335	8.84708075924866	8.832571864788	8.77994031286003	8.68580620579394	8.65916036704068	8.55514403481177	8.53040462177747	8.61899604284582	8.62728232238477	8.62902948441739	8.63620287163676	8.63186456878764	8.61422295878545	8.57084511378824	8.54285251078377	8.54208381446976	8.77399073457876	8.74000914128798	8.7073621989183	9.01229934090652	8.81216452884067	8.94530637337826	8.68580620579394	hsa-miR-149*	ILMN_3168611	ILMN_3168611	Gene
13.2006386726493	13.4208872768122	13.3872002654447	13.6840064748848	13.748357382587	13.6235844810095	12.6457947077904	12.663306707256	12.5523168797576	10.3473666492184	10.4781837524071	10.2569159915205	10.6435128307653	10.5837903410417	10.7451675937125	10.6935322507421	10.489523637646	10.3189135314787	14.3157450755298	13.1838850597591	13.3217463174346	13.3872002654447	13.7267373188519	13.7062910093397	13.5660706813332	12.4332590863661	12.4804290104046	12.663306707256	10.4781837524071	10.452160965734	9.87543362454529	10.5425986692832	10.3137809744862	10.4735347617691	10.4172248378528	10.6935322507421	10.4172248378528	14.3157450755298	hsa-miR-150	ILMN_3167703	ILMN_3167703	Gene
8.58451240373491	8.57723950624933	8.69965705643274	8.5616180202934	8.60251291151506	8.58942751439095	8.65330105481445	8.5854999568248	8.55215207773222	8.63131388366622	8.62641593585584	8.60501509095685	8.63475743326576	8.60026737711958	8.63676163402547	8.57723950624933	8.61863274441184	8.64525387311249	8.54809507004014	8.60461113249035	8.5712097578623	8.55263056280991	8.57723950624933	8.65556066723894	8.65790347804886	8.63186456878764	8.65097219347746	8.6522627563628	8.60759540570637	8.54285251078377	8.54901368869653	8.6560987822262	8.50422275228717	8.68899074589743	8.54429246489148	8.75193987721996	8.44406842795988	8.54809507004014	hsa-miR-150*	ILMN_3168730	ILMN_3168730	Gene
13.526900543732	13.5069999813764	13.6304017822931	14.127154105044	14.060078501939	13.9971345736821	13.8045029128751	13.846243057594	13.7170159186873	13.8347333888472	13.8846005589712	13.8347333888472	14.0493211665982	14.0715315480876	13.9971345736821	14.0715315480876	14.0257304484878	14.0257304484878	12.6975066409871	13.5770225971999	13.4959815466008	13.5445890763824	14.0257304484878	14.0837458944565	13.9826301509145	13.8678466405766	13.9099629160528	13.7808909259163	13.9826301509145	14.0382397315951	13.9276577220961	14.0837458944565	14.127154105044	14.060078501939	14.127154105044	14.0257304484878	13.9971345736821	12.6975066409871	hsa-miR-151:9.1	ILMN_3167062	ILMN_3167062	Gene
8.63349644610927	8.60601237854143	8.61062613118678	8.64977222468963	8.6278566581117	8.65730230875933	8.68029990398858	8.7170518404266	8.6471651926083	8.59491856300168	8.61826944597786	8.60195278707674	8.62728232238477	8.64186870441121	8.60307303595337	8.62641593585584	8.63131388366622	8.61724844288891	8.66552264133282	8.6004944770642	8.67072619500897	8.58083893853696	8.51492195133796	8.63676163402547	8.60418962259021	8.61338854697259	8.65730230875933	8.63019558677047	8.57084511378824	8.65871015007111	8.59305986375253	8.45801154585597	8.59153178211453	8.54335532616224	8.46863664280395	8.58861317056449	8.52940536078382	8.66552264133282	hsa-miR-151-3p	ILMN_3168705	ILMN_3168705	Gene
8.40778657188816	8.42020387284472	8.43615697326361	8.44162720902986	8.43689660566828	8.54285251078377	8.44582002597146	8.51690595124512	8.46252461305693	8.44455685456668	8.47970920160062	8.47593378482958	8.44201018195428	8.34454082497065	8.44617020187059	8.49976716421083	8.49424161058082	8.47120225914468	8.56107135930617	8.42602677815078	8.4605946848403	8.50516778507557	8.42700939211801	8.43223968143909	8.41869464611139	8.46769512644884	8.41045861407448	8.42887474769787	8.41400571487203	8.402921989793	8.45562931324243	8.48041341943411	8.52859521278342	8.37729262761089	8.55460138866874	8.46045090747272	8.43977562217982	8.56107135930617	hsa-miR-151-5p	ILMN_3168819	ILMN_3168819	Gene
11.7548601296888	11.6013641512033	11.5503516712467	11.4696924622642	11.1862089759083	11.232026321703	11.8784382493396	12.0541928321466	11.8627451648312	12.3748202449199	12.3938078902523	12.3178143518066	13.0046663803015	13.1173700595707	12.980980479883	13.0324515250119	12.9205028394836	12.9499425131801	13.6515804382617	11.6508608923805	11.4993818108997	11.6206482815993	11.7040190014619	11.3876371076687	11.3056868816375	12.0362327893828	12.142496699082	11.9289139053226	12.2560375718933	12.3273974337266	12.1076956370358	13.0324515250119	13.0775731468737	13.1338885798395	13.0466061872352	12.9697933712862	13.0466061872352	13.6515804382617	hsa-miR-152	ILMN_3168346	ILMN_3168346	Gene
8.8201719954422	8.75644347451966	8.83189942725015	8.64525387311249	8.59248182698866	8.64486078794538	8.6576028934041	8.68408338020473	8.70362743602896	8.64384870504434	8.59248182698866	8.72950398752972	8.64525387311249	8.68078261855598	8.73244062024435	9.34581966116455	9.62878729921094	10.2372135549233	10.8521313110179	9.01344761394599	8.93605665914532	8.93812646689835	8.60759540570637	8.60726430535568	8.68408338020473	8.8069790372133	8.72632823298062	8.82169402815624	8.80597582610458	8.65330105481445	8.91289738324343	9.02840533272063	8.7627524532061	8.77462759897561	9.67833384964295	9.60846311927374	10.5105366127943	10.8521313110179	hsa-miR-153	ILMN_3166999	ILMN_3166999	Gene
10.6156561237907	10.4962145322469	10.7319820910365	10.8214662526547	10.4690649102534	10.6156561237907	11.0192179543924	11.047126159499	10.8733205794709	10.5472609170605	10.7764415782453	10.6304811026294	10.0446036937083	10.0878846796453	10.2453695677701	9.60059658058666	9.86601653683167	10.2188216338565	9.46560802303656	10.4735347617691	10.2289169637011	10.4072789777541	10.3868753540005	10.4828327430451	10.6053174289001	10.9844674701305	10.9321563187014	10.9008230001567	10.6435128307653	10.5105366127943	10.7764415782453	10.2121763422995	9.90647804826482	10.1518157415364	9.41809968337565	9.95482010120497	9.80492593698364	9.46560802303656	hsa-miR-1537	ILMN_3167659	ILMN_3167659	Gene
13.2686182959598	13.3974839602915	13.2686182959598	13.1838850597591	13.2686182959598	13.2353722317431	13.2464565149792	13.2985499195512	13.2117084316253	13.3872002654447	13.4502630961289	13.4791483597416	13.7808909259163	13.7568989133474	13.8347333888472	13.9540711504726	13.9826301509145	13.876674014162	12.7846763878384	13.2845324743535	13.3309638659949	13.2243131753832	13.1475410676897	13.0148520414531	13.1607987743819	13.2006386726493	13.2117084316253	13.2686182959598	13.3974839602915	13.3872002654447	13.3974839602915	13.8347333888472	13.7676742499979	13.7904355742551	13.9099629160528	14.0715315480876	13.8974970193454	12.7846763878384	hsa-miR-154	ILMN_3167522	ILMN_3167522	Gene
14.4973670934383	14.4707413091296	14.4430585157083	13.748357382587	13.526900543732	13.9398398467282	14.10831512193	14.0953397068511	14.1663673923329	14.3044319543035	14.2592948120744	14.3157450755298	13.6035353327773	13.6146373652738	13.748357382587	13.3099608461657	13.5069999813764	13.8045029128751	12.4804290104046	14.5134589353581	14.4837747899679	14.4837747899679	13.8045029128751	13.4610154946307	14.0715315480876	14.1405406222846	14.1405406222846	14.2354067581024	14.3343054207667	14.253472379781	14.3157450755298	13.7372527027904	13.6964136345423	13.8153317430123	13.3309638659949	13.7062910093397	13.9099629160528	12.4804290104046	hsa-miR-154*	ILMN_3167720	ILMN_3167720	Gene
11.2861029276077	11.3691034958845	11.3876371076687	12.2560375718933	12.1076956370358	12.0192622021212	10.9008230001567	11.1260356503785	11.047126159499	10.1469899328901	10.1400221739921	10.0676131598961	10.2569159915205	10.1659607852418	10.1739901309512	10.9984308109949	10.8733205794709	10.8385184644937	11.8254001617008	11.6013641512033	11.6347337588526	11.7548601296888	12.4498582373351	12.3938078902523	12.2560375718933	11.4024001119305	11.3322965531154	11.0352511046181	10.3290014783728	10.1739901309512	10.1787933979921	10.2289169637011	10.2188216338565	10.0054103379746	11.0779737410969	10.6156561237907	10.9844674701305	11.8254001617008	hsa-miR-155	ILMN_3168170	ILMN_3168170	Gene
8.51157271042988	8.42020387284472	8.46922974857269	8.50264871900566	8.4815531496083	8.50066302397961	8.51492195133796	8.47224947091603	8.44778362330153	8.39616811029341	8.39877003975268	8.4924251060613	8.40562429180252	8.44034852284347	8.41434213222991	8.52664446705623	8.54171752179565	8.51518035504004	8.52043645726466	8.44339702356986	8.42952080319032	8.40040895296448	8.46424743496332	8.38450687528413	8.34082005280474	8.4615927919684	8.45663539857735	8.51123127740527	8.44162720902986	8.48082625808685	8.49510495194741	8.46252461305693	8.46466894670127	8.40869378279219	8.47372290053034	8.40227045412422	8.55215207773222	8.52043645726466	hsa-miR-155*	ILMN_3168715	ILMN_3168715	Gene
14.060078501939	13.876674014162	14.148194962881	14.060078501939	13.9398398467282	14.148194962881	14.2258865760192	14.2258865760192	14.215310770815	14.2944387221395	14.2681921187068	14.3574396749037	13.9971345736821	14.0138544629051	14.0715315480876	14.1405406222846	14.3799762309254	14.285366807649	14.4009618223764	14.0715315480876	13.9706091898349	14.0493211665982	14.0382397315951	14.0257304484878	14.1175975220136	14.2354067581024	14.2072351951202	14.2258865760192	14.3157450755298	14.285366807649	14.3463552832625	14.0493211665982	14.0257304484878	14.10831512193	14.1776135714052	14.3343054207667	14.10831512193	14.4009618223764	hsa-miR-15a	ILMN_3167434	ILMN_3167434	Gene
8.26836841792468	8.26836841792468	8.31842706135191	8.35712676853893	8.32608281366764	8.3798907712298	8.36047472399715	8.40869378279219	8.4245893263162	8.32608281366764	8.39110256167261	8.43479217250509	8.3125852309516	8.303299911891	8.38133576131279	8.31842706135191	8.3377589399137	8.35297498664132	8.44289508922428	8.29214642864162	8.39011760346071	8.37729262761089	8.3079425714213	8.38450687528413	8.37496349951204	8.3377589399137	8.39566322830311	8.41869464611139	8.33928949635922	8.3798907712298	8.36471664437994	8.61203904931643	8.43534979654202	8.47069240261636	8.384956273567	8.37268420053072	8.28025742328315	8.44289508922428	hsa-miR-15a*	ILMN_3168662	ILMN_3168662	Gene
14.5571013567287	14.4973670934383	14.5766971776385	14.5766971776385	14.4837747899679	14.4973670934383	14.5230636768897	14.5383198490971	14.5571013567287	14.6201247800147	14.5571013567287	14.5383198490971	14.4548641329843	14.4009618223764	14.3574396749037	14.2072351951202	14.1776135714052	14.3044319543035	13.9706091898349	14.5766971776385	14.5383198490971	14.5766971776385	14.6763989120671	14.6993273594756	14.65407866168	14.5571013567287	14.5571013567287	14.5571013567287	14.6140692887805	14.6261802712488	14.6261802712488	14.285366807649	14.3044319543035	14.4223130260401	14.2592948120744	14.1776135714052	14.148194962881	13.9706091898349	hsa-miR-15b	ILMN_3167060	ILMN_3167060	Gene
8.47069240261636	8.37119315522009	8.42919777544409	8.44778362330153	8.3782016825608	8.42919777544409	8.38405747700126	8.42887474769787	8.47481311442902	8.4394727406495	8.41312385323006	8.42797937939742	8.40379596029431	8.37268420053072	8.39958949635858	8.3377589399137	8.47407872392932	8.50471018962535	8.45308805201359	8.47888141204172	8.41592647345944	8.47443454732829	8.40271918296632	8.40227045412422	8.43868159310596	8.45452288188887	8.4629046055703	8.402921989793	8.43117147625281	8.48976685047397	8.47372290053034	8.60541904942335	8.71329019380739	8.60601237854143	8.37193867787541	8.6639164334073	8.42749438575771	8.45308805201359	hsa-miR-15b*	ILMN_3168693	ILMN_3168693	Gene
14.6261802712488	14.5989627704491	14.65407866168	14.6993273594756	14.6646883718797	14.6905366370448	14.65407866168	14.6905366370448	14.6763989120671	14.7107072268341	14.6993273594756	14.7107072268341	14.6905366370448	14.6993273594756	14.6646883718797	14.5766971776385	14.6261802712488	14.7107072268341	14.5766971776385	14.6261802712488	14.6140692887805	14.6383204068452	14.6993273594756	14.7107072268341	14.6993273594756	14.6763989120671	14.6646883718797	14.6993273594756	14.6905366370448	14.6993273594756	14.7233847114694	14.5989627704491	14.65407866168	14.7233847114694	14.4109080964399	14.6140692887805	14.4548641329843	14.5766971776385	hsa-miR-16	ILMN_3167989	ILMN_3167989	Gene
8.43916985911918	8.3616054508984	8.3377589399137	8.51003296887826	8.42842706354764	8.3377589399137	8.51492195133796	8.48414344197431	8.40845566919782	8.44808023295742	8.45209335752338	8.47593378482958	8.4928248080857	8.44034852284347	8.47593378482958	8.46045090747272	8.49706985710596	8.46582003963714	8.38450687528413	8.47285583964738	8.3782016825608	8.44373272576487	8.45059117718729	8.43977562217982	8.41869464611139	8.39110256167261	8.42985680811056	8.44504528117349	8.50032511839832	8.46330781070387	8.46356686696462	8.43763623807295	8.38788695938583	8.44808023295742	8.36703096678518	8.42887474769787	8.5359534995339	8.38450687528413	hsa-miR-16-1*	ILMN_3168676	ILMN_3168676	Gene
8.3616054508984	8.43275808865972	8.35599951581688	8.43916985911918	8.38405747700126	8.42919777544409	8.44239315487871	8.39110256167261	8.43019281303081	8.3426804388877	8.44127431626849	8.35297498664132	8.33495980971429	8.32137347182509	8.40504570788573	8.42887474769787	8.303299911891	8.336359374814	8.40379596029431	8.43275808865972	8.36991455787915	8.43145757031739	8.336359374814	8.40845566919782	8.43868159310596	8.36560424909562	8.41045861407448	8.41400571487203	8.40893189638657	8.3884505890543	8.336359374814	8.49085760169269	8.45845780796259	8.4890741136789	8.40942512058903	8.53819061326673	8.39616811029341	8.40379596029431	hsa-miR-16-2*	ILMN_3168672	ILMN_3168672	Gene
8.45900566266215	8.37119315522009	8.35599951581688	8.36471664437994	8.3125852309516	8.32608281366764	8.45308805201359	8.40869378279219	8.40845566919782	8.42919777544409	8.38302909733896	8.39110256167261	8.46582003963714	8.40182172528212	8.3426804388877	8.36273617779964	8.42504598844068	8.50228431043657	8.51210358484439	8.33928949635922	8.40379596029431	8.40040895296448	8.39698361628199	8.33363741767604	8.40271918296632	8.4099183447915	8.43689660566828	8.43555734126825	8.39616811029341	8.33928949635922	8.38788695938583	8.46769512644884	8.53675099347558	8.40312479661968	8.42985680811056	8.47970920160062	8.52085599145149	8.51210358484439	hsa-miR-17	ILMN_3168642	ILMN_3168642	Gene
14.2775070484403	14.2258865760192	14.1405406222846	14.0382397315951	14.0837458944565	14.0382397315951	14.1567379986774	14.1175975220136	14.1861347111412	14.215310770815	14.1405406222846	14.3044319543035	13.7904355742551	13.7808909259163	13.876674014162	13.4208872768122	13.2243131753832	13.6840064748848	12.9568457115329	14.3687189684981	14.1663673923329	14.2072351951202	14.1175975220136	14.0493211665982	14.060078501939	14.1952316092763	14.148194962881	14.2775070484403	14.2944387221395	14.148194962881	14.285366807649	13.9276577220961	13.9540711504726	13.876674014162	13.7170159186873	13.2353722317431	13.7568989133474	12.9568457115329	hsa-miR-17*	ILMN_3167870	ILMN_3167870	Gene
13.9099629160528	13.8846005589712	13.9540711504726	14.0138544629051	13.856487838907	14.0257304484878	14.2775070484403	14.148194962881	14.1405406222846	13.9398398467282	13.9706091898349	14.0493211665982	13.6617895828672	13.6840064748848	13.6840064748848	13.4868548179056	13.4502630961289	13.4208872768122	11.7927975062806	13.7372527027904	13.6515804382617	13.7170159186873	13.8678466405766	13.8045029128751	13.876674014162	14.0837458944565	14.0953397068511	14.1952316092763	13.9971345736821	13.9099629160528	14.060078501939	13.7808909259163	13.5862685356774	13.6617895828672	13.3872002654447	13.4959815466008	13.1338885798395	11.7927975062806	hsa-miR-17-5p:9.1	ILMN_3167426	ILMN_3167426	Gene
13.2117084316253	13.1173700595707	13.2353722317431	13.5161302303824	13.5069999813764	13.2985499195512	12.8558303198801	12.5871801664979	12.6247502796571	10.9984308109949	11.232026321703	11.1521145564154	13.1607987743819	13.3757111876046	13.1173700595707	14.1663673923329	14.127154105044	13.9971345736821	13.6617895828672	13.0324515250119	12.7846763878384	12.8558303198801	13.0775731468737	13.1173700595707	13.0046663803015	12.5133392028887	12.4967389539974	12.713373707684	11.2006142708785	11.2527066900214	11.3950186097996	13.2243131753832	13.2845324743535	13.0925734733592	14.1952316092763	14.1952316092763	13.8678466405766	13.6617895828672	hsa-miR-181a	ILMN_3167127	ILMN_3167127	Gene
10.7070604512262	10.6804243726247	10.7451675937125	10.4962145322469	10.2453695677701	10.4388151648974	10.6304811026294	10.6804243726247	10.9656979919092	11.1521145564154	11.2527066900214	11.2714924928513	10.9656979919092	11.0352511046181	10.8521313110179	11.1455645578978	11.2006142708785	11.2714924928513	11.9734476109743	10.6053174289001	10.2907942345903	10.6156561237907	10.6304811026294	10.6935322507421	10.7764415782453	10.9984308109949	11.1121968466298	11.0779737410969	11.3322965531154	10.9844674701305	10.9656979919092	10.8214662526547	10.3413955791252	10.452160965734	11.0632589127296	10.9656979919092	10.9321563187014	11.9734476109743	hsa-miR-181a*	ILMN_3168361	ILMN_3168361	Gene
9.02038592535221	9.01083957509623	8.98560381575972	9.02038592535221	8.86213461854467	9.03155073463731	9.10729173583877	9.02463507747554	9.14103029435902	9.19278672196558	9.22853393975234	9.22079109274302	9.20292482277263	9.21494784523586	9.30211523891787	9.3110262839538	9.22306783647015	9.21207623161453	8.9615022047545	8.88908006546756	8.8802891518088	9.03568314349267	9.01459588698545	9.0005445480597	9.04540349811519	9.02703425797262	9.13167679948834	9.06520743597419	9.03908369667667	8.97719887103084	9.13778319246961	9.05450331556912	8.89884242307386	9.03568314349267	9.39749713488612	9.17447744298114	9.18870767266469	8.9615022047545	hsa-miR-181a-2*	ILMN_3168577	ILMN_3168577	Gene
13.1338885798395	12.8811467523175	12.9568457115329	13.3217463174346	13.3099608461657	13.1021895369201	12.209965693318	12.1975725539982	12.0693453875178	11.1390145593802	11.1260356503785	10.8385184644937	12.9205028394836	13.1021895369201	12.9065958778971	14.0837458944565	13.9706091898349	13.7676742499979	12.3273974337266	12.9697933712862	12.8425787002945	12.7596943880432	12.980980479883	13.0324515250119	12.8558303198801	12.0906136949133	12.0362327893828	12.142496699082	11.0982100264053	11.1260356503785	11.232026321703	13.0630215266137	12.994220873194	12.9430393148273	13.9826301509145	14.0382397315951	13.5445890763824	12.3273974337266	hsa-miR-181b	ILMN_3168257	ILMN_3168257	Gene
10.8733205794709	10.3764928234036	10.5425986692832	10.1173022768697	10.1659607852418	10.6804243726247	10.3672226196467	10.7693320058328	10.6435128307653	12.2745485207484	11.9734476109743	12.2265779732263	12.5133392028887	12.2395254133974	12.3748202449199	12.9205028394836	13.0148520414531	12.8558303198801	12.142496699082	11.1862089759083	11.5692112135067	11.5692112135067	11.4993818108997	11.0880918837511	10.954612825494	10.9321563187014	10.7622224334203	10.5379364215058	12.5314975458738	12.3748202449199	12.3467156568365	12.3748202449199	12.6072643039492	12.290274777901	13.1838850597591	13.1173700595707	13.2686182959598	12.142496699082	hsa-miR-181c	ILMN_3168280	ILMN_3168280	Gene
8.69396647123372	8.65023019215603	8.65502255225168	8.7069061462554	8.68286995814744	8.7073621989183	8.68789952908043	8.72454440100272	8.66500129684847	8.7558179227982	8.80925476634507	8.7702919017186	8.77661331601449	8.7627524532061	8.7677685661663	8.74679563372822	8.75340139310795	8.6400046166768	8.59305986375253	8.78177093027977	8.79966177141783	8.76639283786367	8.74980548349091	8.736590844642	8.84002342655726	8.75049519974815	8.80925476634507	8.86478094489993	8.93812646689835	8.80523199222042	8.89655484624311	8.79729505210722	8.7899900168073	8.87288594963468	8.82241211866286	8.91757129183933	8.7899900168073	8.59305986375253	hsa-miR-181c*	ILMN_3168555	ILMN_3168555	Gene
8.8546995918504	8.66552264133282	8.79455583378227	8.72579452715506	8.70214183973571	8.71488089831142	8.58972801528307	8.65185241860475	8.61724844288891	9.02840533272063	9.10247377099806	9.11295865455178	9.78251517787855	9.78617750541169	9.85549420098229	10.3413955791252	10.8214662526547	10.3672226196467	8.97057491595803	8.89401066827629	8.94146615991734	8.83590719670859	8.69222802098382	8.7073621989183	8.82169402815624	8.67126283820419	8.56384394593301	8.577638216292	9.36857995312194	9.15075009430519	9.12892116650331	9.96729232735814	9.85549420098229	9.78617750541169	10.5105366127943	10.4735347617691	10.5472609170605	8.97057491595803	hsa-miR-181d	ILMN_3167690	ILMN_3167690	Gene
14.3799762309254	14.3343054207667	14.3463552832625	14.3574396749037	14.3687189684981	14.3343054207667	14.1175975220136	14.1776135714052	14.1776135714052	14.285366807649	14.3343054207667	14.322229821066	14.4707413091296	14.4548641329843	14.3687189684981	14.322229821066	14.3044319543035	14.4009618223764	13.2006386726493	14.4109080964399	14.3574396749037	14.3463552832625	14.3799762309254	14.3574396749037	14.3463552832625	14.1861347111412	14.1861347111412	14.1861347111412	14.3574396749037	14.4109080964399	14.2944387221395	14.3574396749037	14.4223130260401	14.432345283202	14.3799762309254	14.148194962881	14.3687189684981	13.2006386726493	hsa-miR-182	ILMN_3167755	ILMN_3167755	Gene
11.349960949629	11.349960949629	11.481696756339	10.7192907479596	10.452160965734	10.5217920695391	10.5914529397682	10.452160965734	10.4072789777541	11.4487358813731	11.5353309901883	11.9734476109743	11.6206482815993	11.7215212829176	11.9289139053226	11.5503516712467	11.8627451648312	11.8627451648312	9.8838666252125	11.2714924928513	11.1694352496396	11.2714924928513	10.5379364215058	10.452160965734	10.5615218660597	10.4286744331727	10.4072789777541	10.5615218660597	11.6013641512033	11.349960949629	12.0192622021212	11.8254001617008	11.6843538818741	11.8784382493396	11.5860538659721	11.9734476109743	11.8627451648312	9.8838666252125	hsa-miR-182*	ILMN_3166957	ILMN_3166957	Gene
8.72065054606542	8.73212068817843	8.73524861150905	8.64977222468963	8.64879557898363	8.67310784612968	8.70415977029127	8.69339808009238	8.70362743602896	8.74000914128798	8.79642518434997	8.80863570522132	8.7677685661663	8.72632823298062	8.77800864991509	8.69965705643274	8.77112118779161	8.8201719954422	8.73524861150905	8.7702919017186	8.66500129684847	8.73011302317128	8.71401964287947	8.74250865029346	8.74540841099132	8.89401066827629	8.83669816681407	8.84123681298112	8.87197648180521	8.76133742824215	8.89655484624311	8.69339808009238	8.82364106303597	8.71445027059544	8.7170518404266	8.80032375412026	8.72167900081059	8.73524861150905	hsa-miR-1825	ILMN_3168812	ILMN_3168812	Gene
14.9120790522408	14.9761911636087	15.0029840704471	15.0915901485077	15.0645274572777	15.0029840704471	14.9448765779771	14.7710182451445	14.8857116309068	14.9761911636087	14.9761911636087	15.0645274572777	14.9280863311249	15.0915901485077	15.0029840704471	14.9120790522408	14.10831512193	15.030863475797	14.060078501939	14.7326667814225	14.8949816558239	14.9280863311249	15.0029840704471	15.0029840704471	14.9448765779771	14.7710182451445	14.7995268649347	14.8198507418099	14.9448765779771	15.0029840704471	15.0915901485077	14.8586867809475	14.8586867809475	15.0915901485077	14.9761911636087	14.1567379986774	14.7897311451044	14.060078501939	hsa-miR-1826	ILMN_3168637	ILMN_3168637	Gene
8.47597860853278	8.53069414728592	8.52085599145149	8.4655851936329	8.4815531496083	8.47588896112638	8.49720686105899	8.57152659302708	8.46642528675425	8.5018945868051	8.49706985710596	8.51777438011972	8.45890407006921	8.46983590573554	8.47343567405602	8.50562538052579	8.57184342819187	8.42429236982737	8.50660799383703	8.51466354763587	8.36372641108979	8.48630633815598	8.4932245101101	8.41467854958778	8.45087020581023	8.52536598133539	8.45031214856434	8.4661226631957	8.45845780796259	8.45562931324243	8.48834470304717	8.41835129930432	8.4483624158439	8.44339702356986	8.60799794301832	8.56942131373059	8.5585569489602	8.50660799383703	hsa-miR-1827	ILMN_3168834	ILMN_3168834	Gene
14.0493211665982	14.1405406222846	14.060078501939	14.2072351951202	14.2476499474875	14.1952316092763	13.8974970193454	13.9276577220961	13.9276577220961	14.0837458944565	14.148194962881	13.9398398467282	14.5134589353581	14.4973670934383	14.6383204068452	14.6646883718797	14.6383204068452	14.6261802712488	11.8433803749268	14.0953397068511	14.060078501939	14.0257304484878	14.215310770815	14.2476499474875	14.2258865760192	13.8252654158299	13.8252654158299	13.8045029128751	14.0138544629051	14.0953397068511	13.9099629160528	14.6905366370448	14.5230636768897	14.3799762309254	14.8198507418099	14.5571013567287	14.6993273594756	11.8433803749268	hsa-miR-183	ILMN_3167529	ILMN_3167529	Gene
8.50471018962535	8.46582003963714	8.43615697326361	8.49552337405501	8.45209335752338	8.3927809961109	8.4918303980605	8.47888141204172	8.48834470304717	8.46706020660154	8.46330781070387	8.47593378482958	8.43868159310596	8.45418443061389	8.53836870138293	8.49354952845037	8.52212548018444	8.50957745938191	8.48775666751689	8.41312385323006	8.45087020581023	8.50516778507557	8.4932245101101	8.4591072552551	8.45801154585597	8.4615927919684	8.49954711560463	8.35825402126097	8.45232348598936	8.46330781070387	8.42201720391584	8.47519168152974	8.4483624158439	8.42887474769787	8.4011153391233	8.44162720902986	8.38699088452425	8.48775666751689	hsa-miR-183*	ILMN_3167593	ILMN_3167593	Gene
8.60541904942335	8.60342057432172	8.60133718204278	8.49552337405501	8.50861714586625	8.48669630466605	8.35399524088701	8.36273617779964	8.384956273567	8.36649185381131	8.34454082497065	8.42797937939742	8.40845566919782	8.45059117718729	8.41434213222991	8.73912385256765	8.76557146688538	8.55917615158911	8.94774539223097	8.577638216292	8.68844513748893	8.61459891077317	8.43892572611257	8.43223968143909	8.38788695938583	8.43327649588035	8.41915014373745	8.42887474769787	8.32608281366764	8.37268420053072	8.34551677436047	8.43174366438197	8.44201018195428	8.45524532320315	8.640846514654	8.67745632060595	8.75953808821253	8.94774539223097	hsa-miR-184	ILMN_3167698	ILMN_3167698	Gene
13.2845324743535	13.2845324743535	13.2117084316253	13.4791483597416	13.5927620495348	13.5927620495348	13.4502630961289	13.5445890763824	13.526900543732	13.4401748262395	13.3974839602915	13.3872002654447	13.5770225971999	13.5660706813332	13.4704306142613	13.5927620495348	13.6964136345423	13.3872002654447	13.2845324743535	13.3099608461657	13.2353722317431	13.2585294156073	13.526900543732	13.4791483597416	13.5355082947797	13.5445890763824	13.526900543732	13.4868548179056	13.4363701062711	13.4080498562201	13.2686182959598	13.4401748262395	13.6146373652738	13.3565048819067	13.6035353327773	13.5533674686381	13.4208872768122	13.2845324743535	hsa-miR-185	ILMN_3167152	ILMN_3167152	Gene
8.40271918296632	8.50422275228717	8.51752596692829	8.52412658742549	8.47256323171306	8.49003282334678	8.46922974857269	8.52106359178136	8.4932245101101	8.55618922577198	8.52575170343024	8.49852742872371	8.5616180202934	8.53943177842153	8.60307303595337	8.55326093658193	8.59991514216814	8.61115445044967	8.52412658742549	8.52664446705623	8.54953550930965	8.56469413283513	8.42700939211801	8.48082625808685	8.45087020581023	8.47970920160062	8.48775666751689	8.51653434875338	8.52879344003984	8.56942131373059	8.54901368869653	8.52412658742549	8.7627524532061	8.53156635244656	8.52379904800238	8.69222802098382	8.66552264133282	8.52412658742549	hsa-miR-185*	ILMN_3168613	ILMN_3168613	Gene
13.7904355742551	13.4959815466008	13.6035353327773	13.6515804382617	13.6404843334264	13.856487838907	13.7904355742551	14.0257304484878	13.9540711504726	14.10831512193	13.8974970193454	13.7676742499979	14.1175975220136	13.9276577220961	13.9540711504726	13.8045029128751	13.9099629160528	13.9540711504726	12.8158009395324	14.0382397315951	14.1567379986774	14.1776135714052	14.2072351951202	14.1776135714052	14.1663673923329	14.1663673923329	14.1663673923329	13.8347333888472	14.0953397068511	14.1663673923329	14.0493211665982	13.9398398467282	14.1776135714052	13.9971345736821	14.0715315480876	13.856487838907	14.2681921187068	12.8158009395324	hsa-miR-186	ILMN_3168073	ILMN_3168073	Gene
8.7899900168073	8.78628209412561	8.75049519974815	8.77335387018191	8.70214183973571	8.8069790372133	8.82614735265152	8.7340218041282	8.87558037319498	8.79379939773921	8.89016956557973	8.97057491595803	8.83669816681407	8.83669816681407	8.90570015315949	8.84123681298112	8.87379541746414	9.02566318322461	8.93498364878517	8.8255086800303	8.75118491600538	8.74980548349091	8.80032375412026	8.77562045749505	8.74914431361725	8.81936805323479	8.89475009515076	8.87468789532956	8.832571864788	8.77800864991509	8.79729505210722	8.70994209475819	8.68126533312337	8.65830681405999	8.88796679042029	8.58861317056449	8.8546995918504	8.93498364878517	hsa-miR-186*	ILMN_3168751	ILMN_3168751	Gene
14.2944387221395	14.3044319543035	14.3687189684981	14.3463552832625	14.3799762309254	14.285366807649	13.7676742499979	13.7568989133474	13.856487838907	13.2117084316253	13.3099608461657	13.1338885798395	12.5523168797576	12.663306707256	12.6457947077904	13.1736256466088	13.1736256466088	12.9301309989213	12.209965693318	14.3912682832771	14.2944387221395	14.3574396749037	14.3157450755298	14.3463552832625	14.3157450755298	13.7904355742551	13.8045029128751	13.9398398467282	13.1838850597591	13.2243131753832	13.0148520414531	12.6247502796571	12.5133392028887	12.7320238789843	13.0324515250119	13.3757111876046	12.8972010400147	12.209965693318	hsa-miR-187	ILMN_3168167	ILMN_3168167	Gene
8.56818202814141	8.59660690045647	8.60133718204278	8.57102743582527	8.53911445399983	8.53370615335912	8.55793620300378	8.6066057076595	8.54602492644208	8.56790629472646	8.54511991999376	8.66835075536185	8.61826944597786	8.61775894443339	8.55326093658193	8.57184342819187	8.63676163402547	8.70214183973571	8.59305986375253	8.52664446705623	8.60541904942335	8.57680614125878	8.59248182698866	8.53836870138293	8.63412693968752	8.67468354875698	8.6621085537951	8.60418962259021	8.59200680455159	8.57635924199058	8.58083893853696	8.49720686105899	8.43868159310596	8.68126533312337	8.62529318941044	8.68614122263124	8.5465368011389	8.59305986375253	hsa-miR-187*	ILMN_3168758	ILMN_3168758	Gene
8.67126283820419	8.59029276335112	8.67380883370291	8.58809932763015	8.60251291151506	8.58413121529137	8.62585456263314	8.52498025924054	8.60418962259021	8.54711753656788	8.66102084032596	8.55263056280991	8.55886655027465	8.59248182698866	8.64931425722322	8.5712097578623	8.61863274441184	8.63475743326576	8.68580620579394	8.59622924457896	8.57898427308012	8.61459891077317	8.51492195133796	8.59775515843884	8.59775515843884	8.53354242982341	8.5712097578623	8.55326093658193	8.49552337405501	8.48082625808685	8.51210358484439	8.47183372588444	8.53675099347558	8.55263056280991	8.58650018467422	8.46466894670127	8.59408918263061	8.68580620579394	hsa-miR-188-3p	ILMN_3168714	ILMN_3168714	Gene
10.8862859631684	10.7764415782453	10.8798032713196	11.1260356503785	11.1121968466298	10.8521313110179	11.4230115044282	11.2006142708785	11.1694352496396	12.6457947077904	12.5523168797576	12.7320238789843	12.6975066409871	12.7320238789843	12.7596943880432	12.0693453875178	11.9499499599801	12.2560375718933	10.7192907479596	10.9158142149583	10.5761277423153	10.8385184644937	10.8084029951724	10.9656979919092	10.8385184644937	11.2006142708785	11.1390145593802	11.2527066900214	12.6072643039492	12.5662551914766	12.9301309989213	12.7846763878384	12.4332590863661	12.8298852202349	11.9734476109743	11.808780283668	12.1076956370358	10.7192907479596	hsa-miR-188-5p	ILMN_3167745	ILMN_3167745	Gene
9.90647804826482	9.93792666484902	9.90647804826482	10.0054103379746	9.9308077857526	10.1076670330702	10.5161643411667	10.4828327430451	10.3868753540005	10.4735347617691	10.4003832491099	10.7622224334203	11.4696924622642	11.4993818108997	11.6206482815993	12.1747765042974	12.1975725539982	11.9289139053226	12.9065958778971	9.89264272887535	9.81363382827538	9.89264272887535	9.80492593698364	9.74978301030081	9.9308077857526	10.3764928234036	10.2907942345903	10.3014213629721	10.7192907479596	10.3936293015552	10.5217920695391	11.3876371076687	11.3322965531154	11.4696924622642	11.9289139053226	12.209965693318	12.0192622021212	12.9065958778971	hsa-miR-189:9.1	ILMN_3168103	ILMN_3168103	Gene
14.7589636969549	14.7458857780688	14.7326667814225	14.5571013567287	14.4223130260401	14.6383204068452	14.6140692887805	14.5766971776385	14.5989627704491	14.6383204068452	14.4707413091296	14.6646883718797	14.148194962881	14.148194962881	14.3044319543035	13.9706091898349	14.0493211665982	14.060078501939	12.6457947077904	14.6905366370448	14.6646883718797	14.6646883718797	14.3463552832625	14.2681921187068	14.5571013567287	14.5989627704491	14.5766971776385	14.6646883718797	14.65407866168	14.5230636768897	14.6646883718797	14.3343054207667	14.1663673923329	14.2775070484403	13.8974970193454	14.10831512193	14.060078501939	12.6457947077904	hsa-miR-18a	ILMN_3168282	ILMN_3168282	Gene
14.4707413091296	14.432345283202	14.4837747899679	14.5383198490971	14.5571013567287	14.4707413091296	14.3574396749037	14.3044319543035	14.3157450755298	14.1663673923329	14.2258865760192	14.0953397068511	14.0257304484878	14.0382397315951	14.0382397315951	13.856487838907	13.8252654158299	13.5927620495348	11.7548601296888	14.4223130260401	14.3157450755298	14.4223130260401	14.5383198490971	14.5230636768897	14.432345283202	14.2681921187068	14.2944387221395	14.2944387221395	14.0837458944565	14.127154105044	13.9398398467282	14.0138544629051	13.9826301509145	13.9398398467282	13.846243057594	13.7676742499979	13.5355082947797	11.7548601296888	hsa-miR-18a*	ILMN_3167178	ILMN_3167178	Gene
13.9706091898349	13.9276577220961	13.8045029128751	13.5862685356774	13.5770225971999	13.7904355742551	13.8347333888472	13.7372527027904	13.748357382587	13.6964136345423	13.4325653863027	13.7904355742551	13.1021895369201	13.0466061872352	13.1338885798395	12.5871801664979	12.9430393148273	12.5523168797576	10.4735347617691	13.9398398467282	13.8045029128751	13.748357382587	13.2985499195512	13.0630215266137	13.7267373188519	13.7676742499979	13.7062910093397	13.9706091898349	13.8347333888472	13.4868548179056	13.6964136345423	13.1338885798395	13.0630215266137	13.1607987743819	12.663306707256	12.9301309989213	12.6457947077904	10.4735347617691	hsa-miR-18b	ILMN_3167948	ILMN_3167948	Gene
8.8255086800303	8.80780737121731	8.81545652744539	8.72579452715506	8.73276055231026	8.69446411158634	8.80205810773753	8.69339808009238	8.80523199222042	8.74250865029346	8.85623540345682	8.92320156048108	8.65502255225168	8.66656767050046	8.64931425722322	8.6404255656654	8.60726430535568	8.63186456878764	8.89016956557973	8.83337556557562	8.72579452715506	8.83590719670859	8.73212068817843	8.74250865029346	8.77223752898676	8.8069790372133	8.878527216752	8.86478094489993	8.76475009590709	8.74763938873591	8.80313047865236	8.5868940478773	8.3687423188191	8.49387454679063	8.46863664280395	8.67018955181376	8.43977562217982	8.89016956557973	hsa-miR-18b*	ILMN_3168840	ILMN_3168840	Gene
9.46560802303656	9.246961259418	9.31679469774675	9.06674081697957	9.04261931426032	9.38464745164194	10.183596665033	10.3764928234036	10.3014213629721	11.3322965531154	10.7451675937125	10.8214662526547	9.41809968337565	9.17447744298114	9.6205366207696	9.08041942435535	9.29845613686636	9.6352787825602	9.53037262383691	9.60059658058666	9.65900214219829	9.71320713265658	9.3616699174917	9.16448384205841	9.45563018150151	10.4454880653157	10.3533377193116	9.96729232735814	11.2861029276077	10.8214662526547	11.4756946093016	9.3616699174917	9.3110262839538	9.62431070968258	9.20792437139369	9.07724103657552	9.9308077857526	9.53037262383691	hsa-miR-190	ILMN_3167167	ILMN_3167167	Gene
8.48864734975662	8.47146700039729	8.46356686696462	8.45486133316386	8.43689660566828	8.48209910098155	8.50516778507557	8.46769512644884	8.43555734126825	8.41434213222991	8.43199167291053	8.5119141434545	8.59200680455159	8.52780660865108	8.53354242982341	8.52976022852642	8.5508347144502	8.53801252515052	8.50660799383703	8.51466354763587	8.4605946848403	8.52174005810683	8.4591072552551	8.53011509626903	8.49531416300121	8.52536598133539	8.4679990901472	8.54849186808342	8.43576488599448	8.41852297270785	8.43479217250509	8.48630633815598	8.54429246489148	8.86583548980845	8.45970719268012	8.60461113249035	8.57230041830081	8.50660799383703	hsa-miR-190b	ILMN_3168837	ILMN_3168837	Gene
14.6905366370448	14.7801213680546	14.7710182451445	14.9280863311249	14.9761911636087	14.8857116309068	14.8198507418099	14.8472225868608	14.7233847114694	14.7801213680546	14.8703174563051	14.8586867809475	14.9761911636087	15.030863475797	15.030863475797	15.030863475797	15.030863475797	15.0029840704471	14.3574396749037	14.6140692887805	14.6763989120671	14.6261802712488	14.8586867809475	14.8703174563051	14.7897311451044	14.8198507418099	14.7458857780688	14.7589636969549	14.8586867809475	14.8857116309068	14.7710182451445	15.0915901485077	14.9448765779771	14.9280863311249	15.030863475797	15.0915901485077	14.9761911636087	14.3574396749037	hsa-miR-191	ILMN_3167253	ILMN_3167253	Gene
9.53037262383691	9.5363163325782	9.76162711955734	10.5761277423153	10.4172248378528	10.3014213629721	10.4388151648974	10.2372135549233	9.94116212423715	9.83771027548454	9.96729232735814	9.99025076293358	10.1659607852418	10.3533377193116	10.3533377193116	10.5914529397682	10.3672226196467	10.0054103379746	9.16330862794026	9.48839305189302	9.51555088181156	9.54845969588982	10.1173022768697	10.0878846796453	10.0245928165689	10.1076670330702	9.95898885159451	9.87543362454529	10.0397008056425	9.96729232735814	9.93792666484902	10.6053174289001	10.1469899328901	10.4229496355128	10.4583780122358	10.5914529397682	10.1888779469451	9.16330862794026	hsa-miR-191*	ILMN_3167124	ILMN_3167124	Gene
12.4129060929837	12.4660797956079	12.2745485207484	12.9430393148273	12.980980479883	13.2117084316253	13.2686182959598	13.2006386726493	13.1607987743819	13.8045029128751	13.7568989133474	13.8045029128751	13.9398398467282	13.876674014162	13.9276577220961	13.7568989133474	13.7904355742551	13.8252654158299	14.6763989120671	12.142496699082	11.9734476109743	11.7716044187245	12.2745485207484	12.3273974337266	12.7476683469506	13.0466061872352	13.1475410676897	13.2353722317431	13.8153317430123	13.6964136345423	13.7808909259163	13.8974970193454	13.8678466405766	13.846243057594	13.748357382587	13.876674014162	13.846243057594	14.6763989120671	hsa-miR-192	ILMN_3167441	ILMN_3167441	Gene
8.3791107375107	8.48240284521137	8.52085599145149	8.48304906778823	8.47256323171306	8.51587982447069	8.4918303980605	8.37331042713172	8.47481311442902	8.44455685456668	8.46330781070387	8.42797937939742	8.44927933192403	8.39515834631282	8.52536598133539	8.41434213222991	8.43068214464181	8.4196056413635	8.46897023176234	8.42602677815078	8.45087020581023	8.49123569005969	8.45059117718729	8.48414344197431	8.51962011613252	8.37331042713172	8.43689660566828	8.50422275228717	8.47018254608804	8.3798907712298	8.45562931324243	8.51727755373686	8.4615927919684	8.58942751439095	8.59200680455159	8.55793620300378	8.42749438575771	8.46897023176234	hsa-miR-192*	ILMN_3168722	ILMN_3168722	Gene
11.3056868816375	11.1390145593802	11.2861029276077	11.2714924928513	10.954612825494	10.9984308109949	11.2714924928513	11.2861029276077	10.9984308109949	12.1586103446742	12.4804290104046	12.4967389539974	12.0906136949133	12.0693453875178	12.1747765042974	11.6347337588526	11.6843538818741	12.1747765042974	10.8084029951724	11.2006142708785	11.0982100264053	11.1260356503785	10.9158142149583	11.3056868816375	10.9321563187014	11.0551925361143	11.2175823398111	11.1390145593802	12.290274777901	12.4967389539974	12.7705934689508	12.2395254133974	12.0693453875178	12.2265779732263	11.7927975062806	11.7408203381524	12.0906136949133	10.8084029951724	hsa-miR-193a-3p	ILMN_3168366	ILMN_3168366	Gene
8.45900566266215	8.49825715865132	8.49706985710596	8.47018254608804	8.57102743582527	8.52575170343024	8.51492195133796	8.61115445044967	8.61724844288891	8.61995162718288	8.6560987822262	8.66835075536185	8.5269303494157	8.55263056280991	8.57803692633467	8.62263595049749	8.56893953764348	8.55917615158911	8.61899604284582	8.52127119211124	8.57898427308012	8.5585569489602	8.61899604284582	8.55731545704737	8.56000869585195	8.55949269338496	8.53974910284322	8.59491856300168	8.64446770277826	8.62641593585584	8.63722504041662	8.46769512644884	8.69604576656545	8.59775515843884	8.60342057432172	8.76333252084688	8.52085599145149	8.61899604284582	hsa-miR-193a-5p	ILMN_3168856	ILMN_3168856	Gene
14.3343054207667	14.4009618223764	14.4707413091296	14.6905366370448	14.7107072268341	14.5766971776385	14.5571013567287	14.4973670934383	14.4973670934383	14.322229821066	14.3912682832771	14.2354067581024	14.10831512193	14.1952316092763	14.0953397068511	14.5134589353581	14.4548641329843	14.1776135714052	13.7568989133474	14.2944387221395	14.2258865760192	14.2944387221395	14.6140692887805	14.65407866168	14.5134589353581	14.4837747899679	14.4973670934383	14.4548641329843	14.2354067581024	14.3044319543035	14.1952316092763	14.1567379986774	14.148194962881	14.1861347111412	14.5134589353581	14.4973670934383	14.1952316092763	13.7568989133474	hsa-miR-193b	ILMN_3167944	ILMN_3167944	Gene
8.51157271042988	8.48240284521137	8.43275808865972	8.50562538052579	8.49123569005969	8.49485681315921	8.48834470304717	8.47224947091603	8.49552337405501	8.61338854697259	8.55793620300378	8.5868940478773	8.64525387311249	8.64672392970794	8.7064500935925	8.63019558677047	8.64931425722322	8.89475009515076	8.73111685567486	8.58260092462053	8.52299120542067	8.58083893853696	8.57723950624933	8.59775515843884	8.63131388366622	8.56426903938407	8.6621085537951	8.67126283820419	8.71115361949933	8.69786485099408	8.61338854697259	8.81216452884067	8.54429246489148	8.7677685661663	8.85150224451048	8.94029471210429	8.8069790372133	8.73111685567486	hsa-miR-193b*	ILMN_3168699	ILMN_3168699	Gene
12.6975066409871	12.6072643039492	12.6457947077904	13.3436483587811	13.2585294156073	13.3565048819067	13.4791483597416	13.5069999813764	13.3974839602915	13.9826301509145	13.9971345736821	14.10831512193	14.1405406222846	14.1776135714052	14.1663673923329	14.0382397315951	14.0953397068511	14.0715315480876	14.6905366370448	12.8298852202349	12.7476683469506	12.4660797956079	13.1838850597591	13.0925734733592	13.3565048819067	13.526900543732	13.5533674686381	13.6146373652738	14.10831512193	14.0715315480876	14.10831512193	14.2258865760192	14.2476499474875	14.2476499474875	14.10831512193	14.2592948120744	14.1405406222846	14.6905366370448	hsa-miR-194	ILMN_3167122	ILMN_3167122	Gene
10.3240460884711	10.2907942345903	10.2569159915205	10.0645032894919	9.90647804826482	9.96729232735814	10.2907942345903	10.1888779469451	10.3137809744862	10.4828327430451	10.8214662526547	10.6804243726247	10.5615218660597	10.5105366127943	10.4286744331727	10.3764928234036	10.4172248378528	10.5217920695391	9.94439758362529	9.99025076293358	9.74675926017091	9.89948824077955	9.93792666484902	10.0778105302385	10.2330652593122	10.2796935467462	10.4735347617691	10.3672226196467	10.4172248378528	10.1173022768697	10.0446036937083	10.1001532865962	9.65900214219829	9.74031586696895	9.95065135081542	9.79306670030335	9.85549420098229	9.94439758362529	hsa-miR-194*	ILMN_3168677	ILMN_3168677	Gene
12.994220873194	13.0148520414531	13.1173700595707	12.9065958778971	12.5224183743813	12.8298852202349	12.9065958778971	12.9430393148273	12.8158009395324	11.9965130824393	12.1747765042974	12.2395254133974	11.0779737410969	11.0632589127296	11.3189436105155	10.6804243726247	10.8862859631684	10.954612825494	14.4109080964399	12.9205028394836	12.8972010400147	12.9301309989213	12.5314975458738	12.3082312698866	12.7596943880432	12.8811467523175	12.9430393148273	12.9697933712862	12.3467156568365	12.2745485207484	12.3748202449199	11.2714924928513	11.0982100264053	11.3876371076687	10.6648311738525	10.9083186075575	11.047126159499	14.4109080964399	hsa-miR-195	ILMN_3167191	ILMN_3167191	Gene
8.73741470424466	8.7170518404266	8.74464537171708	8.65830681405999	8.67800464539184	8.6621085537951	8.63475743326576	8.64628266680758	8.74610202235977	8.76708070201498	8.79164699420597	8.73524861150905	8.68647623946855	8.69496175193895	8.72579452715506	8.721274753816	8.73244062024435	8.8255086800303	8.7627524532061	8.86858361415282	8.80647743165894	8.8113648762453	8.7578213658736	8.79379939773921	8.90685410557968	8.84708075924866	8.9205245291283	8.81635993499838	8.78533692936975	8.77800864991509	8.69446411158634	8.88585807381464	8.72382798067595	8.8312269897123	8.99626485579576	8.6639164334073	8.5585569489602	8.7627524532061	hsa-miR-195*	ILMN_3168673	ILMN_3168673	Gene
8.62263595049749	8.57723950624933	8.56845776155636	9.04822543307173	8.9894566578942	8.95568946387899	8.6576028934041	8.69911935291838	8.68494479299934	8.8312269897123	8.93372657724537	8.86372639999142	8.68789952908043	8.832571864788	8.66656767050046	8.63768844680778	8.59305986375253	8.56942131373059	11.6013641512033	8.66776772928745	8.66500129684847	8.70994209475819	8.8802891518088	8.99514514891316	8.99626485579576	8.65830681405999	8.82169402815624	8.66552264133282	9.12320240060965	9.17045014930931	8.82097593764961	8.66604515591664	8.9615022047545	8.70153451685098	8.65185241860475	8.78533692936975	8.51518035504004	11.6013641512033	hsa-miR-196a	ILMN_3167628	ILMN_3167628	Gene
8.59902107846988	8.63076319854479	8.63819393510403	8.70469210455357	8.60251291151506	8.60759540570637	8.69396647123372	8.60342057432172	8.68987737797736	8.7002921251995	8.67126283820419	8.67800464539184	8.6576028934041	8.68899074589743	8.59775515843884	8.62641593585584	8.41852297270785	8.59305986375253	8.52043645726466	8.65916036704068	8.65556066723894	8.69119518153695	8.72382798067595	8.67635521882369	8.70153451685098	8.63186456878764	8.67580244182733	8.58364380016874	8.68844513748893	8.69396647123372	8.74540841099132	8.6560987822262	8.54025633666968	8.60601237854143	8.83417926636325	8.50909730262408	8.60541904942335	8.52043645726466	hsa-miR-196a*	ILMN_3168696	ILMN_3168696	Gene
10.0878846796453	9.99876705772242	10.1469899328901	9.97363770998208	9.81979057988342	9.86601653683167	10.1039101598332	10.2055310507425	10.3339568682744	10.4962145322469	10.7921544463369	10.8521313110179	10.3672226196467	10.4072789777541	10.2796935467462	10.1400221739921	10.2453695677701	10.4286744331727	11.2714924928513	10.0347979175766	9.85549420098229	9.98196421304275	10.0778105302385	10.2055310507425	10.3764928234036	10.4172248378528	10.6304811026294	10.6304811026294	10.8733205794709	10.5379364215058	10.6935322507421	10.3240460884711	9.97363770998208	10.0133381284245	10.2453695677701	10.0054103379746	9.97046501867011	11.2714924928513	hsa-miR-196b	ILMN_3168308	ILMN_3168308	Gene
14.0953397068511	14.285366807649	14.215310770815	14.6383204068452	14.6763989120671	14.432345283202	14.4548641329843	14.4109080964399	14.3912682832771	14.3463552832625	14.4223130260401	14.1776135714052	14.4109080964399	14.4109080964399	14.4109080964399	14.6261802712488	14.4430585157083	14.3157450755298	13.5533674686381	14.1175975220136	14.0837458944565	14.10831512193	14.4430585157083	14.5571013567287	14.3912682832771	14.3574396749037	14.3799762309254	14.322229821066	14.1776135714052	14.3343054207667	14.0953397068511	14.7326667814225	14.4430585157083	14.4430585157083	14.5383198490971	14.5230636768897	14.215310770815	13.5533674686381	hsa-miR-197	ILMN_3167864	ILMN_3167864	Gene
9.14841047496837	9.24241788075419	8.99388876384465	9.8838666252125	10.1469899328901	9.77067404134294	10.1739901309512	9.6468750261798	9.360111195334	8.90920059140279	9.16781389185409	8.78264106436255	9.16781389185409	9.31872755468922	9.366527298509	9.44743072578392	9.07858960927149	8.78722725888147	8.68580620579394	8.94903470068335	8.93117055633759	9.0590184180691	9.35377288700744	9.80060975232275	9.25142735589318	9.20913293474013	9.22534458019727	8.96033403454619	8.70153451685098	8.81441478364263	8.64254920586082	9.25142735589318	9.16614886695625	9.34834042503953	9.3414669003182	9.21060458317733	8.77335387018191	8.68580620579394	hsa-miR-198	ILMN_3167418	ILMN_3167418	Gene
12.713373707684	13.0046663803015	12.9430393148273	12.2395254133974	12.4804290104046	12.5133392028887	12.0693453875178	12.2560375718933	12.1076956370358	11.5135956571416	11.481696756339	11.6206482815993	11.5503516712467	11.3876371076687	11.7040190014619	11.6668731634068	11.6508608923805	11.5135956571416	15.0029840704471	12.5662551914766	12.8811467523175	12.8298852202349	12.1975725539982	11.7716044187245	12.290274777901	11.8627451648312	11.8254001617008	12.1586103446742	11.3876371076687	11.5135956571416	11.4230115044282	11.5937090085877	11.5353309901883	11.5353309901883	11.5692112135067	11.6508608923805	11.5353309901883	15.0029840704471	hsa-miR-199a*:9.1	ILMN_3168478	ILMN_3168478	Gene
8.41137445271055	8.41312385323006	8.41592647345944	8.4236026399383	8.44617020187059	8.41312385323006	8.3323150256378	8.41719434851126	8.41434213222991	8.36649185381131	8.42429236982737	8.35712676853893	8.38816877422006	8.39515834631282	8.39011760346071	8.38067080494891	8.36703096678518	8.4196056413635	8.26836841792468	8.3125852309516	8.42952080319032	8.35825402126097	8.41018847943299	8.38450687528413	8.32784574503702	8.34082005280474	8.3687423188191	8.402921989793	8.35936437262906	8.33928949635922	8.336359374814	8.46769512644884	8.7899900168073	8.41656041098535	8.41434213222991	8.32784574503702	8.37055385654962	8.26836841792468	hsa-miR-199a-3p,hsa-miR-199b-3p	ILMN_3168576	ILMN_3168576	Gene
8.90482810998297	8.9166913764085	8.97150828908072	8.87660267936083	8.7484831437436	8.88486263225626	8.77562045749505	8.90685410557968	8.86953017417749	8.95472160315742	8.94029471210429	8.89548952202523	9.73046277956145	9.74675926017091	9.81363382827538	10.4172248378528	10.489523637646	9.74031586696895	14.7897311451044	9.01344761394599	9.01459588698545	8.97816062726041	8.77800864991509	8.69222802098382	8.68718788427449	8.79729505210722	8.70288463788234	8.71401964287947	9.18299027156379	8.99514514891316	8.86213461854467	9.9308077857526	9.81363382827538	9.89264272887535	10.4337447990351	10.5761277423153	10.1400221739921	14.7897311451044	hsa-miR-199a-5p	ILMN_3167976	ILMN_3167976	Gene
13.0148520414531	13.1838850597591	13.1672122104953	12.3082312698866	12.1975725539982	12.5523168797576	12.5662551914766	12.4660797956079	12.4660797956079	11.6013641512033	11.4993818108997	11.8784382493396	10.7921544463369	10.7921544463369	10.9984308109949	10.6156561237907	11.0982100264053	10.9844674701305	14.148194962881	12.9301309989213	13.1021895369201	13.0775731468737	12.2560375718933	11.9136885541787	12.4804290104046	12.4498582373351	12.4129060929837	12.5314975458738	11.7548601296888	11.6347337588526	11.6013641512033	10.8385184644937	10.6156561237907	11.0632589127296	10.6935322507421	11.0632589127296	11.1521145564154	14.148194962881	hsa-miR-199b-5p	ILMN_3167259	ILMN_3167259	Gene
14.3574396749037	14.1776135714052	13.9706091898349	13.0925734733592	13.2845324743535	13.6617895828672	14.2476499474875	14.285366807649	14.3574396749037	14.4109080964399	14.0837458944565	14.432345283202	13.1475410676897	12.994220873194	13.3309638659949	12.6793554853143	13.0630215266137	13.2243131753832	13.5862685356774	14.4837747899679	14.3687189684981	14.3343054207667	13.4325653863027	13.3217463174346	13.7372527027904	14.3463552832625	14.322229821066	14.3912682832771	14.4430585157083	14.2354067581024	14.5571013567287	13.0148520414531	13.1173700595707	13.2006386726493	12.8026545912592	13.2117084316253	13.526900543732	13.5862685356774	hsa-miR-19a	ILMN_3167787	ILMN_3167787	Gene
8.75340139310795	8.74679563372822	8.81216452884067	8.79081850550663	8.74540841099132	8.76861559090595	8.878527216752	8.84910578581913	8.81936805323479	8.72950398752972	8.73912385256765	8.81493565554401	8.7073621989183	8.79234497795106	8.74610202235977	8.76050247091897	8.6965969095748	8.7340218041282	8.74123862624009	8.80780737121731	8.75644347451966	8.77800864991509	8.67690799582006	8.67635521882369	8.78442406390753	8.72579452715506	8.78860863784439	8.84123681298112	8.77800864991509	8.81441478364263	8.81296418143604	8.72632823298062	8.58489359217846	8.65830681405999	8.59200680455159	8.67745632060595	8.70415977029127	8.74123862624009	hsa-miR-19a*	ILMN_3168624	ILMN_3168624	Gene
14.8949816558239	14.8472225868608	14.8331840854131	14.432345283202	14.3574396749037	14.6763989120671	14.7995268649347	14.8198507418099	14.8060587854684	14.8472225868608	14.7995268649347	14.8472225868608	14.285366807649	14.2258865760192	14.5134589353581	13.9971345736821	14.1663673923329	14.4837747899679	14.5383198490971	14.9120790522408	14.8198507418099	14.7995268649347	14.4009618223764	14.432345283202	14.6646883718797	14.8949816558239	14.8586867809475	14.8857116309068	14.9280863311249	14.8472225868608	14.9280863311249	14.3799762309254	14.285366807649	14.4837747899679	14.0138544629051	14.127154105044	14.5383198490971	14.5383198490971	hsa-miR-19b	ILMN_3167260	ILMN_3167260	Gene
8.49552337405501	8.55326093658193	8.59736985738641	8.52839698552699	8.45209335752338	8.56527214074504	8.54901368869653	8.52498025924054	8.52664446705623	8.5018945868051	8.54335532616224	8.5465368011389	8.48775666751689	8.52085599145149	8.50620846503328	8.51587982447069	8.48339154613527	8.50957745938191	8.52839698552699	8.50422275228717	8.51653434875338	8.35825402126097	8.54285251078377	8.59775515843884	8.54124054614589	8.55949269338496	8.50701128120904	8.56212766941061	8.52879344003984	8.48976685047397	8.47372290053034	8.45308805201359	8.51620708661203	8.54335532616224	8.4236026399383	8.47970920160062	8.50824035999842	8.52839698552699	hsa-miR-19b-1*	ILMN_3168622	ILMN_3168622	Gene
8.8255086800303	8.83748913691956	8.84123681298112	8.76475009590709	8.68286995814744	8.68494479299934	8.74610202235977	8.6965969095748	8.76946261564559	8.7340218041282	8.80380931849432	8.79549050906612	8.90395606680644	8.89016956557973	8.82487000740908	8.87942944797732	8.87197648180521	8.99514514891316	8.8255086800303	8.85251386078706	8.84123681298112	8.80448815833627	8.72810176459428	8.82097593764961	8.78442406390753	8.77661331601449	8.832571864788	8.82487000740908	8.72889495188816	8.7170518404266	8.63722504041662	8.67018955181376	8.75118491600538	8.8483803887051	8.91948786819923	8.74062388376404	8.86953017417749	8.8255086800303	hsa-miR-19b-2*	ILMN_3168623	ILMN_3168623	Gene
13.846243057594	13.8153317430123	13.8252654158299	13.4080498562201	13.3309638659949	13.4401748262395	13.9540711504726	13.9706091898349	13.9826301509145	14.060078501939	13.9826301509145	14.2476499474875	14.060078501939	14.1405406222846	14.1567379986774	14.10831512193	14.5134589353581	14.2354067581024	13.5660706813332	13.8347333888472	13.846243057594	13.7904355742551	13.1736256466088	12.980980479883	13.3436483587811	13.9540711504726	13.9706091898349	14.127154105044	14.215310770815	14.1175975220136	14.2681921187068	14.1405406222846	14.10831512193	14.1567379986774	14.060078501939	14.6383204068452	14.285366807649	13.5660706813332	hsa-miR-200a	ILMN_3167801	ILMN_3167801	Gene
9.72666411810484	9.80492593698364	9.78983983294484	9.57482926437306	9.45292735782056	9.46560802303656	10.3533377193116	10.3240460884711	10.1400221739921	9.92373114628676	9.95898885159451	9.90647804826482	10.2676193900468	10.4286744331727	10.6156561237907	10.7319820910365	10.954612825494	10.6648311738525	9.74675926017091	9.81363382827538	9.89264272887535	9.90647804826482	9.25142735589318	9.20671580804725	9.2747096379693	10.2453695677701	10.1941592288572	10.3137809744862	10.2055310507425	10.0189654724967	9.96729232735814	10.7319820910365	10.5543913915601	10.954612825494	10.7622224334203	11.1694352496396	10.8733205794709	9.74675926017091	hsa-miR-200a*	ILMN_3167179	ILMN_3167179	Gene
13.9826301509145	14.0382397315951	14.0257304484878	13.8846005589712	13.8252654158299	13.8347333888472	14.148194962881	14.2944387221395	14.2476499474875	14.3157450755298	14.3799762309254	14.2775070484403	14.432345283202	14.3343054207667	14.432345283202	14.2944387221395	14.2354067581024	14.4548641329843	14.0382397315951	13.9540711504726	14.0715315480876	14.0715315480876	13.9826301509145	13.9398398467282	13.8252654158299	14.148194962881	14.2354067581024	14.0953397068511	14.2681921187068	14.3463552832625	14.322229821066	14.4430585157083	14.3912682832771	14.4009618223764	14.2944387221395	14.1861347111412	14.3912682832771	14.0382397315951	hsa-miR-200b	ILMN_3168294	ILMN_3168294	Gene
8.55949269338496	8.53943177842153	8.65961058401025	8.47970920160062	8.56212766941061	8.56527214074504	8.49720686105899	8.51690595124512	8.56052469831893	8.49720686105899	8.44455685456668	8.47593378482958	8.54385814154071	8.56738217379638	8.52106359178136	8.5868940478773	8.57527388110653	8.57934405638478	8.50660799383703	8.55373382046393	8.58364380016874	8.56469413283513	8.60376811269008	8.48834470304717	8.53011509626903	8.54849186808342	8.50701128120904	8.55793620300378	8.54025633666968	8.4245893263162	8.48182612529492	8.45801154585597	8.7340218041282	8.73011302317128	8.78351119844532	8.73276055231026	8.52940536078382	8.50660799383703	hsa-miR-200b*	ILMN_3168668	ILMN_3168668	Gene
14.8703174563051	14.8586867809475	14.8949816558239	14.8857116309068	14.8949816558239	14.8949816558239	14.8949816558239	14.8949816558239	14.8703174563051	14.8857116309068	14.8949816558239	14.8857116309068	14.9120790522408	14.9280863311249	14.9761911636087	14.9761911636087	14.9761911636087	14.9761911636087	14.7995268649347	14.7897311451044	14.7710182451445	14.7710182451445	14.8060587854684	14.8331840854131	14.7995268649347	14.7897311451044	14.8472225868608	14.7801213680546	14.8198507418099	14.8331840854131	14.7995268649347	14.8949816558239	14.8949816558239	14.9448765779771	14.8857116309068	14.8703174563051	14.9448765779771	14.7995268649347	hsa-miR-200c	ILMN_3167002	ILMN_3167002	Gene
8.56498313679009	8.48708379168105	8.49706985710596	8.51003296887826	8.54246816262677	8.57084511378824	8.57184342819187	8.52106359178136	8.49552337405501	8.57275740840976	8.56324063223041	8.5585569489602	8.46983590573554	8.4265180851344	8.48366366690777	8.40869378279219	8.43479217250509	8.45970719268012	8.52839698552699	8.4394727406495	8.4928248080857	8.52174005810683	8.53040462177747	8.53836870138293	8.54769827199686	8.49510495194741	8.52251090226206	8.52839698552699	8.52347150857928	8.47173174164989	8.50032511839832	8.5039363552457	8.54429246489148	8.37119315522009	8.55460138866874	8.44162720902986	8.47224947091603	8.52839698552699	hsa-miR-200c*	ILMN_3168701	ILMN_3168701	Gene
8.74123862624009	8.66552264133282	8.75410794778136	8.67745632060595	8.64879557898363	8.65961058401025	8.68789952908043	8.66335291445048	8.67524299529215	8.7578213658736	8.7677685661663	8.85251386078706	8.72950398752972	8.73244062024435	8.71401964287947	8.77562045749505	8.74123862624009	8.77223752898676	11.808780283668	8.74980548349091	8.75644347451966	8.69119518153695	8.74540841099132	8.7899900168073	8.69446411158634	8.74250865029346	8.76946261564559	8.63019558677047	8.75644347451966	8.7170518404266	9.09196336710588	8.86372639999142	8.64827690074403	8.93498364878517	8.79081850550663	8.76946261564559	8.8069790372133	11.808780283668	hsa-miR-202	ILMN_3166953	ILMN_3166953	Gene
8.67580244182733	8.61995162718288	8.64322970731043	8.62962797499615	8.58861317056449	8.65267309412086	8.67183484838031	8.59847924972306	8.62351810406749	8.59248182698866	8.62307702728249	8.64879557898363	8.65185241860475	8.68614122263124	8.69222802098382	8.69965705643274	8.6404255656654	8.6400046166768	8.64576826996004	8.60840048033026	8.66500129684847	8.65916036704068	8.6576028934041	8.61995162718288	8.65097219347746	8.65830681405999	8.6268491291203	8.63019558677047	8.53386987689484	8.59153178211453	8.68844513748893	8.70092719396625	8.64827690074403	8.91845120727016	8.66031571216811	8.78351119844532	8.56212766941061	8.64576826996004	hsa-miR-202*	ILMN_3168871	ILMN_3168871	Gene
9.6205366207696	9.83771027548454	9.54146207584524	10.2055310507425	10.1941592288572	10.0189654724967	10.1275551436272	10.1275551436272	10.3764928234036	10.9008230001567	10.6648311738525	10.2055310507425	11.2006142708785	11.1862089759083	10.9321563187014	10.1613011677122	9.8838666252125	9.3110262839538	13.9276577220961	9.79629356766187	9.95898885159451	9.69128103488466	10.1001532865962	9.95482010120497	10.1400221739921	10.2907942345903	10.1659607852418	10.5217920695391	10.9158142149583	10.8733205794709	10.3413955791252	11.2175823398111	11.349960949629	11.1521145564154	10.2622676907837	10.1001532865962	9.78983983294484	13.9276577220961	hsa-miR-202*:9.1	ILMN_3167129	ILMN_3167129	Gene
9.77315050505868	9.64024122800659	9.69128103488466	9.48260378004967	9.24241788075419	9.77067404134294	9.70095990435316	9.99876705772242	9.81979057988342	10.7319820910365	10.6156561237907	10.6156561237907	9.29430176634959	9.360111195334	9.47290223407498	9.33963490334683	9.52072412862565	9.41503963677881	11.0352511046181	9.86601653683167	9.61584519055248	9.64024122800659	9.240643772239	8.97719887103084	9.52072412862565	9.77315050505868	9.84771251409044	9.68667753485556	10.9656979919092	10.5983851843341	10.6804243726247	9.26014898921054	9.40426750270414	9.47290223407498	9.37063260773488	9.58760195667007	9.60059658058666	11.0352511046181	hsa-miR-203	ILMN_3167375	ILMN_3167375	Gene
12.3467156568365	12.1289367333804	12.290274777901	12.7226987933341	13.1607987743819	13.0466061872352	11.9289139053226	12.3748202449199	12.4967389539974	12.7320238789843	12.6975066409871	12.3748202449199	13.3668013480702	12.9568457115329	13.1021895369201	13.4704306142613	13.4868548179056	13.5660706813332	13.5355082947797	12.6457947077904	12.9065958778971	13.0046663803015	13.3757111876046	13.4325653863027	13.2006386726493	12.3082312698866	12.3618414007137	12.0541928321466	12.6975066409871	12.8026545912592	12.4498582373351	12.9065958778971	13.2006386726493	12.9568457115329	13.8045029128751	13.5355082947797	13.748357382587	13.5355082947797	hsa-miR-204	ILMN_3167196	ILMN_3167196	Gene
13.5445890763824	13.3309638659949	13.526900543732	13.2243131753832	13.4502630961289	13.0630215266137	13.0466061872352	13.0324515250119	12.9205028394836	14.1567379986774	14.2354067581024	14.1952316092763	13.846243057594	13.9398398467282	13.7568989133474	13.6304017822931	13.7267373188519	13.0466061872352	13.8974970193454	13.4959815466008	13.2243131753832	13.4325653863027	13.0630215266137	13.3309638659949	12.9301309989213	12.994220873194	12.994220873194	12.9568457115329	14.1952316092763	14.253472379781	14.1663673923329	13.876674014162	13.8252654158299	13.6840064748848	13.4704306142613	13.6146373652738	12.9568457115329	13.8974970193454	hsa-miR-205	ILMN_3167091	ILMN_3167091	Gene
8.95916586433789	8.86372639999142	8.93712966950547	9.19982238001385	9.10887503906225	9.02840533272063	8.88908006546756	8.94146615991734	8.95194190427281	9.50388628789196	9.64024122800659	9.6937129247496	12.8558303198801	12.8298852202349	12.9568457115329	12.4332590863661	12.1076956370358	12.2745485207484	11.8627451648312	9.01344761394599	8.88796679042029	9.0005445480597	9.03294108781819	9.09319236986513	9.19748179093472	8.98454666387363	9.06520743597419	9.08367916685684	9.6647369003121	9.67545359209681	9.58760195667007	12.9697933712862	12.9065958778971	13.0466061872352	12.4804290104046	12.1747765042974	12.4804290104046	11.8627451648312	hsa-miR-206	ILMN_3168019	ILMN_3168019	Gene
8.47069240261636	8.4605946848403	8.41018847943299	8.38609480966267	8.40637088319051	8.44406842795988	8.43068214464181	8.47888141204172	8.46642528675425	8.49720686105899	8.43199167291053	8.51518035504004	8.48041341943411	8.48304906778823	8.45390346009287	8.4890741136789	8.41400571487203	8.49085760169269	9.91463472142187	8.48804205633772	8.3782016825608	8.44373272576487	8.48650132141102	8.43223968143909	8.43019281303081	8.48650132141102	8.402921989793	8.47407872392932	8.47018254608804	8.51752596692829	8.46897023176234	8.45801154585597	8.52859521278342	8.40869378279219	8.4011153391233	8.46466894670127	8.63768844680778	9.91463472142187	hsa-miR-208a	ILMN_3167135	ILMN_3167135	Gene
8.68580620579394	8.7340218041282	8.64879557898363	8.67468354875698	8.69965705643274	8.67635521882369	8.64931425722322	8.6965969095748	8.68494479299934	8.79379939773921	8.71488089831142	8.81061935185706	8.7073621989183	8.72632823298062	8.74980548349091	8.69162635301661	8.70469210455357	8.69714805258414	13.1338885798395	8.73741470424466	8.65060119281675	8.66447995236412	8.66956166662501	8.71488089831142	8.71329019380739	8.71916589948809	8.70288463788234	8.67745632060595	8.76475009590709	8.7170518404266	8.88796679042029	8.73524861150905	8.77897448138756	8.81936805323479	8.7340218041282	8.65790347804886	8.5854999568248	13.1338885798395	hsa-miR-208b	ILMN_3167105	ILMN_3167105	Gene
14.9761911636087	14.9448765779771	14.9448765779771	14.9120790522408	14.9120790522408	14.9761911636087	15.0029840704471	15.0029840704471	15.0029840704471	15.030863475797	15.030863475797	15.030863475797	14.9448765779771	14.9120790522408	14.9120790522408	14.8586867809475	14.8703174563051	14.8949816558239	14.8857116309068	14.9761911636087	14.9761911636087	15.0029840704471	14.9761911636087	14.9761911636087	15.0029840704471	15.0029840704471	15.0029840704471	15.030863475797	15.0645274572777	15.030863475797	15.0029840704471	15.0645274572777	14.9280863311249	15.030863475797	14.8586867809475	14.9120790522408	15.0029840704471	14.8857116309068	hsa-miR-20a	ILMN_3167510	ILMN_3167510	Gene
8.39779912227056	8.44034852284347	8.46045090747272	8.45890407006921	8.43199167291053	8.49798688857892	8.49720686105899	8.39779912227056	8.57359665558878	8.46310620813708	8.47069240261636	8.48950087760117	8.46252461305693	8.48304906778823	8.40504570788573	8.45232348598936	8.48339154613527	8.43555734126825	8.46030713010514	8.46205870251267	8.42952080319032	8.53738175931305	8.50066302397961	8.46983590573554	8.46424743496332	8.46769512644884	8.49485681315921	8.41018847943299	8.39616811029341	8.49655241408425	8.47372290053034	8.38450687528413	8.53370615335912	8.43174366438197	8.46863664280395	8.44700369570768	8.40271918296632	8.46030713010514	hsa-miR-20a*	ILMN_3168590	ILMN_3168590	Gene
14.8198507418099	14.8060587854684	14.7995268649347	14.8472225868608	14.8060587854684	14.8331840854131	14.6993273594756	14.6993273594756	14.6646883718797	14.6646883718797	14.6905366370448	14.6993273594756	14.3157450755298	14.3574396749037	14.3463552832625	13.8678466405766	13.8678466405766	13.7568989133474	12.9301309989213	14.6993273594756	14.6993273594756	14.6905366370448	14.7458857780688	14.7458857780688	14.7589636969549	14.6261802712488	14.6905366370448	14.7233847114694	14.6993273594756	14.6763989120671	14.6763989120671	14.4548641329843	14.2775070484403	14.3463552832625	13.8252654158299	13.9099629160528	13.6235844810095	12.9301309989213	hsa-miR-20b	ILMN_3167565	ILMN_3167565	Gene
8.3616054508984	8.42749438575771	8.37729262761089	8.45890407006921	8.45209335752338	8.504609669477	8.47639692177115	8.4483624158439	8.4245893263162	8.4924251060613	8.47554032132806	8.48708379168105	8.44927933192403	8.4655851936329	8.4591072552551	8.39110256167261	8.42504598844068	8.43916985911918	8.43199167291053	8.42020387284472	8.47519168152974	8.47443454732829	8.40271918296632	8.49424161058082	8.50580893622953	8.46769512644884	8.47929530682116	8.52212548018444	8.52879344003984	8.54953550930965	8.48182612529492	8.41434213222991	8.43534979654202	8.57411603753973	8.60342057432172	8.38609480966267	8.40271918296632	8.43199167291053	hsa-miR-20b*	ILMN_3168593	ILMN_3168593	Gene
15.0029840704471	15.0029840704471	14.9761911636087	14.9448765779771	14.8857116309068	14.9448765779771	14.9761911636087	14.9761911636087	14.9761911636087	14.9448765779771	14.9280863311249	14.9448765779771	15.0645274572777	15.0029840704471	15.0645274572777	15.0645274572777	15.0915901485077	15.0915901485077	15.0645274572777	15.0029840704471	15.0029840704471	14.9761911636087	14.9448765779771	14.9280863311249	14.9761911636087	14.9761911636087	14.9761911636087	14.9761911636087	14.9761911636087	14.9448765779771	14.9448765779771	15.0029840704471	15.0645274572777	15.0029840704471	15.0915901485077	15.0645274572777	15.0915901485077	15.0645274572777	hsa-miR-21	ILMN_3167371	ILMN_3167371	Gene
8.72526082132949	8.69119518153695	8.65502255225168	8.69119518153695	8.64879557898363	8.67635521882369	8.77562045749505	8.77335387018191	8.6621085537951	8.7002921251995	8.69965705643274	8.6639164334073	8.66604515591664	8.68078261855598	8.66031571216811	8.73111685567486	8.65185241860475	8.7340218041282	8.80448815833627	8.72208324780517	8.70153451685098	8.67862940571423	8.65060119281675	8.66835075536185	8.73011302317128	8.74250865029346	8.73463520781862	8.75269483843453	8.75049519974815	8.68844513748893	8.71830546066134	8.69339808009238	8.77112118779161	8.61612249726566	8.85150224451048	8.64525387311249	8.76708070201498	8.80448815833627	hsa-miR-21*	ILMN_3168646	ILMN_3168646	Gene
13.4401748262395	13.7676742499979	13.5533674686381	13.2985499195512	13.2985499195512	13.0775731468737	13.6964136345423	13.6035353327773	13.8153317430123	13.6566850105645	13.6404843334264	13.748357382587	13.4959815466008	13.5862685356774	13.4401748262395	13.5355082947797	13.5660706813332	13.2686182959598	11.4993818108997	13.4401748262395	13.5660706813332	13.4502630961289	13.4502630961289	13.4868548179056	13.2243131753832	13.6146373652738	13.6840064748848	13.856487838907	13.5862685356774	13.5927620495348	13.7062910093397	13.526900543732	13.4791483597416	13.4959815466008	13.3565048819067	13.7372527027904	12.994220873194	11.4993818108997	hsa-miR-210	ILMN_3167774	ILMN_3167774	Gene
8.98199106959914	8.8802891518088	8.91845120727016	8.79379939773921	8.78177093027977	8.83189942725015	8.67468354875698	8.63722504041662	8.70362743602896	8.68899074589743	8.59622924457896	8.7125607447353	8.78722725888147	8.64672392970794	8.73912385256765	8.7064500935925	8.84983118293316	8.96592499800821	9.17447744298114	9.35105665602349	9.47922586028237	9.50388628789196	8.98326886673638	9.05113930526995	8.96033403454619	8.71329019380739	8.77994031286003	8.72065054606542	8.71596636936901	8.73741470424466	8.73276055231026	8.67745632060595	8.80987382746882	8.82487000740908	8.86293050926804	9.21803280121548	9.50388628789196	9.17447744298114	hsa-miR-211	ILMN_3167363	ILMN_3167363	Gene
9.81979057988342	10.1275551436272	9.99025076293358	10.2188216338565	9.96729232735814	9.68897928487011	10.0093742331995	9.59588518740951	9.32736445365149	8.86673627196829	9.0005445480597	8.81493565554401	11.1694352496396	11.3189436105155	11.3322965531154	12.7320238789843	12.4967389539974	12.290274777901	10.183596665033	9.61105155211584	9.98196421304275	9.7195127285501	9.91463472142187	9.74978301030081	9.47721869168215	9.6647369003121	9.4502245341396	9.34834042503953	8.9894566578942	8.9894566578942	8.85251386078706	11.4487358813731	11.4230115044282	11.5135956571416	12.6975066409871	12.663306707256	12.3618414007137	10.183596665033	hsa-miR-212	ILMN_3167761	ILMN_3167761	Gene
8.74914431361725	8.79642518434997	8.84123681298112	8.94029471210429	8.91195915316227	8.80380931849432	8.70214183973571	8.78628209412561	8.76946261564559	8.7808556215699	8.94645608377859	8.81493565554401	9.80492593698364	9.65900214219829	9.69128103488466	10.3014213629721	10.0133381284245	9.6647369003121	13.9398398467282	8.80780737121731	8.79966177141783	8.79549050906612	8.79455583378227	8.89401066827629	8.83189942725015	8.77112118779161	8.7627524532061	8.77335387018191	8.83669816681407	8.89125906569191	8.81296418143604	9.73046277956145	9.36409860800035	9.46080525528441	10.1566415501827	10.0778105302385	9.52635918008666	13.9398398467282	hsa-miR-214	ILMN_3167046	ILMN_3167046	Gene
8.64384870504434	8.7002921251995	8.6268491291203	8.59698455633398	8.61459891077317	8.63475743326576	8.6278566581117	8.69911935291838	8.70362743602896	8.7002921251995	8.73111685567486	8.66835075536185	8.68347666917609	8.67524299529215	8.63676163402547	8.64772104667616	8.6576028934041	8.68494479299934	8.60726430535568	8.57275740840976	8.55514403481177	8.62263595049749	8.59248182698866	8.59775515843884	8.65790347804886	8.59660690045647	8.66716769989395	8.6955037592522	8.60759540570637	8.64135760953261	8.58861317056449	8.6621085537951	8.57013321375942	8.55263056280991	8.56426903938407	8.63819393510403	8.51518035504004	8.60726430535568	hsa-miR-214*	ILMN_3168845	ILMN_3168845	Gene
9.94439758362529	9.68667753485556	9.58760195667007	9.98196421304275	10.0878846796453	10.1469899328901	10.3764928234036	10.4962145322469	10.3413955791252	11.7927975062806	11.7716044187245	11.9136885541787	12.2265779732263	12.209965693318	12.2745485207484	11.8975437815869	11.8975437815869	12.0541928321466	13.6840064748848	10.0245928165689	9.8838666252125	9.95065135081542	10.452160965734	10.1275551436272	10.2055310507425	10.3533377193116	10.4172248378528	10.0613934190877	11.7716044187245	11.6843538818741	11.6508608923805	12.1586103446742	12.1747765042974	12.1289367333804	12.0192622021212	12.0541928321466	12.3467156568365	13.6840064748848	hsa-miR-215	ILMN_3167731	ILMN_3167731	Gene
8.71445027059544	8.68647623946855	8.69339808009238	8.73463520781862	8.84910578581913	8.71916589948809	8.80523199222042	8.74980548349091	8.72065054606542	8.74388233244284	8.6965969095748	8.71596636936901	11.2714924928513	11.3322965531154	11.7408203381524	13.7170159186873	13.748357382587	13.7372527027904	10.0676131598961	8.72810176459428	8.73463520781862	8.74000914128798	8.73591972807552	8.7677685661663	8.72065054606542	8.78264106436255	8.71830546066134	8.74062388376404	8.72889495188816	8.74763938873591	8.63722504041662	11.5503516712467	11.2175823398111	11.7040190014619	13.6404843334264	13.6235844810095	13.5069999813764	10.0676131598961	hsa-miR-216a	ILMN_3167355	ILMN_3167355	Gene
8.69076401005729	8.70994209475819	8.71329019380739	8.59698455633398	8.61899604284582	8.60195278707674	8.69911935291838	8.68844513748893	8.73111685567486	8.69222802098382	8.75953808821253	8.8201719954422	8.77661331601449	8.7484831437436	8.81936805323479	8.79081850550663	8.78442406390753	8.78442406390753	8.74914431361725	8.76333252084688	8.70994209475819	8.6965969095748	8.66604515591664	8.75410794778136	8.76639283786367	8.77800864991509	8.88114885564028	8.83337556557562	8.82487000740908	8.63349644610927	8.89655484624311	8.69339808009238	8.61062613118678	8.78533692936975	8.81441478364263	8.71329019380739	8.68408338020473	8.74914431361725	hsa-miR-216b	ILMN_3168550	ILMN_3168550	Gene
8.57102743582527	8.53486587460852	8.52859521278342	8.57934405638478	8.61459891077317	8.49003282334678	8.48834470304717	8.55326093658193	8.51366655764124	8.53572876977601	8.49706985710596	8.54285251078377	10.0613934190877	10.1001532865962	10.7070604512262	13.0046663803015	12.994220873194	13.2985499195512	11.6347337588526	8.49603497106254	8.52976022852642	8.57680614125878	8.55933442248704	8.60726430535568	8.50228431043657	8.45452288188887	8.5712097578623	8.49044521251973	8.60759540570637	8.52839698552699	8.59698455633398	10.3014213629721	10.0676131598961	10.7764415782453	13.1736256466088	12.9430393148273	13.2585294156073	11.6347337588526	hsa-miR-217	ILMN_3167478	ILMN_3167478	Gene
10.4388151648974	10.183596665033	10.2289169637011	11.8784382493396	11.4487358813731	11.7548601296888	11.7548601296888	11.7408203381524	11.4696924622642	13.0046663803015	13.0775731468737	13.1021895369201	11.9289139053226	11.9289139053226	12.0362327893828	12.4967389539974	12.5133392028887	12.6793554853143	11.6668731634068	10.3533377193116	10.2055310507425	10.2796935467462	11.7716044187245	11.349960949629	11.7927975062806	11.7548601296888	11.6347337588526	11.481696756339	13.1338885798395	13.0775731468737	13.1021895369201	12.0541928321466	12.0192622021212	12.0362327893828	12.6247502796571	12.4967389539974	12.6793554853143	11.6668731634068	hsa-miR-218	ILMN_3168380	ILMN_3168380	Gene
9.26431599147572	9.1728235595646	9.14654789768854	9.17773428681768	9.13325401576412	9.16781389185409	9.26223249034313	9.30873199022795	9.31872755468922	9.40688097685773	9.71320713265658	9.9308077857526	9.42909297242579	9.43325117480103	9.47922586028237	9.52354165435615	9.55068721633088	9.69614481461454	9.49488192830444	9.21494784523586	9.07724103657552	9.09319236986513	9.07001953532644	9.24468957008609	9.26223249034313	9.38464745164194	9.49488192830444	9.61105155211584	9.65229471307662	9.58455693115307	9.92726946601968	9.39092420034838	9.26014898921054	9.2747096379693	9.43591068461989	9.73426144101805	9.62878729921094	9.49488192830444	hsa-miR-218-1*	ILMN_3168634	ILMN_3168634	Gene
8.4924251060613	8.49003282334678	8.44201018195428	8.47519168152974	8.4815531496083	8.48209910098155	8.52379904800238	8.50264871900566	8.37331042713172	8.46706020660154	8.51653434875338	8.5119141434545	8.46983590573554	8.53486587460852	8.42258043713525	8.47146700039729	8.51297979193777	8.43555734126825	8.39877003975268	8.40182172528212	8.36649185381131	8.39011760346071	8.43199167291053	8.49424161058082	8.43868159310596	8.41915014373745	8.48775666751689	8.44504528117349	8.50743742766982	8.56212766941061	8.43479217250509	8.48630633815598	8.47173174164989	8.45148178166681	8.50562538052579	8.47343567405602	8.59991514216814	8.39877003975268	hsa-miR-218-2*	ILMN_3168670	ILMN_3168670	Gene
8.66716769989395	8.6560987822262	8.64879557898363	8.57102743582527	8.61115445044967	8.64486078794538	8.61016793146484	8.65961058401025	8.76133742824215	8.63131388366622	8.67126283820419	8.63019558677047	8.52412658742549	8.52780660865108	8.49424161058082	8.47146700039729	8.51297979193777	8.48708379168105	8.55341282527627	8.6797770350126	8.59847924972306	8.63349644610927	8.60759540570637	8.65141230604111	8.71767865054397	8.71329019380739	8.78860863784439	8.72065054606542	8.58041590608775	8.62641593585584	8.68844513748893	8.53069414728592	8.42145397069643	8.48403961482729	8.72295561424056	8.38133576131279	8.63019558677047	8.55341282527627	hsa-miR-219-1-3p	ILMN_3168602	ILMN_3168602	Gene
8.57463541949068	8.51553008975537	8.57230041830081	8.53675099347558	8.53011509626903	8.52150562510904	8.54901368869653	8.66156469706053	8.53370615335912	8.77223752898676	8.71488089831142	8.65141230604111	8.62728232238477	8.6621085537951	8.6278566581117	8.6522627563628	8.52780660865108	8.58809932763015	8.60726430535568	8.60461113249035	8.63520077125691	8.60133718204278	8.7578213658736	8.53836870138293	8.63819393510403	8.64931425722322	8.54769827199686	8.63676163402547	8.65961058401025	8.52299120542067	8.736590844642	8.49085760169269	8.59811720408095	8.57934405638478	8.3884505890543	8.53819061326673	8.66552264133282	8.60726430535568	hsa-miR-219-2-3p	ILMN_3168597	ILMN_3168597	Gene
10.8385184644937	10.5105366127943	10.2055310507425	9.01229934090652	9.38603994382054	10.1566415501827	10.7070604512262	11.2175823398111	11.3056868816375	12.5871801664979	11.7408203381524	12.8026545912592	10.954612825494	10.8521313110179	11.1862089759083	10.9158142149583	11.4487358813731	11.481696756339	10.7921544463369	11.1694352496396	10.9158142149583	10.9008230001567	9.65900214219829	9.41809968337565	10.0446036937083	11.5353309901883	11.2527066900214	11.4024001119305	12.6247502796571	11.8433803749268	12.6247502796571	11.047126159499	11.1260356503785	11.1862089759083	11.1521145564154	11.349960949629	11.9499499599801	10.7921544463369	hsa-miR-219-5p	ILMN_3167523	ILMN_3167523	Gene
13.748357382587	13.5445890763824	13.6235844810095	13.3668013480702	13.2464565149792	13.4868548179056	13.9099629160528	13.8974970193454	13.8045029128751	13.5862685356774	13.5770225971999	13.6515804382617	14.1663673923329	14.10831512193	14.1175975220136	14.0493211665982	14.060078501939	14.127154105044	14.1663673923329	13.7062910093397	13.5862685356774	13.7372527027904	13.4610154946307	13.1607987743819	13.5533674686381	13.9826301509145	13.8846005589712	13.8153317430123	13.7568989133474	13.6146373652738	13.6146373652738	14.0382397315951	14.0382397315951	14.0382397315951	14.0953397068511	13.9971345736821	14.2476499474875	14.1663673923329	hsa-miR-22	ILMN_3167773	ILMN_3167773	Gene
8.51157271042988	8.55675234140968	8.52859521278342	8.63935202003854	8.51123127740527	8.49798688857892	8.57527388110653	8.55326093658193	8.49903727216417	8.53113024986624	8.55263056280991	8.50228431043657	8.56738217379638	8.55263056280991	8.56632331928506	8.63349644610927	8.55618922577198	8.43916985911918	8.54511991999376	8.50422275228717	8.58784320519325	8.67468354875698	8.57084511378824	8.53836870138293	8.53486587460852	8.56738217379638	8.53436787575168	8.53529732219226	8.58041590608775	8.53486587460852	8.55933442248704	8.69339808009238	8.57013321375942	8.59775515843884	8.66031571216811	8.54472678824225	8.55215207773222	8.54511991999376	hsa-miR-22*	ILMN_3168621	ILMN_3168621	Gene
8.69714805258414	8.76708070201498	8.73244062024435	9.09196336710588	9.10396734843114	8.86953017417749	8.63475743326576	8.73011302317128	8.76133742824215	8.57527388110653	8.66835075536185	8.55618922577198	8.71596636936901	8.77897448138756	8.70092719396625	8.6522627563628	8.67925416603661	8.64772104667616	8.61115445044967	8.83748913691956	8.82241211866286	8.87558037319498	9.16781389185409	9.19514120185558	8.86953017417749	8.63620287163676	8.69496175193895	8.59991514216814	8.63412693968752	8.62641593585584	8.59698455633398	8.76557146688538	8.68126533312337	8.59775515843884	8.74123862624009	8.90860432470133	8.60541904942335	8.61115445044967	hsa-miR-220a	ILMN_3167666	ILMN_3167666	Gene
8.51727755373686	8.51085987788994	8.53370615335912	8.55793620300378	8.57102743582527	8.504609669477	8.47639692177115	8.59408918263061	8.61239532892031	8.577638216292	8.65330105481445	8.61459891077317	8.63227412652549	8.64672392970794	8.63076319854479	8.63349644610927	8.66552264133282	8.79642518434997	8.66156469706053	8.6797770350126	8.62461485967659	8.53738175931305	8.55933442248704	8.63869942340029	8.64446770277826	8.69911935291838	8.72632823298062	8.72681840514051	8.7064500935925	8.66835075536185	8.60726430535568	8.80032375412026	8.68789952908043	8.57934405638478	8.70092719396625	8.59491856300168	8.62044537655789	8.66156469706053	hsa-miR-220b	ILMN_3168674	ILMN_3168674	Gene
9.17933724723767	9.07415146612649	9.11170849841876	9.17163685443696	9.14841047496837	9.17613132639769	9.27632647551475	9.29845613686636	9.20671580804725	9.24241788075419	9.30211523891787	9.22853393975234	9.12049104830363	9.21803280121548	9.16614886695625	9.19278672196558	9.246961259418	9.34329889728957	9.19514120185558	9.05239560650231	8.97244166220341	8.94281141144764	8.99738456267835	8.95568946387899	9.01798237772453	9.07589246387956	9.16213341382211	9.11462522842341	9.11295865455178	9.13630721225476	9.07121500184993	8.9615022047545	9.00782790003892	9.21803280121548	9.13940674341432	9.07724103657552	9.09840064593939	9.19514120185558	hsa-miR-220c	ILMN_3168572	ILMN_3168572	Gene
14.8472225868608	14.8703174563051	14.8586867809475	14.8198507418099	14.8703174563051	14.8586867809475	14.6383204068452	14.65407866168	14.5766971776385	14.4430585157083	14.4837747899679	14.4548641329843	14.0138544629051	14.060078501939	14.0257304484878	14.6140692887805	14.6140692887805	14.3343054207667	14.3912682832771	14.8331840854131	14.8703174563051	14.8949816558239	14.7897311451044	14.8060587854684	14.8198507418099	14.65407866168	14.6383204068452	14.6261802712488	14.4973670934383	14.4837747899679	14.4109080964399	14.148194962881	14.1405406222846	14.0493211665982	14.6383204068452	14.8472225868608	14.3799762309254	14.3912682832771	hsa-miR-221	ILMN_3167681	ILMN_3167681	Gene
8.37193867787541	8.40446712396893	8.4236026399383	8.48630633815598	8.44617020187059	8.42020387284472	8.38788695938583	8.52859521278342	8.38816877422006	8.4099183447915	8.48950087760117	8.55933442248704	8.48393578768026	8.43596092962905	8.50620846503328	8.4815531496083	8.45209335752338	8.44927933192403	8.45308805201359	8.51466354763587	8.46642528675425	8.40869378279219	8.57723950624933	8.54285251078377	8.47821676433106	8.54849186808342	8.52251090226206	8.49460867437101	8.50032511839832	8.48082625808685	8.5269303494157	8.26836841792468	8.44201018195428	8.43596092962905	8.43576488599448	8.63019558677047	8.45890407006921	8.45308805201359	hsa-miR-221*	ILMN_3168580	ILMN_3168580	Gene
14.5766971776385	14.5571013567287	14.5571013567287	14.5230636768897	14.5766971776385	14.5383198490971	14.432345283202	14.4223130260401	14.4430585157083	14.2476499474875	14.2944387221395	14.2072351951202	13.856487838907	13.846243057594	13.7808909259163	14.1776135714052	14.1405406222846	14.0138544629051	14.0493211665982	14.65407866168	14.5989627704491	14.6140692887805	14.6261802712488	14.6140692887805	14.5989627704491	14.4223130260401	14.4430585157083	14.4430585157083	14.2775070484403	14.322229821066	14.0257304484878	13.856487838907	13.7267373188519	13.701352321941	14.2354067581024	14.2354067581024	14.2592948120744	14.0493211665982	hsa-miR-222	ILMN_3167963	ILMN_3167963	Gene
9.43857019443875	9.40165402855055	9.46080525528441	9.28092050310433	9.1849866874088	9.2779433130602	9.39749713488612	9.33963490334683	9.40688097685773	9.41197959018197	9.5095900064559	9.53334447820756	9.06048441411615	9.08673915031309	9.02360697172647	9.02840533272063	9.19514120185558	9.22079109274302	9.26972703947204	9.38603994382054	9.2388696637238	9.31872755468922	9.28613153150535	9.35377288700744	9.40688097685773	9.52354165435615	9.57482926437306	9.4416035559335	9.34581966116455	9.30211523891787	9.54623217544877	9.20792437139369	9.0901662867288	8.92751670341992	9.02463507747554	9.14841047496837	8.75953808821253	9.26972703947204	hsa-miR-222*	ILMN_3168712	ILMN_3168712	Gene
8.73212068817843	8.67690799582006	8.68718788427449	9.23153184640156	9.62878729921094	8.92430937741352	8.83748913691956	8.88685351537302	8.80313047865236	8.8201719954422	8.88486263225626	8.86763705412814	8.86213461854467	8.80863570522132	8.98326886673638	8.91845120727016	8.897620170461	8.98560381575972	14.8586867809475	8.71115361949933	8.74679563372822	8.78264106436255	9.11761761714476	8.89401066827629	8.97433938850234	8.94029471210429	8.84558173851265	8.94645608377859	8.89475009515076	8.90685410557968	9.05113930526995	9.00190422444225	8.89884242307386	9.068380176153	8.98326886673638	9.07724103657552	9.0062759907919	14.8586867809475	hsa-miR-223	ILMN_3166979	ILMN_3166979	Gene
8.48041341943411	8.55326093658193	8.48669630466605	8.45486133316386	8.47639692177115	8.49485681315921	8.66552264133282	8.53486587460852	8.56527214074504	8.52150562510904	8.52347150857928	8.53801252515052	8.46252461305693	8.479854891191	8.45390346009287	8.39616811029341	8.53300983544118	8.49085760169269	8.52839698552699	8.52664446705623	8.55514403481177	8.50516778507557	8.4932245101101	8.50516778507557	8.52536598133539	8.47256323171306	8.47519168152974	8.51653434875338	8.47718367581496	8.60726430535568	8.54901368869653	8.59902107846988	8.61062613118678	8.6268491291203	8.55460138866874	8.60461113249035	8.48584129607294	8.52839698552699	hsa-miR-223*	ILMN_3168703	ILMN_3168703	Gene
[truncated: 566 more rows]
