# Supplementary material for: Novel Pancreatic Endocrine Maturation Pathways Identified by Genomic Profiling and Causal Reasoning
Source: PLoS One. 2013 Feb 13;8(2):e56024. doi: 10.1371/journal.pone.0056024 (PMC3572136; doi:10.1371/journal.pone.0056024)
Supplement: Table S6 — Normalised data for ChIP-seq: Total H3K4me3 ChIP-Seq read counts within 5 kbp of the TSS of each human gene for each time point. The read count for the control sample (without H3K4me3 antibody) is given as ‘CTRL’. (TXT) [file pone.0056024.s014.txt]

D0	D1	D2	D5	D8	D11	CTRL
ZMYND11	274	306	201	373	441	527	50
DIP2C	147	199	179	205	274	349	68
LARP4B	266	215	212	246	380	439	73
GTPBP4	330	338	279	333	380	470	68
IDI1	356	332	416	310	428	573	43
WDR37	356	334	418	315	429	575	44
PFKP	325	292	211	269	267	382	85
PITRM1	82	115	129	122	206	268	59
KLF6	408	514	531	498	707	900	93
AKR1C2	13	19	7	24	22	17	29
AKR1C3	7	16	15	17	13	18	21
AKR1C4	9	14	18	19	14	17	19
NET1	144	183	131	180	162	232	30
ASB13	148	193	162	195	153	221	53
GDI2	18	30	18	14	14	14	61
ANKRD16	260	328	293	353	355	462	67
FBXO18	259	327	294	353	356	462	66
RBM17	229	226	192	224	275	262	65
PFKFB3	156	168	145	160	236	283	76
PRKCQ	196	129	173	170	179	327	71
ITIH5	111	102	95	138	106	177	59
ATP5C1	305	393	323	385	446	597	51
GATA3	122	180	219	530	204	270	78
CELF2	5	40	42	26	23	20	30
USP6NL	217	226	250	279	331	455	47
ECHDC3	43	59	41	44	31	32	50
C10orf47	140	171	188	202	257	322	72
UPF2	241	291	286	333	425	520	77
DHTKD1	156	170	197	182	199	207	35
NUDT5	392	451	367	406	489	640	49
CDC123	393	451	367	406	489	641	48
CAMK1D	202	283	256	237	303	445	81
CCDC3	152	153	197	158	231	278	33
OPTN	150	154	197	156	231	277	33
MCM10	142	200	97	144	106	171	50
UCMA	13	21	5	12	9	9	42
PHYH	90	93	105	117	134	212	59
SEPHS1	433	438	362	409	440	592	90
PRPF18	126	154	132	129	197	257	60
FRMD4A	12	32	28	27	13	21	23
FAM107B	15	15	6	19	17	13	46
HSPA14	299	318	278	317	410	503	78
SUV39H2	336	373	333	397	481	608	68
DCLRE1C	157	202	181	239	298	362	69
MEIG1	166	180	217	262	268	363	52
NMT2	167	179	179	224	268	320	65
C10orf111	263	327	321	334	571	627	54
RPP38	263	326	322	331	571	626	53
FAM171A1	156	220	149	239	280	339	47
FAM188A	128	191	222	204	276	367	53
PTER	78	69	78	89	90	134	55
C1QL3	200	118	72	89	228	283	51
RSU1	167	199	194	175	254	355	72
TRDMT1	129	190	144	156	193	253	61
VIM	229	391	297	201	282	405	54
PTPLA	202	184	166	197	268	295	57
CACNB2	173	147	172	202	287	399	45
ARL5B	330	317	356	398	559	605	64
PLXDC2	421	376	356	529	685	796	80
NEBL	273	196	152	256	302	400	60
C10orf114	313	351	411	376	456	619	91
MLLT10	244	260	238	226	232	342	65
DNAJC1	134	190	193	277	312	351	66
COMMD3	110	162	187	257	332	414	66
BMI1	111	167	192	261	332	413	71
SPAG6	59	60	61	64	196	231	59
PIP4K2A	202	192	164	203	292	411	76
MSRB2	99	136	137	176	192	262	50
PTF1A	63	73	34	25	118	358	49
KIAA1217	119	104	90	112	214	264	75
ARHGAP21	355	323	380	341	499	665	72
PRTFDC1	174	120	54	109	112	149	62
ENKUR	116	190	177	251	405	437	87
THNSL1	119	190	178	254	403	437	89
MYO3A	150	128	215	150	177	301	45
GAD2	194	164	85	78	158	383	63
PDSS1	239	290	259	297	390	400	73
ABI1	228	266	250	306	388	440	58
ANKRD26	119	174	174	173	249	294	50
YME1L1	452	492	451	506	633	805	71
MASTL	458	503	454	507	635	808	69
RAB18	159	189	206	217	257	308	48
MKX	179	262	160	142	148	179	67
ARMC4	185	306	183	170	219	216	47
WAC	362	494	432	514	645	763	57
BAMBI	389	422	339	578	497	694	68
SVIL	230	301	273	338	437	597	87
MTPAP	14	28	13	19	16	17	29
MAP3K8	173	303	327	314	357	472	69
ZNF438	122	153	220	216	262	323	67
ARHGAP12	348	440	416	422	499	641	84
EPC1	231	296	301	378	513	735	52
ITGB1	41	74	19	28	29	50	38
NRP1	248	289	256	221	493	681	75
FZD8	311	622	628	451	540	688	90
ZNF248	129	184	235	271	358	454	57
ZNF25	104	109	101	80	155	223	46
ZNF33A	136	161	198	161	262	334	35
ZNF33B	143	198	200	154	267	322	58
BMS1	181	255	225	251	354	433	71
RET	101	152	102	86	87	95	64
HNRNPF	450	454	329	379	504	610	89
ZNF239	112	132	127	115	156	197	53
ZNF485	81	97	89	138	132	179	52
ZNF32	105	116	153	157	231	314	61
CXCL12	128	101	73	79	84	191	56
RASSF4	135	133	139	188	274	301	36
C10orf10	22	35	22	71	226	207	76
ZNF22	109	103	108	115	148	162	57
FAM21C	74	95	102	99	126	156	34
AGAP4	0	0	0	0	0	1	0
SYT15	155	149	88	82	65	100	90
GPRIN2	190	198	177	261	196	279	82
ARHGAP22	69	66	47	61	79	109	73
PGBD3	15	16	13	11	13	25	33
OGDHL	102	136	83	96	106	161	52
PARG	5	17	10	6	1	7	4
FAM21D	0	0	0	0	0	0	0
MSMB	14	11	27	35	19	22	43
NCOA4	147	132	145	166	211	296	60
AGAP6	2	2	0	1	4	4	9
A1CF	15	21	11	61	47	95	33
DKK1	66	329	173	292	179	205	74
ZWINT	234	284	189	238	244	309	44
CISD1	331	385	401	378	521	729	86
TFAM	254	279	223	286	330	453	64
PHYHIPL	68	85	67	77	192	278	55
SLC16A9	9	19	9	24	17	31	28
CCDC6	391	360	309	428	495	589	84
ANK3	210	214	181	305	227	326	55
CDK1	209	308	194	277	195	268	55
ARID5B	211	250	212	216	371	696	53
RTKN2	144	199	130	211	244	350	58
ZNF365	105	79	32	64	61	110	55
ADO	286	308	331	309	453	548	63
EGR2	12	16	18	17	12	14	20
JMJD1C	271	292	334	315	395	537	72
REEP3	259	309	304	308	424	511	62
DNAJC12	20	22	13	12	62	109	27
SIRT1	300	256	272	329	368	465	67
HERC4	227	286	268	320	389	464	38
ATOH7	125	120	121	122	148	209	50
HNRNPH3	426	480	410	501	718	850	82
DNA2	183	285	164	256	210	298	62
TET1	404	359	359	442	432	597	77
STOX1	90	122	113	134	171	251	49
DDX50	227	228	243	255	340	451	44
DDX21	338	366	275	327	431	430	47
KIAA1279	182	239	223	220	297	399	61
VPS26A	241	271	289	349	433	469	55
SUPV3L1	319	329	285	348	392	462	44
HK1	10	22	18	10	9	14	17
TSPAN15	98	178	121	123	216	226	50
NEUROG3	81	101	41	73	300	282	90
C10orf35	117	108	130	213	246	297	68
COL13A1	189	365	254	236	186	176	91
H2AFY2	162	367	315	331	404	500	88
TYSND1	175	166	149	141	209	262	75
PPA1	201	196	213	260	297	382	75
LRRC20	161	178	127	163	230	312	65
EIF4EBP2	191	239	207	293	263	359	71
NODAL	30	56	24	16	25	33	38
PALD1	216	266	203	189	166	181	68
SGPL1	138	176	189	202	251	309	54
PCBD1	130	137	170	230	217	259	68
UNC5B	207	182	157	303	210	244	90
SLC29A3	79	132	124	191	157	192	80
CDH23	128	149	98	88	90	121	57
C10orf54	47	55	42	57	52	89	55
PSAP	175	246	252	226	327	318	53
CHST3	224	224	180	293	248	287	70
SPOCK2	109	123	52	141	157	161	61
ASCC1	145	200	225	264	283	364	38
ANAPC16	145	194	225	263	282	365	36
DDIT4	299	317	338	330	336	494	100
DNAJB12	250	299	264	327	475	533	71
MICU1	151	200	185	211	274	355	29
MCU	204	207	185	216	212	376	52
PLA2G12B	27	55	33	109	74	85	69
P4HA1	255	341	426	337	438	507	59
ECD	239	302	302	339	367	478	58
DNAJC9	209	259	198	227	272	333	55
MRPS16	285	323	278	347	393	485	55
TTC18	89	126	97	135	275	257	43
ANXA7	244	220	217	255	362	444	61
PPP3CB	196	256	209	223	313	423	47
MYOZ1	15	8	12	18	23	13	34
SEC24C	263	315	334	352	460	573	56
KIAA0913	189	220	186	204	351	414	62
NDST2	157	157	135	178	253	307	67
CAMK2G	188	149	137	153	193	246	71
PLAU	157	188	129	169	147	182	82
VCL	437	351	296	328	357	474	61
AP3M1	318	362	338	402	486	583	71
ADK	318	364	337	404	485	583	72
KAT6B	320	319	351	429	500	575	78
COMTD1	182	222	207	197	234	313	94
ZNF503	164	325	268	352	585	803	98
C10orf11	57	121	58	78	61	79	66
KCNMA1	226	179	103	119	168	234	57
DLG5	237	271	202	296	293	423	73
POLR3A	187	218	160	229	249	328	38
RPS24	267	326	255	280	254	272	46
ZMIZ1	336	403	387	427	509	673	101
ZCCHC24	215	211	196	207	229	238	75
C10orf57	184	218	234	206	364	391	61
ANXA11	183	186	200	182	193	284	60
FAM213A	96	158	220	236	304	407	71
TSPAN14	227	287	280	361	408	498	56
NRG3	203	208	133	132	294	466	64
GHITM	189	193	131	210	301	355	52
FAM190B	158	166	172	193	222	302	55
WAPAL	325	349	300	416	446	542	71
BMPR1A	447	455	414	507	498	681	58
GLUD1	268	405	335	373	370	527	68
FAM35A	262	388	325	358	363	512	66
MINPP1	279	333	278	330	437	554	44
PAPSS2	203	208	194	151	204	301	63
ATAD1	14	17	14	28	23	21	18
PTEN	466	465	478	523	768	984	83
RNLS	107	92	87	70	141	141	41
STAMBPL1	148	168	122	175	259	322	55
ACTA2	164	141	90	115	131	200	52
CH25H	89	113	74	57	68	121	46
LIPA	120	186	149	119	225	340	61
IFIT3	39	58	20	20	20	11	20
IFIT1	37	59	27	17	42	64	20
SLC16A12	16	29	21	23	43	43	24
PANK1	333	369	320	382	459	551	59
KIF20B	231	317	226	252	244	356	59
ANKRD1	20	40	36	116	80	92	31
HECTD2	239	262	233	317	388	586	56
PPP1R3C	43	68	57	53	77	185	35
FGFBP3	220	191	211	250	301	342	60
BTAF1	192	242	248	303	319	444	63
CPEB3	276	307	299	369	522	611	68
MARCH5	276	307	300	370	522	611	68
IDE	217	297	302	339	447	554	65
KIF11	305	430	319	328	352	447	71
HHEX	120	434	492	552	512	501	74
EXOC6	24	38	23	60	40	37	33
CYP26A1	156	383	525	131	385	244	133
MYOF	73	84	77	124	230	217	63
CEP55	150	193	152	203	206	288	55
O3FAR1	67	118	57	70	78	119	59
SLC35G1	114	183	179	184	218	266	46
PLCE1	77	199	269	171	156	246	60
NOC3L	159	196	158	184	191	259	54
HELLS	7	17	12	19	10	14	14
CYP2C8	14	16	9	7	16	25	33
PDLIM1	227	246	240	192	238	302	72
SORBS1	183	192	125	148	233	296	63
ALDH18A1	198	210	152	205	249	307	55
CCNJ	247	298	287	302	440	497	86
ZNF518A	259	299	339	307	518	602	43
PIK3AP1	113	122	102	135	126	238	61
LCOR	294	371	395	372	462	649	60
C10orf12	12	20	14	12	16	15	34
ARHGAP19	144	205	153	199	232	277	68
FRAT1	286	309	297	328	290	390	85
FRAT2	423	419	391	489	403	507	71
RRP12	156	172	113	151	201	221	44
PGAM1	310	403	352	332	271	322	68
EXOSC1	263	319	264	253	375	454	32
ZDHHC16	263	319	264	253	375	456	34
MMS19	353	395	383	395	501	654	91
UBTD1	353	394	384	396	501	655	90
PI4K2A	8	22	11	31	21	18	36
MORN4	164	161	144	157	198	290	60
AVPI1	133	163	145	165	153	181	58
ZFYVE27	169	186	173	201	246	284	60
SFRP5	123	74	50	114	93	140	61
CRTAC1	154	147	84	168	129	149	62
LOXL4	68	71	43	46	50	87	54
PYROXD2	42	81	69	81	50	73	40
HPS1	111	165	148	172	196	240	51
CNNM1	77	106	129	96	141	231	68
GOT1	231	252	252	319	313	452	53
NKX2-3	37	90	37	206	73	84	90
SLC25A28	313	399	267	365	387	488	65
ENTPD7	193	231	199	241	322	385	59
CUTC	10	15	11	12	6	22	25
COX15	227	322	264	307	396	501	51
CPN1	13	8	11	96	21	25	21
CHUK	179	194	173	204	314	336	38
CWF19L1	145	146	147	192	182	267	46
BLOC1S2	151	211	157	214	237	312	66
SCD	323	347	340	370	311	378	55
NDUFB8	167	213	149	186	229	333	55
HIF1AN	121	176	138	144	219	229	40
FAM178A	180	246	223	238	335	380	56
MRPL43	275	322	294	333	380	475	80
SEMA4G	92	164	133	233	191	231	70
C10orf2	273	322	296	334	380	475	80
LZTS2	226	229	218	272	262	340	82
BTRC	166	215	183	245	292	381	60
DPCD	125	135	106	109	91	136	72
POLL	235	258	243	260	379	425	58
FBXW4	169	202	188	212	256	359	50
FGF8	142	231	243	87	79	92	75
NPM3	157	224	194	181	187	241	85
MGEA5	406	485	452	533	544	758	71
C10orf76	156	174	171	178	259	311	72
HPS6	128	183	163	213	196	271	65
PPRC1	355	291	234	316	352	449	71
NOLC1	272	242	157	205	246	317	42
GBF1	172	204	178	241	319	439	34
NFKB2	153	189	201	207	316	390	65
FBXL15	354	340	278	340	451	546	101
CUEDC2	134	166	146	202	217	247	51
TMEM180	107	140	80	79	103	152	57
ACTR1A	373	425	437	434	653	864	91
TRIM8	470	481	483	498	664	861	104
ARL3	318	357	348	489	442	543	83
SFXN2	318	358	347	488	443	543	81
C10orf32	115	140	131	147	199	228	38
CNNM2	352	337	325	477	602	659	75
NT5C2	233	214	230	239	339	433	57
INA	133	140	78	73	123	206	67
PCGF6	108	152	139	146	171	206	54
TAF5	151	160	138	210	232	343	59
USMG5	236	295	309	305	374	430	52
CALHM1	11	9	4	22	19	22	40
SH3PXD2A	149	269	214	247	212	352	89
OBFC1	84	152	126	132	168	216	55
SLK	183	214	225	281	340	504	51
SFR1	204	237	182	264	314	408	75
WDR96	180	200	180	193	302	364	42
GSTO1	22	36	24	24	36	30	24
GSTO2	176	139	183	206	256	314	37
ITPRIP	238	369	280	320	291	333	74
CCDC147	56	105	34	44	69	91	39
SORCS1	144	159	235	189	224	232	57
XPNPEP1	135	139	115	136	185	250	65
ADD3	20	51	55	101	33	43	33
MXI1	214	232	241	422	445	569	61
SMNDC1	223	295	247	289	338	409	69
DUSP5	255	402	384	316	264	617	78
SMC3	267	308	294	306	365	486	47
PDCD4	171	225	224	225	403	520	81
SHOC2	339	382	372	465	601	796	85
GPAM	17	22	12	37	21	25	36
ZDHHC6	290	342	348	350	515	601	61
TCF7L2	347	312	345	378	521	557	65
HABP2	14	19	25	84	64	70	42
CASP7	147	190	207	248	286	380	77
DCLRE1A	293	318	295	368	491	627	43
NHLRC2	293	319	297	371	495	629	45
TDRD1	29	38	19	22	19	21	30
AFAP1L2	142	141	134	108	105	122	43
ABLIM1	23	38	10	18	32	52	30
FAM160B1	207	201	176	204	337	430	41
TRUB1	198	203	184	242	234	301	53
GFRA1	275	272	189	182	550	571	70
CCDC172	67	38	16	7	15	20	38
C10orf82	80	115	121	224	268	321	51
HSPA12A	137	165	178	191	277	360	54
ENO4	179	157	189	211	334	379	83
KIAA1598	137	137	154	202	349	397	50
PDZD8	263	393	373	392	448	600	76
RAB11FIP2	183	187	190	226	320	425	53
FAM204A	155	173	162	184	315	355	30
EIF3A	397	421	336	386	470	576	68
FAM45A	131	152	148	185	172	235	35
SFXN4	108	149	115	151	184	233	51
PRDX3	170	208	203	227	270	321	68
GRK5	154	219	175	278	357	426	82
RGS10	178	160	150	154	131	150	79
TIAL1	298	334	283	340	427	518	60
BAG3	169	315	296	294	370	512	56
INPP5F	177	194	154	188	210	247	62
MCMBP	274	277	258	272	316	431	50
SEC23IP	205	215	181	242	335	387	50
PPAPDC1A	82	115	154	123	121	195	73
WDR11	145	181	201	221	255	334	43
ATE1	247	303	322	386	429	554	57
NSMCE4A	195	200	193	248	241	319	50
TACC2	9	19	7	21	22	14	29
PLEKHA1	182	247	227	276	341	496	74
HTRA1	127	148	80	96	112	170	49
CUZD1	11	81	17	12	16	15	44
FAM24B	75	178	114	99	106	104	53
C10orf88	111	148	133	168	170	236	73
PSTK	111	147	133	168	170	236	73
IKZF5	203	308	352	379	440	540	75
ACADSB	203	307	348	378	438	539	75
BUB3	243	281	206	275	295	352	69
CPXM2	10	14	17	19	14	23	36
CHST15	231	238	215	203	327	317	91
OAT	134	188	181	194	181	265	61
LHPP	119	115	108	127	158	204	46
FAM53B	183	264	261	230	322	382	58
METTL10	183	263	262	231	322	382	58
FAM175B	162	225	161	148	219	263	51
CTBP2	403	398	376	402	507	665	85
C10orf137	223	319	284	308	361	442	60
BCCIP	288	351	303	349	413	500	61
DHX32	295	390	298	356	556	664	163
FANK1	292	386	297	353	554	660	160
DOCK1	261	263	223	305	260	344	74
PTPRE	60	75	60	81	108	150	66
MKI67	202	251	144	226	149	249	54
MGMT	49	90	113	106	116	118	55
EBF3	78	184	164	81	103	186	75
GLRX3	184	201	181	226	321	354	77
TCERG1L	135	180	176	115	186	241	62
PPP2R2D	13	39	28	23	15	17	34
BNIP3	114	254	350	308	349	416	94
DPYSL4	126	126	91	104	222	337	77
PWWP2B	142	127	149	199	260	299	80
NKX6-2	87	98	49	68	136	160	65
TTC40	103	95	110	125	246	253	59
KNDC1	131	122	121	106	192	225	60
UTF1	103	62	35	43	43	46	62
VENTX	133	207	215	82	57	75	80
ADAM8	56	50	30	84	74	105	92
TUBGCP2	15	16	11	16	7	12	25
CALY	45	57	27	44	58	117	71
FUOM	136	197	193	148	92	113	87
PAOX	140	168	158	213	246	265	60
MTG1	174	204	179	186	246	279	66
CYP2E1	61	89	80	84	85	101	48
RIC8A	350	420	429	443	547	738	76
PSMD13	267	380	354	358	484	634	59
ATHL1	77	137	169	162	113	124	93
IFITM2	19	63	40	32	33	32	56
IFITM1	19	95	62	39	36	23	38
IFITM3	49	82	105	70	39	58	32
B4GALNT4	120	152	138	199	184	263	92
SIGIRR	160	141	114	185	224	229	109
ANO9	32	41	25	47	42	49	74
PTDSS2	257	313	278	334	376	441	97
RNH1	235	304	277	298	375	494	77
HRAS	197	218	199	256	325	404	89
LRRC56	174	191	175	224	296	350	88
C11orf35	183	154	169	221	201	304	73
RASSF7	181	155	168	223	202	305	73
IRF7	103	119	132	120	121	167	92
DRD4	74	89	47	65	52	67	90
TMEM80	203	251	264	317	358	474	74
TALDO1	281	252	242	316	360	354	61
PDDC1	248	338	305	304	316	370	79
SLC25A22	159	176	194	222	247	318	82
PIDD	74	138	133	134	104	160	72
PNPLA2	163	146	131	158	217	242	73
EFCAB4A	127	120	82	137	126	149	90
CD151	188	194	185	251	191	251	69
POLR2L	359	361	292	358	339	439	83
TSPAN4	365	366	298	367	341	441	85
AP2A2	166	159	140	157	180	267	57
TOLLIP	147	186	174	194	203	292	61
BRSK2	177	189	146	128	180	301	91
MOB2	9	21	7	15	13	18	55
DUSP8	195	150	129	90	277	452	79
CTSD	129	163	176	210	245	321	75
LSP1	11	17	11	18	13	15	51
MRPL23	16	9	7	21	16	17	38
IGF2	21	35	16	43	41	34	76
IGF2-AS	56	82	49	51	261	287	49
TH	9	8	8	9	14	20	52
ASCL2	106	84	79	62	69	130	81
CD81	216	154	172	207	213	297	62
TSSC4	227	233	243	293	406	481	104
KCNQ1	66	60	44	81	94	95	69
CDKN1C	136	154	211	267	328	410	88
SLC22A18	43	51	40	54	57	60	51
PHLDA2	132	124	82	65	102	218	63
CARS	198	217	167	176	232	312	57
ZNF195	275	336	290	335	318	397	69
ART5	105	134	125	171	166	150	47
NUP98	193	279	199	248	248	306	53
PGAP2	193	279	199	248	248	306	53
RHOG	189	181	171	207	266	333	62
STIM1	155	228	175	213	279	328	79
RRM1	221	248	205	281	282	390	73
TRIM21	65	78	61	84	89	111	32
TRIM68	87	130	141	173	210	242	46
OR52A1	14	17	16	18	20	13	25
HBG1	11	15	15	14	17	11	15
HBG2	13	21	17	12	6	13	21
HBE1	16	21	10	30	14	21	29
UBQLNL	13	17	11	27	10	14	23
TRIM5	12	26	7	15	14	6	15
TRIM22	43	32	9	45	12	19	29
FAM160A2	164	210	168	205	266	333	61
CNGA4	10	75	70	35	29	28	48
CCKBR	76	129	357	306	221	251	68
PRKCDBP	237	238	337	56	38	50	80
SMPD1	119	170	134	178	224	294	67
HPX	15	41	32	136	41	35	50
FXC1	284	322	245	299	305	405	61
RRP8	312	332	311	349	437	591	55
ILK	312	332	311	349	437	590	54
TAF10	224	265	242	255	296	416	76
TPP1	79	127	156	154	159	186	51
DCHS1	129	171	116	188	203	295	41
MRPL17	232	328	228	298	284	391	71
ZNF215	185	188	150	195	201	221	35
ZNF214	132	188	141	222	343	379	51
PPFIBP2	149	175	261	219	294	356	78
CYB5R2	122	165	113	139	106	170	61
EIF3F	160	208	165	149	187	231	31
TUB	13	21	4	12	17	26	40
RIC3	166	126	151	151	200	262	45
LMO1	61	161	71	54	72	120	62
STK33	169	184	124	155	271	302	49
RPL27A	399	488	356	398	479	589	79
ST5	180	248	233	216	237	348	60
AKIP1	179	248	233	214	237	349	58
TMEM9B	231	265	212	295	379	484	66
NRIP3	93	107	81	102	103	108	41
SCUBE2	81	85	62	63	64	130	56
DENND5A	224	243	211	224	234	335	42
TMEM41B	261	303	297	264	373	448	76
IPO7	264	307	226	240	245	325	62
ZNF143	375	415	422	417	607	704	69
WEE1	512	456	338	450	524	775	100
SWAP70	217	287	252	235	256	330	48
SBF2	249	270	254	298	370	445	59
ADM	549	288	364	358	846	699	101
CTR9	231	263	300	287	384	480	63
EIF4G2	468	495	392	519	686	698	58
ZBED5	356	445	392	446	675	842	74
GALNTL4	114	155	152	159	186	236	67
USP47	295	278	269	361	499	627	46
DKK3	180	179	130	206	228	281	73
MICAL2	105	116	85	106	157	198	73
MICALCL	18	25	6	17	29	27	58
PARVA	188	195	153	194	235	300	76
ARNTL	197	196	179	173	257	381	75
BTBD10	209	237	241	249	335	430	55
FAR1	264	268	258	229	309	352	61
SPON1	135	144	92	97	150	188	69
RRAS2	299	313	254	252	267	396	52
COPB1	206	234	214	200	230	309	36
PSMA1	259	334	274	362	557	680	63
PDE3B	259	337	276	367	565	696	62
CYP2R1	101	125	199	138	167	248	55
CALCB	160	122	94	85	65	108	78
CALCA	70	115	57	69	98	98	60
PLEKHA7	216	195	202	235	356	473	53
RPS13	275	330	306	317	323	372	73
PIK3C2A	15	28	22	19	16	18	32
NUCB2	152	144	188	178	227	276	59
ABCC8	98	102	49	55	81	123	53
SERGEF	166	197	183	231	286	361	61
SAAL1	121	175	125	170	194	258	57
HPS5	291	397	377	379	490	558	65
GTF2H1	291	397	376	380	489	558	67
LDHA	260	375	393	288	178	241	83
TSG101	281	304	324	348	503	546	61
ZDHHC13	155	162	154	189	227	320	50
E2F8	260	249	179	289	269	345	73
NAV2	154	149	99	130	218	293	88
HTATIP2	67	99	106	100	123	132	43
PRMT3	233	264	258	319	365	388	43
NELL1	120	149	65	115	136	158	53
SLC17A6	28	57	17	14	25	33	30
FANCF	224	255	269	289	466	483	70
GAS2	63	80	71	67	87	127	30
MUC15	15	25	17	29	57	36	27
CCDC34	124	127	108	201	188	244	46
LGR4	330	241	306	408	372	547	80
BDNF	187	160	76	68	119	201	48
KIF18A	199	292	240	316	333	436	57
METTL15	203	298	243	322	340	446	57
ARL14EP	152	198	157	182	215	268	61
MPPED2	313	291	242	245	396	474	73
DNAJC24	164	215	194	189	325	387	47
PAX6	116	123	64	38	55	247	74
RCN1	187	194	197	210	216	286	67
WT1	87	208	135	51	31	54	70
EIF3M	245	255	210	218	294	312	53
DEPDC7	89	106	111	96	134	135	51
TCP11L1	193	235	259	269	339	381	56
CSTF3	294	333	377	361	416	504	61
KIAA1549L	11	21	5	27	16	13	39
CD59	158	152	169	156	231	336	62
FBXO3	169	154	162	236	327	384	58
LMO2	15	41	4	27	34	27	55
CAPRIN1	458	479	454	518	659	878	90
NAT10	263	292	240	271	350	407	56
ABTB2	173	230	203	272	380	595	89
CAT	98	171	181	195	239	330	52
ELF5	23	28	19	31	29	40	44
APIP	313	393	339	377	501	606	68
PDHX	312	392	338	375	501	605	68
CD44	111	123	80	75	66	123	39
PAMR1	99	81	69	115	65	97	57
FJX1	145	183	205	345	390	579	83
TRIM44	105	159	99	164	252	322	36
LDLRAD3	131	168	145	167	174	273	63
COMMD9	93	115	103	167	221	278	57
C11orf74	94	151	112	141	221	280	27
LRRC4C	83	122	103	123	145	227	65
API5	162	243	165	197	236	302	51
TTC17	253	300	240	311	347	456	60
HSD17B12	217	212	214	218	275	357	51
ALKBH3	123	178	134	165	219	252	42
EXT2	141	171	122	179	196	271	51
CD82	93	71	58	103	145	149	70
TSPAN18	24	26	25	24	15	32	54
TP53I11	204	236	274	325	339	430	70
SYT13	95	106	93	103	142	245	57
CHST1	154	187	108	161	163	207	74
SLC35C1	221	226	237	240	254	356	79
CRY2	145	175	137	177	306	331	61
MAPK8IP1	117	91	71	82	145	196	79
PEX16	208	259	263	295	404	483	69
GYLTL1B	193	155	166	169	171	205	65
PHF21A	358	346	322	414	462	611	60
MDK	311	335	313	471	507	469	101
ARHGAP1	239	303	280	328	383	498	64
CKAP5	220	254	217	257	265	390	39
LRP4	252	318	197	257	246	296	80
C11orf49	95	149	126	133	195	230	42
ARFGAP2	213	255	206	261	344	415	59
PACSIN3	286	355	290	245	160	201	97
ACP2	93	137	139	183	220	235	49
NR1H3	96	136	139	183	223	233	52
MADD	206	241	181	234	300	390	73
PSMC3	212	227	218	266	334	432	67
CELF1	268	302	231	259	281	405	33
KBTBD4	262	311	253	341	406	445	53
NDUFS3	262	311	253	341	406	445	54
C1QTNF4	78	122	83	115	88	129	59
MTCH2	171	219	217	211	263	357	54
FNBP4	343	379	297	363	438	546	64
NUP160	257	305	293	331	414	501	42
APLNR	19	72	15	35	16	20	34
TNKS1BP1	192	217	202	243	304	361	75
SSRP1	145	204	151	177	217	285	41
SLC43A3	57	75	41	62	51	77	52
SLC43A1	296	265	169	235	265	384	85
TIMM10	183	228	185	227	254	283	57
UBE2L6	168	170	117	219	265	319	59
SERPING1	110	168	147	183	149	188	68
YPEL4	130	98	53	118	143	139	85
CLP1	126	165	124	157	206	242	32
ZDHHC5	364	411	356	415	456	667	78
MED19	332	373	358	368	467	568	78
TMX2	335	377	356	373	467	569	84
C11orf31	203	265	207	230	267	374	78
CTNND1	298	327	337	359	551	669	56
LPXN	109	166	145	189	251	267	37
GLYAT	9	21	13	29	28	18	27
GLYATL2	12	20	10	32	20	20	16
GLYATL1	83	89	83	273	197	199	47
FAM111A	123	143	91	177	245	302	78
OSBP	279	275	238	277	363	482	76
PATL1	223	245	231	263	326	429	70
STX3	277	308	333	384	544	633	96
MRPL16	188	185	176	159	215	238	45
GIF	16	23	9	20	37	35	27
TCN1	11	20	7	13	19	23	26
CCDC86	161	210	137	209	225	249	59
PTGDR2	16	14	11	19	44	71	42
PRPF19	165	235	199	201	235	322	47
TMEM109	162	229	206	278	320	440	79
TMEM132A	161	154	178	283	276	323	86
SLC15A3	104	68	22	34	17	22	59
VPS37C	179	216	225	292	268	409	68
PGA3	8	15	7	12	7	11	12
PGA5	0	0	0	0	0	0	0
VWCE	244	271	167	271	270	334	67
DDB1	243	345	239	372	366	491	79
DAK	243	345	239	372	366	491	79
CYBASC3	265	333	277	360	429	566	85
TMEM138	265	333	278	361	428	566	84
TMEM216	147	177	171	169	206	260	39
SYT7	129	125	75	134	132	216	71
DAGLA	30	61	36	81	77	155	61
C11orf9	84	102	95	149	86	149	67
C11orf10	350	419	329	420	424	518	64
FEN1	350	419	329	420	425	517	62
FADS1	393	404	338	466	435	517	84
FADS2	409	379	379	376	405	511	88
RAB3IL1	36	46	30	103	43	44	38
FTH1	352	334	359	391	450	575	87
INCENP	196	227	169	216	241	327	55
SCGB1D1	13	11	1	14	14	9	31
ASRGL1	105	135	103	128	151	227	42
SCGB1A1	8	14	8	22	28	19	38
AHNAK	185	194	283	456	312	350	85
EEF1G	187	246	191	219	273	380	61
MTA2	282	392	255	344	381	486	81
EML3	109	144	153	147	164	210	70
B3GAT3	111	154	145	144	187	217	39
GANAB	193	200	185	214	254	270	82
INTS5	150	164	137	205	183	241	66
C11orf48	245	289	237	221	270	360	72
UBXN1	174	189	163	175	210	250	52
BSCL2	149	152	101	133	149	203	67
GNG3	331	340	197	268	303	469	93
HNRNPUL2	480	594	525	628	735	940	82
TTC9C	473	571	511	610	714	910	88
ZBTB3	93	144	129	150	205	227	56
POLR2G	108	142	128	141	170	181	39
TAF6L	148	204	203	239	212	285	73
TMEM179B	241	216	227	199	266	382	82
TMEM223	207	218	178	179	202	216	71
NXF1	192	250	215	232	292	383	74
STX5	276	281	321	361	419	578	75
WDR74	249	290	262	308	354	482	68
SLC3A2	780	953	509	588	452	676	59
HRASLS5	83	144	196	92	132	137	62
LGALS12	25	67	49	25	36	24	53
RARRES3	23	28	10	24	20	18	57
PLA2G16	130	124	117	103	167	211	38
ATL3	112	129	169	131	134	193	60
RTN3	269	273	264	342	408	583	82
RCOR2	333	390	301	404	407	469	94
COX8A	161	172	124	159	225	249	53
OTUB1	171	212	179	224	259	326	63
MACROD1	127	157	153	176	215	240	75
STIP1	257	309	286	336	328	435	81
TRPT1	149	206	201	228	252	339	71
NUDT22	149	206	201	227	251	339	71
VEGFB	120	143	143	130	127	180	59
FKBP2	231	317	292	266	348	410	87
PPP1R14B	262	353	297	320	285	458	68
BAD	237	266	262	295	351	456	103
GPR137	237	264	261	293	352	456	102
ESRRA	206	282	256	277	273	366	82
TRMT112	297	359	353	336	451	494	66
PRDX5	296	358	359	337	451	495	63
RPS6KA4	119	115	120	133	124	172	96
NRXN2	92	71	66	92	93	116	71
RASGRP2	185	133	80	86	97	145	49
SF1	277	250	283	349	380	513	75
MAP4K2	130	137	155	200	135	238	68
MEN1	151	153	137	207	215	287	71
EHD1	39	39	25	63	30	39	64
ATG2A	144	151	134	195	277	328	67
PPP2R5B	126	138	107	108	220	269	82
ARL2	140	195	201	214	238	326	70
SAC3D1	181	211	193	203	236	304	45
NAALADL1	6	10	9	24	21	17	36
CDCA5	295	312	259	320	261	371	43
VPS51	141	128	130	170	199	284	45
TM7SF2	187	166	215	232	270	367	89
ZNHIT2	129	187	168	163	223	265	83
FAU	238	298	204	317	323	425	59
MRPL49	238	298	204	316	323	426	59
SYVN1	289	316	361	406	468	557	97
CAPN1	250	283	359	397	449	515	96
POLA2	157	273	171	248	221	300	63
CDC42EP2	212	272	220	162	204	305	77
DPF2	225	211	206	265	280	355	44
SCYL1	122	155	134	185	199	236	55
LTBP3	82	97	58	81	81	119	68
SSSCA1	250	327	302	408	415	575	75
FAM89B	262	318	299	419	446	583	96
MAP3K11	296	363	321	398	470	554	77
SIPA1	110	116	84	103	90	103	104
CFL1	531	590	497	591	734	932	120
MUS81	394	453	391	464	569	713	97
EFEMP2	116	141	164	175	150	206	67
FIBP	233	297	249	330	292	398	89
FOSL1	106	88	60	82	89	119	62
C11orf68	254	284	284	326	356	462	82
DRAP1	254	282	284	327	356	463	81
BANF1	240	345	299	360	424	503	54
CST6	44	39	21	33	15	25	62
GAL3ST3	104	104	90	91	72	101	43
PACS1	200	266	178	241	237	341	76
CNIH2	89	91	46	87	111	200	66
YIF1A	188	234	176	203	264	366	77
TMEM151A	123	125	86	101	137	207	72
CD248	40	49	20	20	23	31	64
BRMS1	215	261	253	274	375	414	62
B3GNT1	190	220	226	261	331	352	76
SLC29A2	245	295	291	347	340	437	76
NPAS4	165	73	28	32	65	132	69
MRPL11	192	174	134	206	214	228	45
PELI3	169	180	166	201	225	317	52
BBS1	206	232	236	312	439	477	77
ACTN3	188	170	147	163	190	260	76
CTSF	46	69	39	26	35	45	47
CCS	69	121	118	106	95	122	62
RBM4	309	390	308	428	449	556	87
RBM4B	162	244	226	252	344	392	67
C11orf80	167	187	226	233	247	354	50
RCE1	302	355	270	308	413	464	68
PC	102	120	130	146	162	208	71
LRFN4	271	248	180	219	235	370	116
RHOD	73	97	96	112	96	126	75
SSH3	208	185	178	183	194	237	64
POLD4	138	165	167	147	181	228	87
CLCF1	221	245	189	333	352	361	74
RAD9A	148	241	216	201	220	273	68
PPP1CA	78	84	65	87	87	136	74
CORO1B	129	171	148	187	220	236	53
TMEM134	114	137	163	186	193	230	63
AIP	60	100	96	122	134	187	74
PITPNM1	230	261	234	233	277	345	88
CDK2AP2	193	243	223	256	316	369	104
GSTP1	244	257	228	254	260	290	86
NDUFV1	150	155	110	166	185	218	63
UNC93B1	78	127	102	109	70	124	76
NDUFS8	180	236	237	215	307	369	80
TCIRG1	62	104	102	79	54	74	100
CHKA	210	242	223	225	229	365	69
SUV420H1	241	296	316	325	411	549	64
LRP5	186	224	170	250	247	352	72
PPP6R3	249	325	257	296	318	464	62
GAL	139	176	136	101	57	91	74
MTL5	162	209	134	126	105	135	71
CPT1A	218	288	188	163	161	260	97
MRPL21	317	335	266	334	417	458	50
MRGPRF	124	105	66	76	50	79	82
TPCN2	131	173	146	172	180	264	59
CCND1	368	416	315	381	221	470	89
ORAOV1	175	205	185	183	250	276	47
FGF19	189	222	120	82	51	80	89
FGF4	82	254	75	46	53	49	69
FADD	175	276	342	221	305	420	58
PPFIA1	211	269	345	296	322	424	54
CTTN	266	298	319	349	306	447	85
SHANK2	251	259	237	342	377	454	79
DHCR7	265	309	320	277	282	382	59
NADSYN1	142	178	125	144	198	263	51
FAM86C1	126	152	114	161	169	241	33
RNF121	319	372	365	446	512	645	42
IL18BP	16	18	13	23	11	16	38
NUMA1	182	208	209	229	285	304	62
LRTOMT	182	209	210	230	284	304	62
LAMTOR1	214	238	241	255	304	382	66
ANAPC15	159	222	195	220	264	292	58
FOLR1	21	28	22	35	9	18	35
INPPL1	284	352	401	502	602	651	80
PDE2A	71	117	50	31	38	53	54
STARD10	90	92	119	119	150	213	46
FCHSD2	226	242	218	327	404	538	95
ARHGEF17	215	238	246	337	360	447	95
FAM168A	218	268	263	322	345	476	54
PLEKHB1	152	138	138	138	97	116	66
RAB6A	259	316	289	266	396	528	65
MRPL48	122	200	142	201	222	263	32
CHCHD8	205	291	298	327	370	384	48
PAAF1	205	291	298	327	371	384	47
DNAJB13	14	19	8	18	62	38	43
UCP2	197	267	278	287	459	464	100
PPME1	192	315	296	297	412	519	56
PGM2L1	265	291	288	289	441	568	66
POLD3	193	218	158	192	240	337	49
SLCO2B1	13	16	14	28	22	23	31
ARRB1	101	215	184	138	137	280	58
RPS3	362	420	261	348	325	375	44
KLHL35	54	93	54	73	69	113	75
GDPD5	208	229	170	212	283	359	65
SERPINH1	270	352	288	446	357	450	87
MAP6	106	98	82	88	113	220	49
PRKRIR	182	248	206	332	367	446	65
LRRC32	91	84	83	97	83	85	60
TSKU	260	457	494	453	466	557	94
CAPN5	166	149	159	154	202	267	62
PAK1	257	275	236	280	364	438	63
AQP11	127	169	159	148	257	330	70
CLNS1A	178	221	159	244	246	306	41
C11orf67	421	435	416	480	619	776	93
INTS4	104	186	178	163	220	285	44
KCTD14	79	137	101	157	105	82	43
ALG8	166	260	232	250	260	338	55
KCTD21	206	223	199	264	312	376	75
GAB2	223	271	333	283	417	576	60
NARS2	224	299	244	300	308	384	55
FAM181B	172	164	152	244	338	550	85
PRCP	358	411	309	390	367	535	71
C11orf82	11	19	16	19	26	12	19
PCF11	447	453	458	483	608	751	77
CCDC90B	225	331	363	298	435	538	62
DLG2	301	325	307	338	372	511	54
TMEM126B	302	327	299	335	374	510	56
TMEM126A	142	179	179	141	249	278	55
CREBZF	415	430	337	457	553	685	57
SYTL2	17	25	12	16	22	14	15
PICALM	336	396	414	449	494	596	62
EED	333	400	315	405	492	653	48
C11orf73	150	199	243	252	275	402	45
CCDC81	48	43	26	35	29	41	45
ME3	94	108	66	86	104	148	59
PRSS23	118	144	91	152	188	257	52
FZD4	191	190	356	564	404	478	71
TMEM135	163	203	275	334	286	355	61
RAB38	83	81	83	73	99	126	54
CTSC	219	263	290	305	270	317	50
NOX4	114	98	60	84	114	142	57
TRIM49	1	0	1	1	0	1	8
NAALAD2	89	82	47	137	135	150	39
CHORDC1	241	296	283	295	404	511	70
SLC36A4	179	180	227	256	355	441	63
C11orf75	179	197	138	163	214	294	59
C11orf54	385	541	434	494	481	628	85
PANX1	247	325	291	391	476	588	62
GPR83	56	105	54	61	67	110	40
MRE11A	236	308	269	311	396	517	52
ANKRD49	236	308	269	312	396	518	52
FUT4	180	193	142	141	179	234	64
CWC15	201	265	219	258	373	371	45
SRSF8	161	215	215	259	344	534	57
SESN3	218	322	269	392	522	727	69
FAM76B	415	537	483	551	694	850	83
MTMR2	219	295	282	315	375	512	49
MAML2	169	104	102	99	273	301	58
TMEM133	15	20	8	19	13	12	25
TRPC6	125	159	140	138	111	151	45
C11orf70	75	72	64	63	72	119	41
YAP1	425	527	480	542	666	735	81
BIRC3	37	32	15	27	52	98	34
BIRC2	193	301	283	247	394	509	73
TMEM123	168	344	450	464	519	649	56
MMP7	9	14	16	21	13	35	24
DCUN1D5	251	314	261	285	374	477	43
DYNC2H1	173	153	146	157	260	360	41
PDGFD	124	160	168	137	192	232	53
MSANTD4	162	202	162	206	328	365	72
KBTBD3	254	338	338	403	505	630	74
AASDHPPT	253	337	338	400	503	628	72
GUCY1A2	141	142	119	124	331	483	57
CWF19L2	170	220	220	201	265	310	26
ALKBH8	172	220	180	187	276	346	47
ELMOD1	166	147	109	159	264	309	59
SLN	9	31	38	22	38	34	35
SLC35F2	221	248	198	241	203	280	59
CUL5	250	257	246	290	387	561	65
ACAT1	94	103	86	86	108	195	50
NPAT	354	483	418	400	483	641	76
ATM	354	482	416	404	482	641	78
KDELC2	126	136	106	148	144	230	61
EXPH5	161	146	120	349	299	361	47
DDX10	152	171	134	158	154	206	55
C11orf87	96	103	63	34	64	161	45
RDX	207	297	252	329	337	428	56
C11orf88	110	148	89	104	70	115	49
LAYN	191	142	70	128	107	174	60
PPP2R1B	253	248	201	290	385	464	62
ALG9	173	197	213	208	304	377	72
C11orf1	173	197	213	207	305	379	72
CRYAB	33	50	19	34	17	30	58
HSPB2	30	47	16	34	18	27	51
C11orf52	19	22	12	41	43	58	28
DIXDC1	138	133	146	166	184	257	51
DLAT	241	237	209	301	362	417	69
PIH1D2	160	236	190	254	385	474	43
C11orf57	160	236	190	255	385	474	43
SDHD	316	344	258	392	430	516	54
IL18	24	23	14	32	24	31	22
PTS	173	186	230	261	332	438	48
NCAM1	10	28	3	20	26	22	25
TTC12	109	126	141	163	216	229	57
ZW10	182	199	194	229	301	365	49
USP28	235	266	203	251	256	345	63
HTR3A	33	39	12	32	19	23	57
ZBTB16	142	192	110	386	530	562	76
RBM7	263	375	459	420	608	684	64
REXO2	243	248	223	292	312	384	56
CADM1	252	357	357	447	615	679	101
BUD13	219	259	235	256	328	382	61
ZNF259	189	205	204	217	326	355	63
APOC3	14	29	14	30	33	45	45
APOA1	53	63	44	67	100	80	83
SIK3	271	298	279	283	357	469	60
SIDT2	110	175	148	149	194	245	48
TAGLN	200	77	37	42	87	70	77
PCSK7	268	308	272	344	411	525	56
RNF214	237	249	256	306	365	461	41
BACE1	136	157	134	172	227	308	61
CEP164	102	175	147	152	222	285	45
FXYD6	133	244	198	338	307	434	91
MPZL2	60	88	40	72	105	145	58
CD3D	8	14	11	27	8	23	31
UBE4A	128	151	155	200	266	332	52
ATP5L	304	311	289	312	415	547	49
IFT46	50	54	38	66	112	99	37
ARCN1	216	263	263	284	333	453	57
PHLDB1	77	121	47	153	81	147	59
DDX6	468	521	400	529	724	845	92
BCL9L	239	165	109	216	130	136	110
CCDC84	235	278	173	217	254	313	47
RPS25	375	426	344	410	493	658	65
TRAPPC4	374	424	343	409	492	656	63
SLC37A4	142	192	156	314	214	269	70
HYOU1	217	241	234	333	326	398	51
VPS11	136	178	170	208	263	331	38
HMBS	137	179	158	179	240	262	47
H2AFX	420	405	270	383	307	439	70
DPAGT1	153	173	113	152	258	349	76
C2CD2L	153	171	112	153	250	337	65
HINFP	189	233	215	247	277	352	52
ABCG4	157	183	122	123	101	198	80
NLRX1	86	70	49	80	85	96	44
PDZD3	9	31	7	31	27	23	44
CBL	246	261	267	270	277	408	69
RNF26	135	207	176	168	188	214	62
C1QTNF5	143	119	82	65	74	93	79
THY1	292	217	100	154	78	111	77
PVRL1	373	287	285	479	446	522	82
OAF	69	136	75	163	129	177	57
TMEM136	124	146	129	147	210	249	46
SC5DL	254	246	278	352	395	497	61
SORL1	179	187	197	256	220	334	61
UBASH3B	214	179	159	187	287	308	59
C11orf63	114	150	122	128	220	299	49
HSPA8	461	560	452	523	592	804	76
CLMP	235	204	286	85	87	133	83
SCN3B	183	182	147	188	298	334	64
ZNF202	247	394	303	318	370	454	58
VWA5A	62	96	164	172	156	214	34
SPA17	128	148	141	174	291	304	53
NRGN	89	102	62	126	93	152	54
ESAM	127	112	78	109	94	139	70
MSANTD2	330	336	277	391	488	592	76
ROBO3	66	81	43	48	55	66	76
CCDC15	125	192	158	187	217	276	41
TMEM218	95	204	155	204	201	250	65
PKNOX2	151	239	183	306	389	481	83
FEZ1	172	165	117	113	138	139	82
EI24	39	78	51	81	76	69	13
STT3A	255	270	277	343	440	526	75
CHEK1	234	324	308	376	429	466	55
PATE2	12	20	7	17	22	22	18
HYLS1	13	20	10	20	23	8	18
PUS3	162	227	210	200	278	359	57
DDX25	165	226	207	199	274	361	54
RPUSD4	274	303	247	356	418	512	70
FAM118B	274	303	247	356	418	512	69
SRPR	278	303	273	321	337	471	55
FOXRED1	278	303	273	322	337	470	55
DCPS	146	194	186	182	234	329	45
ST3GAL4	166	260	218	263	215	297	73
ETS1	147	75	36	19	29	23	32
ARHGAP32	19	60	24	22	17	19	28
NFRKB	95	149	156	173	191	224	48
PRDM10	359	365	284	367	520	713	59
APLP2	273	320	321	313	422	530	108
ST14	99	90	47	97	152	185	54
ZBTB44	252	234	235	200	249	378	58
ADAMTS8	89	87	133	61	89	120	60
SNX19	106	142	118	149	218	297	70
NTM	18	49	17	32	16	22	51
OPCML	166	98	24	58	45	91	44
JAM3	149	148	158	145	187	239	47
NCAPD3	284	376	363	395	467	683	66
VPS26B	283	375	364	394	469	683	64
THYN1	242	293	260	254	418	501	58
ACAD8	243	294	260	255	419	501	58
GLB1L2	99	104	98	123	160	197	60
B3GAT1	182	163	107	181	157	248	64
SLC6A12	18	17	12	22	21	20	42
KDM5A	318	407	354	426	527	609	54
CCDC77	318	407	355	427	529	609	55
WNK1	435	505	404	452	534	713	84
ERC1	272	317	309	370	484	599	54
ADIPOR2	190	244	268	276	331	470	38
DCP1B	211	218	234	251	299	331	65
CACNA1C	17	22	24	24	19	31	27
FKBP4	309	292	264	310	233	401	72
ITFG2	169	211	164	194	306	362	54
FOXM1	269	333	200	259	256	344	47
TULP3	125	202	190	181	233	334	63
TEAD4	375	322	234	363	294	289	68
TSPAN9	143	173	165	179	235	283	45
PARP11	131	211	190	213	262	355	39
CCND2	452	370	334	349	442	546	103
C12orf5	183	224	197	214	315	378	61
C12orf4	230	355	254	333	400	519	55
RAD51AP1	229	355	255	333	400	519	55
DYRK4	11	41	22	26	21	19	16
AKAP3	16	19	12	15	15	31	17
NDUFA9	226	302	286	310	445	547	53
KCNA5	59	84	29	50	58	69	49
NTF3	131	170	139	556	370	260	76
VWF	10	54	96	29	16	17	39
CD9	214	224	172	148	142	163	83
TNFRSF1A	159	276	213	244	214	333	56
SCNN1A	227	152	121	152	49	59	82
LTBR	30	47	17	28	17	24	55
VAMP1	142	205	151	152	242	299	54
MRPL51	324	433	345	447	447	569	77
NCAPD2	325	434	346	448	448	569	78
GAPDH	567	530	402	538	541	693	104
IFFO1	162	195	150	131	151	238	75
NOP2	197	238	189	185	221	287	62
CHD4	258	258	176	269	277	406	48
LPAR5	8	29	13	52	11	15	39
ING4	133	158	155	180	262	322	62
ZNF384	224	282	290	390	480	522	61
COPS7A	89	162	176	181	182	269	59
MLF2	217	266	216	263	301	406	72
PTMS	238	340	297	482	414	545	76
GPR162	112	129	78	169	93	125	69
LEPREL2	273	233	221	365	286	358	77
CDCA3	344	375	332	378	445	566	102
USP5	343	381	331	391	450	564	105
TPI1	300	291	256	312	269	300	69
LRRC23	198	214	219	246	255	383	74
ENO2	142	100	77	194	146	204	68
ATN1	99	123	54	91	67	86	61
C12orf57	158	212	189	221	245	298	96
PTPN6	200	255	215	226	295	324	75
PHB2	363	394	278	376	435	460	78
EMG1	362	391	275	374	435	459	76
LPCAT3	210	283	225	223	315	399	59
C1S	9	11	10	15	28	18	22
C1RL	134	129	92	122	138	185	53
RBP5	167	205	246	277	364	438	61
CLSTN3	182	227	267	297	375	478	69
PEX5	191	204	219	224	296	355	63
ACSM4	22	54	44	34	19	25	47
CD163	13	17	10	12	20	8	26
GDF3	38	103	31	19	12	22	41
DPPA3	22	32	15	28	14	12	26
NANOG	207	202	235	23	20	30	29
SLC2A14	68	51	51	22	14	16	40
SLC2A3	257	352	441	383	218	193	28
FOXJ2	182	191	198	234	218	321	48
NECAP1	239	249	216	286	366	455	62
CLEC4A	14	24	7	10	18	13	39
PHC1	433	321	228	288	340	434	48
M6PR	274	367	321	355	441	566	77
KLRG1	15	13	13	32	29	19	26
A2M	14	15	11	30	34	23	37
CLEC2D	9	20	12	19	18	16	32
OLR1	16	23	34	19	13	13	31
GABARAPL1	254	287	367	272	445	518	75
MAGOHB	244	282	225	278	331	460	43
CSDA	385	381	301	314	353	508	64
PRR4	16	24	14	21	25	23	27
ETV6	213	301	268	309	525	647	62
MANSC1	93	92	105	137	183	223	45
DUSP16	331	314	289	252	420	501	58
GPR19	92	126	118	139	186	275	63
CDKN1B	148	170	146	190	215	289	78
APOLD1	275	332	319	383	408	492	86
DDX47	143	189	168	175	232	262	34
HEBP1	186	185	164	203	222	300	92
KIAA1467	143	148	167	138	194	199	45
EMP1	17	32	12	19	29	41	33
PLBD1	111	97	93	53	81	82	55
GUCY2C	15	19	17	15	13	12	22
H2AFJ	262	273	238	209	215	334	57
WBP11	289	324	275	271	393	490	57
C12orf60	290	325	274	271	392	490	56
ERP27	17	24	16	22	7	18	13
ARHGDIB	23	23	14	16	15	24	31
EPS8	164	193	201	161	289	417	53
DERA	111	139	180	176	193	226	36
MGST1	179	254	263	229	204	253	46
LMO3	118	145	87	143	424	412	53
PIK3C2G	19	27	16	24	25	42	32
PLEKHA5	275	339	351	332	592	549	63
AEBP2	401	376	344	376	470	584	80
PDE3A	219	223	228	191	474	612	64
IAPP	8	23	20	14	13	14	24
RECQL	86	122	94	102	135	194	33
GOLT1B	230	320	272	282	353	494	51
C12orf39	82	96	88	99	154	235	42
LDHB	283	387	255	332	404	490	63
KCNJ8	76	109	58	95	131	252	34
CMAS	147	276	180	226	285	312	54
ST8SIA1	178	189	164	135	265	368	63
KIAA0528	158	209	166	247	270	385	61
ETNK1	269	346	305	321	370	576	48
BCAT1	355	444	243	170	110	188	77
CASC1	156	202	173	200	384	385	56
LYRM5	156	203	174	200	384	385	56
KRAS	237	246	298	335	410	433	53
ITPR2	257	261	250	218	276	423	75
ASUN	319	432	345	404	486	658	57
TM7SF3	138	151	147	146	171	234	57
STK38L	174	239	220	237	403	507	44
PPFIBP1	186	296	292	257	337	488	75
REP15	11	23	13	24	31	13	32
MRPS35	243	299	245	261	371	478	68
KLHDC5	206	231	192	287	289	379	82
PTHLH	89	91	62	55	156	207	51
CCDC91	9	25	10	13	20	17	42
FAR2	15	35	18	39	22	13	26
ERGIC2	219	272	216	322	367	452	30
TMTC1	191	219	271	244	404	434	50
IPO8	207	211	187	248	399	424	69
CAPRIN2	161	206	233	270	300	381	62
DDX11	140	162	154	180	202	235	41
DENND5B	226	248	223	275	447	537	65
H3F3C	9	17	10	12	18	14	28
KIAA1551	256	316	279	322	509	536	61
BICD1	407	325	296	397	379	466	71
FGD4	32	28	26	93	314	388	45
DNM1L	203	212	211	220	267	335	69
YARS2	284	352	334	374	508	568	71
PKP2	229	209	335	339	314	426	63
CPNE8	216	200	198	161	186	286	46
KIF21A	181	181	196	333	455	546	42
CNTN1	16	13	10	21	20	14	33
PDZRN4	68	129	88	84	128	158	57
GXYLT1	163	226	191	250	262	347	61
YAF2	78	193	175	218	343	397	55
PPHLN1	274	297	297	313	357	417	55
PRICKLE1	170	206	235	248	457	620	72
PUS7L	125	152	179	205	271	323	64
NELL2	15	25	7	16	7	15	31
PLEKHA8P1	256	316	345	408	545	645	64
ANO6	256	315	345	408	545	644	64
ARID2	418	460	506	535	787	925	76
SCAF11	324	371	398	366	512	691	75
SLC38A1	572	552	420	513	648	796	102
SLC38A2	524	488	452	496	662	813	100
SLC38A4	33	44	13	23	56	51	24
PCED1B	187	343	246	212	220	422	48
RPAP3	153	210	178	224	272	326	33
SLC48A1	114	91	86	138	145	216	54
TMEM106C	82	102	84	108	97	155	49
COL2A1	94	174	129	274	267	431	97
PFKM	207	246	258	272	359	416	47
ASB8	111	140	119	135	226	264	65
C12orf68	176	134	79	140	139	235	64
ZNF641	154	195	190	191	272	371	51
KANSL2	277	307	233	315	368	482	64
ADCY6	11	19	12	20	18	10	32
CACNB3	140	158	182	307	274	288	66
DDX23	172	205	153	201	242	321	55
RND1	109	81	100	179	237	267	54
CCDC65	34	34	36	39	97	102	22
FKBP11	163	147	68	85	80	117	58
ARF3	298	305	272	372	419	525	66
PRKAG1	157	173	155	147	235	331	66
RHEBL1	89	130	86	135	184	222	47
TUBA1B	345	393	289	351	296	504	75
TUBA1A	212	229	208	245	477	507	73
TUBA1C	330	404	327	312	282	330	73
PRPH	54	69	18	39	22	32	71
TROAP	190	240	190	218	199	251	48
DNAJC22	78	170	86	211	142	320	77
SPATS2	231	325	337	423	436	591	76
KCNH3	71	84	52	111	83	148	65
MCRS1	316	416	353	402	572	686	50
TMBIM6	238	275	247	305	355	461	43
BCDIN3D	131	199	172	205	231	348	46
RACGAP1	155	209	105	191	163	227	40
ASIC1	132	172	108	154	173	192	78
SMARCD1	182	192	179	253	299	365	76
COX14	150	181	165	189	219	287	79
CERS5	176	234	197	216	253	313	79
LIMA1	107	113	121	134	216	267	53
LARP4	247	367	418	363	440	563	61
DIP2B	153	213	150	227	282	355	28
ATF1	266	408	365	377	495	585	77
METTL7A	102	50	25	32	32	38	45
SLC11A2	107	129	137	148	149	189	69
LETMD1	162	255	184	174	269	332	61
CSRNP2	176	216	187	248	292	346	58
TFCP2	249	274	279	292	380	507	44
DAZAP2	223	220	247	256	318	424	77
SMAGP	131	156	160	233	227	267	49
SLC4A8	14	21	10	22	11	14	21
ANKRD33	28	40	32	35	21	40	48
ACVR1B	144	225	248	335	317	414	52
GRASP	89	116	81	130	218	268	69
C12orf44	242	260	207	230	292	352	59
KRT8	207	294	338	353	469	525	69
KRT18	189	262	229	296	300	400	58
EIF4B	413	475	433	422	460	544	73
TENC1	156	209	120	169	187	258	91
IGFBP6	207	187	88	206	115	168	50
SOAT2	11	17	18	58	34	32	57
CSAD	176	229	224	276	312	434	77
ZNF740	176	228	222	276	313	434	77
ITGB7	23	36	17	16	12	11	33
MFSD5	119	192	156	190	218	278	45
ESPL1	118	204	94	164	120	199	54
PFDN5	188	190	183	176	237	293	49
C12orf10	167	192	166	163	244	330	42
AAAS	119	146	149	172	201	267	46
SP1	194	217	279	243	237	316	83
AMHR2	17	53	33	75	94	79	55
PRR13	132	171	170	178	171	245	46
PCBP2	247	292	254	259	311	326	44
TARBP2	278	326	310	343	375	481	69
ATP5G2	248	219	186	229	229	276	85
CALCOCO1	79	137	123	141	270	281	44
HOXC11	36	42	22	32	16	26	54
HOXC4	52	81	55	45	32	54	71
SMUG1	68	103	111	158	157	187	39
CBX5	591	688	553	672	748	968	80
HNRNPA1	597	702	562	681	752	975	83
NFE2	59	83	42	138	85	109	45
ZNF385A	135	133	111	188	159	250	71
ITGA5	224	353	353	306	265	337	83
GTSF1	13	25	21	19	21	15	26
PPP1R1A	115	86	84	133	247	351	69
METTL7B	27	42	25	52	19	25	52
BLOC1S1	201	203	201	223	274	379	64
RDH5	28	32	18	28	20	29	53
CD63	365	359	338	352	338	541	82
GDF11	252	254	262	334	366	416	64
DNAJC14	312	363	310	357	596	670	91
WIBG	323	373	333	395	523	616	63
DGKA	122	106	80	103	105	132	59
PMEL	205	254	163	220	220	271	46
CDK2	205	255	165	220	220	271	46
RAB5B	179	237	232	227	338	388	73
SUOX	112	130	126	190	177	217	47
IKZF4	70	70	37	108	124	109	52
RPS26	267	297	230	299	382	426	42
ERBB3	291	297	241	370	327	457	75
PA2G4	280	310	251	279	306	399	69
RPL41	437	503	401	464	596	785	73
ZC3H10	425	506	397	477	593	782	78
ESYT1	207	327	287	277	382	415	75
MYL6B	156	226	212	226	315	325	70
MYL6	268	364	323	336	500	589	73
SMARCC2	268	281	292	355	418	560	53
RNF41	238	247	212	286	325	409	65
NABP2	241	252	218	292	335	420	66
SLC39A5	9	11	4	66	27	37	33
COQ10A	159	171	193	171	213	271	47
CS	214	264	161	245	248	342	67
CNPY2	291	285	240	304	375	482	73
PAN2	143	181	197	235	276	291	62
IL23A	31	47	21	17	35	55	37
STAT2	151	196	207	225	320	380	51
TIMELESS	120	199	176	183	276	334	44
SPRYD4	169	223	210	248	255	361	51
GLS2	108	101	95	129	126	179	64
RBMS2	135	155	149	153	165	198	38
ATP5B	269	301	269	327	357	448	49
PTGES3	471	483	405	444	536	706	55
PRIM1	172	216	181	224	230	248	37
HSD17B6	18	13	8	21	8	18	22
ZBTB39	175	205	127	198	223	294	45
TAC3	20	30	12	20	20	31	57
TMEM194A	171	158	128	154	193	203	60
NAB2	324	369	279	471	341	457	95
SHMT2	227	239	100	165	170	230	68
R3HDM2	119	143	166	167	185	263	38
INHBE	61	58	31	38	28	24	69
GLI1	338	280	201	268	260	323	77
ARHGAP9	195	208	155	192	244	291	54
MARS	192	213	167	195	247	290	54
DDIT3	241	332	308	391	415	542	94
MBD6	200	250	251	373	345	492	78
DCTN2	148	219	181	172	240	330	63
PIP4K2C	162	208	175	220	268	340	70
DTX3	148	168	137	153	239	261	54
OS9	129	156	134	149	216	310	29
TSPAN31	128	153	183	163	236	310	55
CDK4	222	225	169	277	303	357	63
MARCH9	133	140	125	247	257	360	61
CYP27B1	114	131	81	86	62	64	77
METTL1	294	300	253	290	299	416	68
METTL21B	293	299	253	290	299	416	68
TSFM	293	294	254	291	300	416	69
CTDSP2	428	365	370	472	609	705	88
XRCC6BP1	111	161	145	131	165	231	58
LRIG3	116	443	528	344	564	725	56
FAM19A2	10	15	10	16	7	16	24
USP15	264	295	270	324	442	564	52
MON2	208	232	225	224	276	430	59
PPM1H	293	280	215	313	399	457	60
DPY19L2	117	151	159	153	203	258	35
TMEM5	204	188	221	197	284	297	46
SRGAP1	181	299	266	387	493	579	83
C12orf56	77	68	51	52	35	33	65
XPOT	277	255	219	282	327	402	74
GNS	169	216	187	192	302	317	61
LEMD3	296	330	313	324	497	567	68
MSRB3	207	157	138	150	204	242	61
LLPH	248	304	255	308	348	458	48
TMBIM4	144	147	149	168	265	305	45
IRAK3	64	81	56	48	53	56	34
CAND1	363	381	347	423	544	695	83
DYRK2	385	418	401	499	620	738	55
MDM1	129	162	149	225	257	336	55
NUP107	274	298	245	300	357	409	62
SLC35E3	175	232	206	232	269	362	62
CPM	65	86	86	83	111	178	44
CPSF6	309	366	269	326	354	496	46
LYZ	8	14	6	29	22	46	24
YEATS4	148	217	189	171	221	305	61
FRS2	214	255	201	270	351	444	47
CCT2	237	231	221	296	299	367	50
RAB3IP	188	233	205	289	396	502	43
CNOT2	338	438	410	457	568	730	58
KCNMB4	307	338	363	343	431	544	62
TSPAN8	90	140	239	136	129	171	60
ZFC3H1	454	563	539	548	861	902	56
THAP2	454	563	539	547	861	902	57
RAB21	213	226	217	224	304	380	48
TBC1D15	214	246	195	207	270	379	57
GLIPR1L1	44	37	33	37	27	32	37
GLIPR1	20	62	19	19	13	20	27
KRR1	217	285	209	274	306	371	54
PHLDA1	399	445	351	291	512	733	103
NAP1L1	353	340	290	334	431	534	65
BBS10	170	226	179	249	297	344	61
OSBPL8	244	284	252	307	417	525	61
ZDHHC17	244	250	249	299	376	495	67
CSRP2	197	255	228	305	373	443	49
E2F7	194	270	179	250	233	321	56
NAV3	11	17	12	20	22	17	27
SYT1	321	265	199	131	170	253	54
PAWR	467	454	357	453	529	604	86
PPP1R12A	331	474	455	457	578	702	80
OTOGL	15	24	24	32	27	16	19
LIN7A	303	350	247	309	389	406	58
CCDC59	265	308	298	320	435	525	49
METTL25	264	307	297	320	435	525	50
SLC6A15	356	336	286	206	243	329	73
LRRIQ1	61	85	76	87	233	243	28
ALX1	242	246	181	180	231	272	76
RASSF9	33	60	33	21	75	191	41
NTS	80	107	25	27	41	32	49
MGAT4C	17	16	13	12	15	25	23
C12orf29	139	228	151	204	200	254	42
CEP290	167	240	259	303	365	451	82
TMTC3	167	259	262	310	367	451	82
KITLG	175	235	141	296	251	354	48
DUSP6	464	641	608	734	871	1163	99
POC1B	308	319	340	438	522	683	64
ATP2B1	12	27	28	37	27	37	38
DCN	11	20	14	14	9	24	23
BTG1	396	345	354	432	905	1029	76
NUDT4	257	483	616	532	624	752	62
UBE2N	365	422	341	410	457	560	79
MRPL42	198	250	213	265	299	349	45
SOCS2	263	397	355	284	412	476	77
CRADD	126	145	152	195	263	338	65
CCDC41	234	236	231	271	357	426	45
NDUFA12	138	170	151	198	222	259	39
NR2C1	214	216	196	219	265	352	61
FGD6	384	519	566	706	850	1002	76
VEZT	383	518	563	711	845	999	76
METAP2	253	320	297	377	445	509	58
USP44	335	165	88	68	75	73	40
NTN4	211	235	255	287	360	381	64
SNRPF	293	268	244	271	349	382	74
AMDHD1	173	194	154	221	331	324	47
LTA4H	7	19	10	26	8	17	30
NEDD1	145	176	187	231	253	381	37
TMPO	488	605	467	569	550	802	95
SLC25A3	297	382	310	325	423	540	60
IKBIP	337	407	357	386	499	683	59
APAF1	337	407	355	384	499	684	59
ANKS1B	158	138	183	148	210	259	43
UHRF1BP1L	200	234	232	228	289	400	58
ACTR6	297	246	268	347	412	526	48
SCYL2	291	304	364	344	468	603	59
SLC17A8	24	21	26	20	15	27	34
GAS2L3	11	14	11	8	18	65	17
ANO4	46	49	15	20	16	33	30
SLC5A8	62	74	43	68	81	98	22
ARL1	238	275	309	352	445	505	61
CHPT1	234	240	237	236	298	446	59
GNPTAB	134	162	142	131	173	213	31
DRAM1	170	138	140	114	131	188	47
CCDC53	91	129	134	133	178	258	50
NUP37	223	286	206	247	234	318	51
PARPBP	243	326	229	255	248	326	52
PAH	51	38	24	35	38	57	16
ASCL1	70	68	70	75	106	159	52
HSP90B1	331	504	433	437	534	757	84
TDG	282	393	344	423	480	626	50
GLT8D2	78	87	58	34	53	74	38
HCFC2	183	217	174	197	350	537	48
TXNRD1	75	58	49	66	94	95	37
SLC41A2	151	114	106	130	198	292	64
C12orf45	160	172	143	180	151	247	70
APPL2	166	208	213	289	366	481	61
NUAK1	370	345	407	453	714	735	88
CKAP4	216	286	278	331	373	469	73
POLR3B	173	175	164	211	286	333	61
RIC8B	257	254	255	291	340	422	84
C12orf23	240	243	299	315	384	603	52
CRY1	332	327	366	374	506	633	60
PWP1	197	268	242	238	322	411	50
PRDM4	215	249	245	269	349	510	73
CMKLR1	40	80	24	17	13	20	57
FICD	121	140	156	151	201	236	60
SART3	489	544	488	539	633	786	69
ISCU	482	514	474	524	630	781	69
CORO1C	306	336	312	375	458	577	69
SSH1	145	216	162	243	244	269	70
SVOP	5	16	5	1	7	6	12
USP30	41	39	14	23	19	51	23
ALKBH2	35	47	59	58	66	80	57
UNG	235	232	231	258	301	358	69
ACACB	6	16	12	10	15	8	28
FOXN4	106	157	116	93	132	164	80
KCTD10	266	361	361	338	512	573	62
UBE3B	266	361	358	337	511	572	60
MMAB	142	186	235	198	267	355	48
MVK	142	186	234	198	266	355	48
FAM222A	32	74	52	45	21	49	75
TRPV4	46	102	106	101	42	63	64
GLTP	149	223	173	191	214	289	67
TCHP	82	259	184	191	221	287	58
ANKRD13A	183	231	215	247	320	374	59
C12orf76	9	24	8	18	11	16	28
IFT81	125	174	177	213	280	365	29
ATP2A2	341	372	317	438	474	684	62
ANAPC7	243	312	234	286	378	425	74
ARPC3	12	14	11	15	9	15	33
FAM216A	267	309	237	268	341	417	63
VPS29	152	185	142	193	221	305	54
TCTN1	101	108	99	125	178	204	43
HVCN1	9	29	13	18	15	11	24
PPP1CC	328	358	310	348	392	493	64
CUX2	265	271	252	290	352	435	64
FAM109A	129	183	175	198	288	352	63
SH2B3	263	267	142	180	189	278	105
ATXN2	369	385	332	467	538	704	77
ACAD10	282	325	273	352	387	461	46
ALDH2	138	162	127	224	186	250	50
MAPKAPK5	401	478	376	462	562	663	46
TMEM116	276	326	325	362	455	550	72
ERP29	276	326	325	364	456	553	70
NAA25	223	261	206	258	295	419	47
TRAFD1	110	140	121	181	212	288	44
RPL6	203	296	202	222	274	303	50
PTPN11	301	324	238	304	397	499	61
OAS1	13	39	10	15	17	30	29
RASAL1	86	80	59	46	43	69	41
DDX54	247	278	273	336	411	451	60
C12orf52	247	279	275	336	410	451	60
IQCD	154	186	150	169	204	318	80
SLC24A6	75	87	78	103	99	127	58
PLBD2	134	141	126	153	191	232	58
SDSL	9	32	12	30	64	86	39
TBX3	76	218	257	597	437	470	107
MED13L	256	313	314	351	388	538	57
RNFT2	203	257	257	280	336	435	51
HRK	209	220	176	154	279	348	86
FBXW8	163	141	144	175	198	238	39
TESC	150	126	179	116	97	151	79
FBXO21	187	233	205	230	292	401	55
RFC5	139	182	101	164	155	215	42
WSB2	269	429	338	320	337	487	60
VSIG10	238	269	206	247	265	384	78
PEBP1	218	206	185	234	258	351	79
SRRM4	172	138	101	63	179	237	68
HSPB8	63	60	64	56	97	142	66
CCDC60	13	61	48	27	65	50	20
PRKAB1	158	201	161	209	296	322	42
RAB35	266	358	301	302	393	451	82
GCN1L1	248	236	225	197	254	347	76
RPLP0	305	384	264	322	316	339	62
PXN	180	195	188	212	230	254	54
SIRT4	60	66	96	88	96	130	40
MSI1	151	393	326	387	327	436	55
COX6A1	144	203	143	173	235	217	67
TRIAP1	288	335	218	295	353	378	48
GATC	288	334	219	294	352	378	48
SRSF9	264	324	290	321	381	485	88
DYNLL1	265	321	289	315	381	484	88
COQ5	149	183	171	206	231	315	25
RNF10	238	257	267	255	314	429	45
POP5	160	221	168	191	195	240	65
MLEC	280	349	384	450	467	584	70
ACADS	76	108	86	100	96	139	53
C12orf43	157	174	152	184	177	221	40
P2RX4	110	154	136	142	158	218	55
CAMKK2	242	265	244	298	342	421	103
ANAPC5	187	224	218	241	291	323	67
RNF34	272	359	295	339	384	474	74
KDM2B	559	474	439	419	321	400	98
ORAI1	210	250	245	244	206	275	80
TMEM120B	235	252	198	222	289	334	57
PSMD9	126	165	178	169	232	337	50
WDR66	29	41	42	45	84	81	48
DIABLO	205	206	154	166	206	288	70
VPS33A	203	242	222	293	357	458	39
CLIP1	230	287	237	310	395	504	49
ZCCHC8	187	210	210	230	273	371	62
RSRC2	434	513	412	438	510	713	68
KNTC1	431	499	397	423	499	700	67
HCAR3	5	11	6	8	11	5	20
DENR	246	241	219	250	316	359	73
VPS37B	111	150	171	223	240	302	61
ABCB9	260	313	279	317	373	469	67
ARL6IP4	266	254	267	303	329	424	102
MPHOSPH9	6	13	10	7	7	11	16
C12orf65	263	319	331	346	430	547	68
SETD8	187	211	144	153	186	260	60
SNRNP35	9	16	6	8	11	9	35
RILPL2	134	131	168	155	210	254	41
RILPL1	165	208	227	214	263	350	62
TMED2	286	354	358	355	385	516	67
DDX55	255	326	209	308	327	412	57
EIF2B1	232	292	237	273	340	393	37
GTF2H3	232	292	237	273	340	393	36
ATP6V0A2	243	258	243	282	290	359	48
CCDC92	181	401	388	451	567	724	70
ZNF664	183	396	385	455	569	729	71
FAM101A	11	36	20	34	30	31	55
NCOR2	353	345	274	293	356	427	77
SCARB1	132	163	154	142	107	149	65
UBC	450	435	371	432	573	720	89
DHX37	109	145	83	112	149	135	38
BRI3BP	176	236	187	213	208	283	66
AACS	184	177	202	203	228	268	58
TMEM132B	24	22	6	21	18	27	24
SLC15A4	241	287	262	268	324	405	79
TMEM132D	243	298	222	83	181	263	64
RIMBP2	9	27	12	8	19	22	12
STX2	161	155	143	111	198	267	59
RAN	277	314	289	327	269	375	75
SFSWAP	285	351	358	335	390	506	89
ULK1	149	190	181	260	307	331	79
PUS1	278	267	190	283	256	348	77
EP400	170	159	161	178	253	339	40
DDX51	273	258	158	303	235	368	79
NOC4L	273	257	158	303	235	368	80
P2RX2	66	68	60	71	51	62	48
POLE	204	236	203	222	229	337	59
PXMP2	205	239	202	226	230	342	62
GOLGA3	172	206	198	230	286	397	76
CHFR	159	232	211	209	276	340	61
ZNF605	151	197	207	207	248	320	52
ZNF26	166	237	159	217	294	381	33
ZNF10	215	306	286	267	349	472	51
MPHOSPH8	159	169	161	233	265	334	60
PSPC1	303	282	252	307	391	475	35
ZMYM5	293	330	307	339	422	548	86
ZMYM2	428	412	392	443	533	687	95
CRYL1	111	104	124	135	206	218	61
IFT88	153	174	178	213	326	377	54
IL17D	124	158	126	188	197	285	40
N6AMT2	112	132	127	132	152	207	52
XPO4	244	297	269	291	329	405	63
LATS2	286	208	228	247	261	372	49
SAP18	225	276	302	286	409	511	45
SKA3	291	326	265	304	361	484	54
MRP63	291	326	266	304	362	484	54
EFHA1	147	181	198	226	274	386	54
FGF9	177	224	165	231	359	406	73
SACS	119	116	79	170	218	233	35
TNFRSF19	19	51	36	39	133	134	40
MIPEP	149	142	144	177	258	304	45
PARP4	148	163	168	197	252	373	50
CENPJ	195	264	168	234	296	381	55
PABPC3	22	19	14	14	10	17	39
MTMR6	150	179	137	142	284	376	60
NUPL1	250	238	154	231	282	389	43
SHISA2	126	349	466	306	226	534	58
CDK8	244	328	300	356	449	558	38
WASF3	165	182	157	254	333	398	56
RPL21	444	564	432	508	579	642	48
GTF3A	126	189	150	184	172	218	64
LNX2	439	459	439	530	646	831	89
POLR1D	445	466	441	525	648	834	89
PDX1	34	86	39	81	657	720	76
PAN3	387	473	532	466	586	699	70
POMP	285	395	306	318	438	499	35
SLC46A3	131	149	184	91	162	184	63
SLC7A1	271	232	187	190	174	323	59
UBL3	243	417	364	348	553	682	73
KATNAL1	243	309	244	260	360	469	48
HMGB1	337	463	394	467	574	681	62
USPL1	337	464	395	467	573	680	61
HSPH1	315	356	385	489	638	803	84
B3GALTL	141	177	193	193	272	330	63
FRY	114	100	89	109	192	298	59
N4BP2L1	11	10	10	20	6	16	19
N4BP2L2	7	13	13	17	7	19	28
PDS5B	230	290	297	295	365	523	51
STARD13	79	112	77	111	114	147	41
RFC3	205	245	191	240	260	346	47
NBEA	235	269	232	229	414	515	51
DCLK1	137	161	91	88	219	217	50
CCDC169	192	189	175	185	183	211	39
SPG20	15	34	20	23	27	31	23
CCNA1	158	157	81	116	187	195	53
RFXAP	115	160	210	225	263	326	39
SMAD9	141	134	120	329	210	216	57
ALG5	405	396	425	517	648	785	83
EXOSC8	365	347	391	471	607	703	78
FAM48A	162	245	243	274	338	455	42
UFM1	195	238	321	296	402	536	51
FREM2	215	255	230	343	391	516	58
PROSER1	398	363	321	460	548	735	81
NHLRC3	396	357	318	456	545	729	83
LHFP	158	132	109	143	279	316	48
COG6	154	175	199	173	281	326	53
FOXO1	420	424	373	402	520	760	74
MRPS31	163	203	193	217	253	307	41
SLC25A15	152	158	143	186	250	295	64
ELF1	458	529	511	593	886	979	77
WBP4	459	529	512	593	890	975	79
KBTBD7	74	106	115	118	134	185	33
MTRF1	134	180	149	183	246	259	35
NAA16	296	301	242	296	405	441	57
RGCC	96	143	110	132	148	188	61
VWA8	221	251	191	217	245	323	68
AKAP11	189	198	219	256	332	399	49
EPSTI1	67	120	181	114	171	187	53
DNAJC15	129	153	153	106	121	149	58
SERP2	103	103	80	77	104	139	63
TSC22D1	339	366	333	441	557	673	74
NUFIP1	282	262	212	267	327	426	64
GTF2F2	235	341	270	303	389	466	59
TPT1	350	399	390	409	450	625	73
COG3	214	250	220	280	326	405	46
LCP1	52	93	68	131	102	131	41
KIAA0226L	97	150	101	152	181	196	35
ESD	152	147	136	151	218	262	63
SUCLA2	190	257	251	193	290	332	52
NUDT15	170	284	186	217	247	344	63
MED4	175	212	202	223	275	312	41
ITM2B	272	320	364	315	428	528	45
RB1	223	257	225	270	404	492	47
LPAR6	8	24	13	15	18	21	22
RCBTB2	60	53	46	48	60	87	29
FNDC3A	291	333	370	396	509	710	67
SETDB2	215	247	253	323	405	496	74
PHF11	108	111	116	70	90	161	43
RCBTB1	192	265	242	273	346	452	44
EBPL	145	162	153	227	228	316	65
KPNA3	299	336	330	443	520	652	62
SPRYD7	168	227	216	233	332	416	64
TRIM13	255	339	329	353	410	544	63
KCNRG	18	61	55	29	21	29	32
RNASEH2B	199	171	160	173	222	324	57
FAM124A	281	276	377	223	213	224	52
INTS6	360	382	310	333	462	652	73
WDFY2	242	291	273	294	408	483	72
DHRS12	177	210	214	227	292	364	63
ATP7B	263	386	325	435	512	613	61
UTP14C	11	29	12	19	27	15	28
NEK3	101	155	109	168	203	230	46
VPS36	173	231	180	239	236	301	49
CKAP2	236	266	284	285	369	461	55
SUGT1	346	448	473	498	685	809	67
LECT1	221	109	49	46	59	83	48
DIAPH3	313	279	207	324	301	391	61
TDRD3	266	333	326	402	492	621	62
PCDH20	17	22	17	23	18	26	30
PCDH9	185	242	248	277	425	582	50
DACH1	237	294	277	316	712	907	56
MZT1	226	295	256	308	322	385	62
BORA	225	296	256	308	322	384	62
PIBF1	218	300	294	322	450	541	47
KLF5	16	25	21	27	16	25	21
KLF12	423	439	396	522	655	888	87
TBC1D4	209	251	193	230	340	506	76
COMMD6	170	220	186	232	281	349	41
UCHL3	169	220	186	232	281	350	41
LMO7	17	18	9	19	11	21	24
KCTD12	173	192	164	216	274	440	75
CLN5	181	182	189	229	277	322	48
MYCBP2	180	267	215	240	329	435	67
SLAIN1	227	208	212	279	386	549	51
EDNRB	183	108	130	131	139	156	54
RNF219	143	203	177	255	292	382	54
RBM26	360	393	341	393	504	614	51
NDFIP2	159	238	222	217	311	385	40
SPRY2	548	492	556	577	772	906	104
GPC6	471	543	409	505	654	822	78
TGDS	171	196	179	222	240	286	43
GPR180	158	187	175	150	187	249	52
SOX21	181	146	184	195	680	582	72
ABCC4	132	164	232	187	165	191	66
CLDN10	10	19	15	19	17	16	27
DZIP1	154	177	140	197	216	280	70
UGGT2	213	227	205	206	278	357	47
MBNL2	49	55	48	76	295	330	40
RAP2A	309	383	473	450	563	716	97
IPO5	11	19	8	14	12	12	20
FARP1	284	314	288	317	448	620	80
STK24	318	314	272	347	372	459	60
DOCK9	330	289	246	281	371	501	79
UBAC2	309	351	328	409	496	506	71
GPR183	18	61	51	31	30	46	26
TM9SF2	293	329	311	354	449	560	66
CLYBL	96	124	124	117	143	172	51
ZIC5	241	361	292	162	115	140	87
ZIC2	455	762	641	290	146	209	87
PCCA	240	313	308	256	291	397	60
TMTC4	236	240	201	276	357	440	95
FGF14	143	149	81	92	84	158	56
TEX30	123	149	134	142	207	290	59
KDELC1	242	288	246	273	397	564	76
BIVM	242	288	245	273	397	564	76
ERCC5	286	275	285	290	486	557	52
EFNB2	253	286	188	302	506	587	86
ARGLU1	334	402	284	316	423	505	61
LIG4	222	262	244	271	381	490	52
TNFSF13B	16	20	7	9	16	17	20
MYO16	11	19	22	36	21	26	34
IRS2	345	350	323	289	402	578	100
COL4A1	316	328	455	417	381	422	87
COL4A2	262	271	389	351	318	334	85
RAB20	206	251	248	217	240	308	43
CARKD	170	241	169	210	268	351	61
ING1	511	560	502	615	740	1023	93
ANKRD10	428	453	421	461	529	675	68
ARHGEF7	197	159	109	159	279	400	61
F7	16	12	7	65	43	41	43
F10	19	17	16	48	40	33	70
PROZ	24	38	45	39	31	31	33
PCID2	461	492	460	517	571	706	50
CUL4A	461	492	460	517	573	707	50
LAMP1	194	227	186	220	235	368	50
GRTP1	136	161	145	184	181	219	68
ADPRHL1	11	22	5	45	17	20	37
DCUN1D2	394	458	335	445	484	661	78
TMCO3	394	458	335	445	485	662	77
TFDP1	121	148	135	172	184	244	41
GAS6	87	101	122	197	128	185	74
RASA3	154	165	150	201	166	244	85
CDC16	196	176	178	186	243	262	53
CHAMP1	145	184	163	200	254	334	52
TTC5	95	146	112	154	231	254	49
CCNB1IP1	277	319	218	249	259	284	30
PARP2	221	242	285	280	347	446	58
OSGEP	346	430	382	464	547	639	67
APEX1	346	430	382	464	547	639	67
PNP	221	318	236	224	274	313	61
RNASE4	457	474	566	555	621	799	102
ANG	418	447	525	516	585	734	93
RNASE1	13	28	20	39	36	34	47
METTL17	166	158	169	240	251	314	66
SLC39A2	20	49	24	56	17	21	26
NDRG2	152	194	177	271	206	286	67
ARHGEF40	336	408	293	350	276	563	92
ZNF219	198	232	173	196	267	280	73
HNRNPC	387	420	351	387	432	528	58
SUPT16H	268	346	258	319	352	435	82
CHD8	142	188	178	187	228	288	57
RAB2B	246	249	245	326	430	528	38
TOX4	247	250	242	327	429	527	35
METTL3	208	261	205	250	296	372	51
SALL2	228	366	177	217	317	297	66
DAD1	168	269	250	218	324	407	67
ABHD4	149	239	224	254	271	332	67
OXA1L	200	264	215	226	319	390	83
SLC7A7	166	190	160	189	231	229	57
LRP10	204	338	265	262	301	415	49
REM2	54	85	45	67	83	108	46
RBM23	152	202	228	220	328	388	77
PRMT5	230	282	247	271	254	379	76
HAUS4	114	156	108	138	145	198	55
AJUBA	364	255	293	464	490	542	84
C14orf93	65	80	41	63	94	106	32
PSMB5	187	226	224	243	321	417	61
ACIN1	356	493	403	394	540	746	75
SLC7A8	160	135	143	172	184	284	40
HOMEZ	159	237	258	280	309	398	60
BCL2L2	100	181	174	182	242	277	71
PABPN1	281	313	284	342	388	458	64
SLC22A17	156	147	154	184	148	232	53
EFS	208	253	247	313	220	193	74
NGDN	16	24	10	22	21	23	14
AP1G2	132	182	186	191	232	297	71
JPH4	93	62	37	34	31	34	49
DHRS2	14	39	40	29	18	23	31
DHRS4	66	81	64	83	101	141	36
DHRS4L2	23	33	18	23	19	29	36
PCK2	191	230	167	187	152	200	69
DCAF11	304	381	361	357	483	585	72
PSME1	127	132	170	170	189	254	56
EMC9	208	290	292	278	292	410	72
PSME2	272	339	253	298	357	448	74
RNF31	272	339	254	300	357	448	75
IRF9	35	54	65	20	43	108	43
REC8	94	167	148	129	187	257	79
IPO4	150	160	108	152	178	214	52
TM9SF1	211	251	251	303	350	451	82
CHMP4A	124	180	136	181	190	200	49
MDP1	123	179	134	179	186	193	45
NEDD8	286	340	343	407	528	644	66
GMPR2	286	340	343	407	528	644	66
TINF2	166	239	255	213	282	344	61
RABGGTA	120	130	162	174	196	306	66
DHRS1	202	211	161	229	255	317	60
CIDEB	51	24	25	18	9	26	45
RIPK3	75	67	41	39	38	52	45
NFATC4	125	128	114	130	167	222	89
CBLN3	163	153	167	219	182	296	90
KHNYN	165	151	169	214	179	291	89
GZMH	18	26	8	14	18	10	25
STXBP6	101	126	109	136	132	180	54
PRKD1	183	192	193	491	351	487	58
G2E3	195	290	255	290	288	371	55
SCFD1	225	275	291	287	390	462	60
COCH	112	166	136	150	164	200	52
STRN3	373	414	456	461	595	734	73
HECTD1	331	330	300	372	475	595	81
NUBPL	114	137	114	148	215	242	44
NPAS3	133	164	158	119	267	385	55
EGLN3	13	15	7	21	19	12	27
SPTSSA	213	254	261	283	266	355	49
SNX6	145	163	190	211	236	329	48
BAZ1A	293	383	306	431	518	581	44
SRP54	328	458	426	389	506	654	64
FAM177A1	193	258	234	245	281	384	69
PPP2R3C	311	388	356	363	571	672	69
PSMA6	222	287	256	249	348	442	57
NFKBIA	205	477	563	352	367	466	94
RALGAPA1	114	136	135	188	209	277	46
BRMS1L	201	179	210	227	284	389	39
MBIP	192	203	225	218	291	384	53
SLC25A21	182	204	181	223	244	283	76
FOXA1	70	149	181	516	905	963	56
SSTR1	92	105	115	160	162	295	64
CLEC14A	76	95	68	64	67	133	69
SEC23A	210	300	307	268	329	440	33
GEMIN2	112	203	157	139	183	250	46
TRAPPC6B	202	263	260	249	380	446	47
PNN	288	311	286	335	443	499	79
CTAGE5	183	198	216	223	336	482	64
FBXO33	329	371	357	426	541	709	60
LRFN5	360	382	279	299	380	522	92
C14orf28	171	216	187	222	267	314	63
KLHL28	359	516	422	429	643	797	97
FAM179B	365	533	428	449	665	834	95
FKBP3	368	431	430	437	574	725	75
MIS18BP1	239	281	205	220	240	329	40
RPL10L	18	22	6	13	23	21	28
RPS29	283	356	267	271	276	417	64
LRR1	319	362	296	369	401	566	63
RPL36AL	340	423	376	382	496	626	75
MGAT2	341	426	377	383	496	628	76
DNAAF2	440	482	411	498	609	734	97
POLE2	120	136	112	117	138	165	45
KLHDC2	249	300	247	309	431	543	64
NEMF	218	277	257	296	339	463	60
METTL21D	186	206	183	201	228	267	37
SOS2	224	317	272	268	434	510	65
L2HGDH	228	291	261	302	372	444	75
ATP5S	227	292	261	301	372	444	73
MAP4K5	285	300	221	283	338	429	67
ATL1	283	295	220	276	333	425	69
SAV1	299	377	322	357	464	503	71
NIN	163	241	151	171	223	358	56
ABHD12B	53	50	18	36	26	42	24
PYGL	232	244	268	185	231	272	42
TRIM9	149	153	150	137	233	288	84
TMX1	235	232	202	237	282	374	49
FRMD6	19	24	13	32	19	23	21
GNG2	74	118	97	71	210	225	46
NID2	205	205	152	231	245	249	52
PTGDR	87	145	71	112	84	90	54
PTGER2	119	134	90	119	155	191	91
TXNDC16	293	331	272	363	503	634	55
GPR137C	290	333	274	364	504	629	58
ERO1L	189	217	212	309	316	397	62
PSMC6	209	248	220	268	409	455	44
STYX	267	248	210	244	259	352	73
GNPNAT1	192	297	253	315	247	339	62
FERMT2	340	487	521	490	531	629	65
BMP4	196	180	156	245	205	161	75
CDKN3	99	176	110	140	166	225	61
CNIH	181	226	150	208	240	300	61
GMFB	197	225	196	219	308	344	66
CGRRF1	190	223	191	249	329	352	38
SAMD4A	406	286	230	193	382	543	89
GCH1	166	239	225	302	406	529	82
WDHD1	361	411	296	437	397	547	50
SOCS4	361	411	296	437	397	547	50
MAPK1IP1L	291	352	313	372	511	553	86
DLGAP5	211	254	224	271	203	300	44
FBXO34	191	363	325	235	260	401	55
ATG14	207	267	234	271	314	384	44
KTN1	338	333	307	332	380	517	59
PELI2	263	299	261	323	451	582	61
C14orf101	216	254	247	272	370	445	64
OTX2	155	432	493	202	160	124	83
EXOC5	303	428	447	405	513	640	75
AP5M1	303	428	447	405	513	640	75
NAA30	244	336	250	323	457	484	75
C14orf105	10	30	16	13	19	82	19
C14orf37	180	182	210	258	314	332	52
ACTR10	193	238	286	268	326	392	48
PSMA3	261	276	298	325	433	580	48
ARID4A	468	452	451	501	670	838	58
TIMM9	288	408	353	406	513	622	52
KIAA0586	286	406	353	405	513	621	52
DACT1	28	132	41	39	15	33	49
DAAM1	217	274	323	348	499	615	69
L3HYPDH	276	412	442	421	514	595	72
JKAMP	276	411	442	421	514	596	71
RTN1	108	125	100	171	232	301	51
PCNXL4	231	352	387	373	496	707	62
DHRS7	111	166	175	182	271	355	55
PPM1A	16	35	37	39	57	50	35
SIX4	428	410	344	403	538	647	82
MNAT1	176	218	192	162	222	282	54
TRMT5	280	334	276	311	433	524	62
SLC38A6	279	332	276	313	434	522	62
TMEM30B	160	156	135	161	174	266	69
PRKCH	140	167	199	98	128	190	78
HIF1A	389	418	459	468	560	688	68
SNAPC1	159	237	207	213	288	331	41
PPP2R5E	341	365	342	432	468	630	73
SYNE2	177	190	197	265	316	476	59
MTHFD1	294	363	267	306	270	359	74
ZBTB25	444	495	459	480	677	781	79
HSPA2	15	28	21	20	30	14	44
[truncated: 8,890 more rows]
